# Supplementary material for: Pseudomonas aeruginosa adaptation and persistence in the aspergilloma microbiome revealed by integrated multi-omics
Source: G3 (Bethesda). 2026 Mar 17;16(5):jkag063. doi: 10.1093/g3journal/jkag063 (PMC13148400; doi:10.1093/g3journal/jkag063)
Supplement: jkag063_Supplementary_Data [file jkag063_supplementary_data.zip]

Archive with 5 entries (5 files):
- Supplemental_Figure_1_G3-2026-406553.pdf
- Supplemental_Table_1_G3-2026-406553.xlsx
- Supplemental_Table_2_G3-2026-406553.xlsx
- Supplemental_Table_3_G3-2026-406553.xlsx
- Supplemental_Table_4_G3-2026-406553.xlsx
