# Supplementary material for: Pseudomonas aeruginosa adaptation and persistence in the aspergilloma microbiome revealed by integrated multi-omics
Source: G3 (Bethesda). 2026 Mar 17;16(5):jkag063. doi: 10.1093/g3journal/jkag063 (PMC13148400; doi:10.1093/g3journal/jkag063)
Supplement: jkag063_Supplementary_Data [file jkag063_supplementary_data.zip › Supplemental_Table_1_G3-2026-406553.xlsx]

## Sheet: Metagenome Assembly Genome
Supplementary Table 1. Quality metrics, assembly statistics, and genomic features of the three Pseudomonas aeruginosa metagenome-assembled genomes (MAGs) recovered from aspergilloma samples.
A3				A25				A61
General Info				General Info				General Info
Genome ID	286.11323			Genome ID	286.11322			Genome ID	286.11324
Genome Name	Pseudomonas A3_Pseudomonas_aeruginosa			Genome Name	Pseudomonas A25_Pseudomonas			Genome Name	Pseudomonas A61_Pseudomonas_aeruginosa
Taxonomy Info				Taxonomy Info				Taxonomy Info
Taxon ID	286			Taxon ID	286			Taxon ID	286
Superkingdom	Bacteria			Superkingdom	Bacteria			Superkingdom	Bacteria
Kingdom	Pseudomonadati			Kingdom	Pseudomonadati			Kingdom	Pseudomonadati
Phylum	Pseudomonadota			Phylum	Pseudomonadota			Phylum	Pseudomonadota
Class	Gammaproteobacteria			Class	Gammaproteobacteria			Class	Gammaproteobacteria
Order	Pseudomonadales			Order	Pseudomonadales			Order	Pseudomonadales
Family	Pseudomonadaceae			Family	Pseudomonadaceae			Family	Pseudomonadaceae
Genus	Pseudomonas			Genus	Pseudomonas			Genus	Pseudomonas
Status				Status				Status
Genome Status	WGS			Genome Status	WGS			Genome Status	WGS
Type Info				Type Info				Type Info
MLST	MLST.paeruginosa.192			MLST	MLST.paeruginosa.527			MLST	MLST.paeruginosa.527
Database Cross Reference	None available			Database Cross Reference	None available			Database Cross Reference	None available
Sequence Info	None available			Sequence Info	None available			Sequence Info	None available
Genome Statistics				Genome Statistics				Genome Statistics
Contigs	42			Contigs	36			Contigs	37
Genome Length	6368664			Genome Length	6263885			Genome Length	6243234
GC Content	66.56768			GC Content	66.53562			GC Content	66.52616
Contig L50	7			Contig L50	6			Contig L50	7
Contig N50	342010			Contig N50	400868			Contig N50	307603
Annotation Statistics				Annotation Statistics				Annotation Statistics
tRNA	58			tRNA	57			tRNA	57
rRNA	3			CDS	5913			CDS	5894
CDS	5999			CDS Ratio	0.94398284			CDS Ratio	0.944062
CDS Ratio	0.9419558			Hypothetical CDS	1096			Hypothetical CDS	1088
Hypothetical CDS	1078			Hypothetical CDS Ratio	0.29984778			Hypothetical CDS Ratio	0.2984391
Hypothetical CDS Ratio	0.29338223			PLFAM CDS	5759			PLFAM CDS	5741
PLFAM CDS	5842			PLFAM CDS Ratio	0.9739557			PLFAM CDS Ratio	0.9740414
PLFAM CDS Ratio	0.973829			Genome Quality				Genome Quality
Genome Quality				Coarse Consistency	99.9			Coarse Consistency	99.9
Coarse Consistency	99.8			Fine Consistency	99.3			Fine Consistency	99.3
Fine Consistency	99.2			CheckM Completeness	98.6			CheckM Completeness	98.9
CheckM Completeness	99.3			CheckM Contamination	0.7			CheckM Contamination	0.8
CheckM Contamination	1.2			Genome Quality	Good			Genome Quality	Good
Genome Quality	Good
Genomic Features				Genomic Features				Genomic Features
	BV-BRC	GenBank / RefSeq		Genomic Features	BV-BRC	GenBank / RefSeq		Genomic Features	BV-BRC	GenBank / RefSeq
CDS	5999	0		tRNA	57	0		CDS	5894	0
tRNA	58	0		CDS	5913	0		tRNA	57	0
crispr_repeat	19	0
crispr_spacer	18	0
rRNA	3	0
crispr_array	1	0
Protein Features				Specialty Genes				Specialty Genes
Protein Features	PATRIC	RefSeq		Protein Features	PATRIC	RefSeq		Protein Features	PATRIC	RefSeq
Hypothetical proteins	1078	0		Hypothetical proteins	1096	0		Hypothetical proteins	1088	0
Proteins with functional assignments	4921	0		Proteins with functional assignments	4817	0		Proteins with functional assignments	4806	0
Proteins with EC number assignments	1300	0		Proteins with EC number assignments	1292	0		Proteins with EC number assignments	1297	0
Proteins with GO assignments	1107	0		Proteins with GO assignments	1099	0		Proteins with GO assignments	1101	0
Proteins with Pathway assignments	981	0		Proteins with Pathway assignments	970	0		Proteins with Pathway assignments	972	0
Proteins with Subsystem assignments	2084	0		Proteins with Subsystem assignments	2036	0		Proteins with Subsystem assignments	2040	0
Proteins with PATRIC genus-specific family (PLfam) assignments	5842	0		Proteins with PATRIC genus-specific family (PLfam) assignments	5759	0		Proteins with PATRIC genus-specific family (PLfam) assignments	5741	0
Proteins with PATRIC cross-genus family (PGfam) assignments	5927	0		Proteins with PATRIC cross-genus family (PGfam) assignments	5843	0		Proteins with PATRIC cross-genus family (PGfam) assignments	5828	0
Proteins with FIGfam assignments	0	0		Proteins with FIGfam assignments	0	0		Proteins with FIGfam assignments	0	0
Specialty Genes				Specialty Genes				Specialty Genes
Specialty Genes	Source	Genes		Specialty Genes	Source	Genes		Specialty Genes	Source	Genes
Virulance factor	VFDB	304		Virulance factor	VFDB	304		Virulance factor	VFDB	311
Transporter	TCDB	221		Transporter	TCDB	213		Transporter	TCDB	212
Metal Resistance	BacMet	27		Metal Resistance	BacMet	28		Metal Resistance	BacMet	29
Drug Target	TTD	19		Drug Target	TTD	18		Drug Target	TTD	18
Antibiotic Resistance	PATRIC	98		Antibiotic Resistance	PATRIC	93		Antibiotic Resistance	PATRIC	94
Antibiotic Resistance	CARD	61		Antibiotic Resistance	CARD	61		Antibiotic Resistance	CARD	61
Antibiotic Resistance	NDARO	5		Antibiotic Resistance	NDARO	5		Antibiotic Resistance	NDARO	5

## Sheet: VFDB
Genomes	Evidence	Property	Source	Genome ID	Genome Name	BRC ID	Source ID	Source Organism	Gene	Product	Classification	Subject Coverage	Query Coverage	Identity	E-value
A3	DIAMOND	Virulance factor	VFDB	286.11323	Pseudomonas A3_Pseudomonas_aeruginosa	fig|286.11323.peg.5789	VFG000169	Pseudomonas aeruginosa PAO1	pchC	Pyochelin biosynthetic protein PchC, predicted thioesterase @ Thioesterase in siderophore biosynthesis gene cluster	Nutritional/Metabolic factor	100	100	99	2.32e-181
	DIAMOND	Virulance factor	VFDB	286.11323	Pseudomonas A3_Pseudomonas_aeruginosa	fig|286.11323.peg.3156	VFG000218	Pseudomonas aeruginosa PAO1	pscJ	Type III secretion bridge between inner and outermembrane lipoprotein (YscJ,HrcJ,EscJ, PscJ)	Effector delivery system	97	99	100	1.36e-166
	DIAMOND	Virulance factor	VFDB	286.11323	Pseudomonas A3_Pseudomonas_aeruginosa	fig|286.11323.peg.5975	VFG015506	Pseudomonas aeruginosa PAO1	phzB1	Phenazine biosynthesis protein PhzB	Nutritional/Metabolic factor	82	100	99	6.40e-107
	DIAMOND	Virulance factor	VFDB	286.11323	Pseudomonas A3_Pseudomonas_aeruginosa	fig|286.11323.peg.1769	VFG000180	Pseudomonas aeruginosa PAO1	xcpT	General secretion pathway protein G	Effector delivery system	95	100	99	4.19e-100
	DIAMOND	Virulance factor	VFDB	286.11323	Pseudomonas A3_Pseudomonas_aeruginosa	fig|286.11323.peg.1508	VFG002072	Pseudomonas aeruginosa PAO1	hsiE1	T6SS associated component TagJ (ImpE)	Effector delivery system	92	100	100	1.01e-187
	DIAMOND	Virulance factor	VFDB	286.11323	Pseudomonas A3_Pseudomonas_aeruginosa	fig|286.11323.peg.3690	VFG000125	Pseudomonas aeruginosa PAO1	algK	Alginate export system AlgK/AlgE, periplasmic component AlgK	Biofilm	100	100	100	1.90e-302
	DIAMOND	Virulance factor	VFDB	286.11323	Pseudomonas A3_Pseudomonas_aeruginosa	fig|286.11323.peg.3096	VFG041022	Pseudomonas aeruginosa PAO1	PA1664	hypothetical protein	Effector delivery system	100	100	100	5.36e-33
	DIAMOND	Virulance factor	VFDB	286.11323	Pseudomonas A3_Pseudomonas_aeruginosa	fig|286.11323.peg.1474	VFG015551	Pseudomonas aeruginosa PAO1	phzH	Phenazine modifying protein PhzH / Asparagine synthetase [glutamine-hydrolyzing] (EC 6.3.5.4)	Nutritional/Metabolic factor	100	100	99	0.0
	DIAMOND	Virulance factor	VFDB	286.11323	Pseudomonas A3_Pseudomonas_aeruginosa	fig|286.11323.peg.1768	VFG000181	Pseudomonas aeruginosa PAO1	xcpS	General secretion pathway protein F	Effector delivery system	100	100	100	3.21e-270
	DIAMOND	Virulance factor	VFDB	286.11323	Pseudomonas A3_Pseudomonas_aeruginosa	fig|286.11323.peg.859	VFG001251	Pseudomonas aeruginosa PAO1	fliF	Flagellar M-ring protein FliF	Motility	100	100	96	0.0
	DIAMOND	Virulance factor	VFDB	286.11323	Pseudomonas A3_Pseudomonas_aeruginosa	fig|286.11323.peg.5794	VFG001268	Pseudomonas aeruginosa PAO1	pchG	Pyochelin biosynthetic protein PchG, oxidoreductase (NAD-binding) @ Thiazolinyl imide reductase in siderophore biosynthesis gene cluster	Nutritional/Metabolic factor	100	100	99	1.05e-249
	DIAMOND	Virulance factor	VFDB	286.11323	Pseudomonas A3_Pseudomonas_aeruginosa	fig|286.11323.peg.5375	VFG014997	Pseudomonas aeruginosa PAO1	mucE	hypothetical protein	Biofilm	100	100	100	7.44e-61
	DIAMOND	Virulance factor	VFDB	286.11323	Pseudomonas A3_Pseudomonas_aeruginosa	fig|286.11323.peg.3673	VFG014733	Pseudomonas aeruginosa PAO1	motY	Putative outer membrane protein	Motility	100	100	100	1.75e-227
	DIAMOND	Virulance factor	VFDB	286.11323	Pseudomonas A3_Pseudomonas_aeruginosa	fig|286.11323.peg.3961	VFG000121	Pseudomonas aeruginosa PAO1	algU	RNA polymerase sigma factor RpoE	Biofilm	100	100	100	1.00e-135
	DIAMOND	Virulance factor	VFDB	286.11323	Pseudomonas A3_Pseudomonas_aeruginosa	fig|286.11323.peg.3093	VFG041019	Pseudomonas aeruginosa PAO1	tssG	T6SS component TssG (ImpH/VasB)	Effector delivery system	100	100	99	9.65e-248
	DIAMOND	Virulance factor	VFDB	286.11323	Pseudomonas A3_Pseudomonas_aeruginosa	fig|286.11323.peg.5791	VFG000167	Pseudomonas aeruginosa PAO1	pchR	Transcriptional regulator PchR	Nutritional/Metabolic factor	100	100	100	1.55e-197
	DIAMOND	Virulance factor	VFDB	286.11323	Pseudomonas A3_Pseudomonas_aeruginosa	fig|286.11323.peg.3697	VFG000131	Pseudomonas aeruginosa PAO1	algJ	Alginate O-acetyltransferase AlgJ, inner membrane	Biofilm	100	100	100	8.95e-295
	DIAMOND	Virulance factor	VFDB	286.11323	Pseudomonas A3_Pseudomonas_aeruginosa	fig|286.11323.peg.863	VFG001255	Pseudomonas aeruginosa PAO1	fliJ	Flagellar protein FliJ	Motility	100	100	100	4.41e-94
	DIAMOND	Virulance factor	VFDB	286.11323	Pseudomonas A3_Pseudomonas_aeruginosa	fig|286.11323.peg.3699	VFG000133	Pseudomonas aeruginosa PAO1	algA	Mannose-1-phosphate guanylyltransferase (EC 2.7.7.13) / Mannose-6-phosphate isomerase (EC 5.3.1.8)	Biofilm	100	100	100	0.0
	DIAMOND	Virulance factor	VFDB	286.11323	Pseudomonas A3_Pseudomonas_aeruginosa	fig|286.11323.peg.3103	VFG041029	Pseudomonas aeruginosa PAO1	stk1	T6SS Serine/threonine protein kinase (EC 2.7.11.1) PpkA	Effector delivery system	100	100	99	8.47e-239
	DIAMOND	Virulance factor	VFDB	286.11323	Pseudomonas A3_Pseudomonas_aeruginosa	fig|286.11323.peg.4478	VFG000114	Pseudomonas aeruginosa PAO1	xcpA-pilD	Leader peptidase (Prepilin peptidase) (EC 3.4.23.43) / N-methyltransferase (EC 2.1.1.-)	Adherence	100	100	98	3.36e-214
	DIAMOND	Virulance factor	VFDB	286.11323	Pseudomonas A3_Pseudomonas_aeruginosa	fig|286.11323.peg.1755	VFG001230	Pseudomonas aeruginosa PAO1	fimV	Probable type IV pilus assembly FimV-related transmembrane protein	Adherence	100	100	99	0.0
	DIAMOND	Virulance factor	VFDB	286.11323	Pseudomonas A3_Pseudomonas_aeruginosa	fig|286.11323.peg.2337	VFG000140	Pseudomonas aeruginosa PAO1	waaP	Lipopolysaccharide core heptose(I) kinase RfaP	Immune modulation	100	100	100	1.52e-199
	DIAMOND	Virulance factor	VFDB	286.11323	Pseudomonas A3_Pseudomonas_aeruginosa	fig|286.11323.peg.5589	VFG041013	Pseudomonas aeruginosa PAO1	hcpA	T6SS component Hcp	Effector delivery system	13	100	100	3.77e-11
	DIAMOND	Virulance factor	VFDB	286.11323	Pseudomonas A3_Pseudomonas_aeruginosa	fig|286.11323.peg.1131	VFG014486	Pseudomonas aeruginosa PAO1	fliL	Flagellar basal body-associated protein FliL	Motility	100	100	100	2.94e-116
	DIAMOND	Virulance factor	VFDB	286.11323	Pseudomonas A3_Pseudomonas_aeruginosa	fig|286.11323.peg.3135	VFG000197	Pseudomonas aeruginosa PAO1	pcr4	Chaperone protein YscY (Yop proteins translocation protein Y)	Effector delivery system	100	100	100	5.48e-70
	DIAMOND	Virulance factor	VFDB	286.11323	Pseudomonas A3_Pseudomonas_aeruginosa	fig|286.11323.peg.5792	VFG000166	Pseudomonas aeruginosa PAO1	pchE	Dihydroaeruginoate synthetase PchE, non-ribosomal peptide synthetase modules @ Siderophore biosynthesis non-ribosomal peptide synthetase modules	Nutritional/Metabolic factor	100	100	99	0.0
	DIAMOND	Virulance factor	VFDB	286.11323	Pseudomonas A3_Pseudomonas_aeruginosa	fig|286.11323.peg.3789	VFG041032	Pseudomonas aeruginosa PAO1	tssA	T6SS component TssA (ImpA)	Effector delivery system	100	100	99	1.43e-235
	DIAMOND	Virulance factor	VFDB	286.11323	Pseudomonas A3_Pseudomonas_aeruginosa	fig|286.11323.peg.3143	VFG000205	Pseudomonas aeruginosa PAO1	exsC	Unknown, probably involved in type III secretion	Effector delivery system	100	100	100	3.66e-101
	DIAMOND	Virulance factor	VFDB	286.11323	Pseudomonas A3_Pseudomonas_aeruginosa	fig|286.11323.peg.825	VFG001236	Pseudomonas aeruginosa PAO1	flgC	Flagellar basal-body rod protein FlgC	Motility	100	100	100	8.95e-98
	DIAMOND	Virulance factor	VFDB	286.11323	Pseudomonas A3_Pseudomonas_aeruginosa	fig|286.11323.peg.3151	VFG000213	Pseudomonas aeruginosa PAO1	pscE	Type III secretion protein (YscE)	Effector delivery system	100	100	97	3.51e-38
	DIAMOND	Virulance factor	VFDB	286.11323	Pseudomonas A3_Pseudomonas_aeruginosa	fig|286.11323.peg.3629	VFG000156	Pseudomonas aeruginosa PAO1	rhlA	RhlA, 3-(3-hydroxyalkanoyloxy)alkanoic acids (HAAs) synthase	Immune modulation	100	100	99	1.80e-216
	DIAMOND	Virulance factor	VFDB	286.11323	Pseudomonas A3_Pseudomonas_aeruginosa	fig|286.11323.peg.2315	VFG000141	Pseudomonas aeruginosa PAO1	waaA	3-deoxy-D-manno-octulosonic acid transferase (EC 2.4.99.12)(EC 2.4.99.13)	Immune modulation	100	100	99	1.14e-312
	DIAMOND	Virulance factor	VFDB	286.11323	Pseudomonas A3_Pseudomonas_aeruginosa	fig|286.11323.peg.3088	VFG041014	Pseudomonas aeruginosa PAO1	tssA	T6SS component TssA (ImpA)	Effector delivery system	100	100	99	0.0
	DIAMOND	Virulance factor	VFDB	286.11323	Pseudomonas A3_Pseudomonas_aeruginosa	fig|286.11323.peg.4458	VFG001214	Pseudomonas aeruginosa PAO1	pilR	Type IV fimbriae expression regulatory protein PilR	Adherence	100	100	100	3.75e-319
	DIAMOND	Virulance factor	VFDB	286.11323	Pseudomonas A3_Pseudomonas_aeruginosa	fig|286.11323.peg.1130	VFG014473	Pseudomonas aeruginosa PAO1	fliK	Flagellar hook-length control protein FliK	Motility	100	100	97	2.21e-279
	DIAMOND	Virulance factor	VFDB	286.11323	Pseudomonas A3_Pseudomonas_aeruginosa	fig|286.11323.peg.1521	VFG050294	Pseudomonas aeruginosa PAO1	tse7	FIG00957260: hypothetical protein	Effector delivery system	100	100	99	6.68e-283
	DIAMOND	Virulance factor	VFDB	286.11323	Pseudomonas A3_Pseudomonas_aeruginosa	fig|286.11323.peg.5447	VFG044082	Pseudomonas aeruginosa PAO1	pvcD	hypothetical protein	Nutritional/Metabolic factor	100	100	99	1.20e-156
	DIAMOND	Virulance factor	VFDB	286.11323	Pseudomonas A3_Pseudomonas_aeruginosa	fig|286.11323.peg.3783	VFG041038	Pseudomonas aeruginosa PAO1	tssC	T6SS component TssC (ImpC/VipB)	Effector delivery system	100	100	100	0.0
	DIAMOND	Virulance factor	VFDB	286.11323	Pseudomonas A3_Pseudomonas_aeruginosa	fig|286.11323.peg.3102	VFG041028	Pseudomonas aeruginosa PAO1	stp1	T6SS protein serine/threonine phosphatase PppA	Effector delivery system	100	100	100	9.41e-172
	DIAMOND	Virulance factor	VFDB	286.11323	Pseudomonas A3_Pseudomonas_aeruginosa	fig|286.11323.peg.3962	VFG000134	Pseudomonas aeruginosa PAO1	mucA	Sigma factor RpoE negative regulatory protein RseA	Biofilm	100	100	100	2.86e-131
	DIAMOND	Virulance factor	VFDB	286.11323	Pseudomonas A3_Pseudomonas_aeruginosa	fig|286.11323.peg.827	VFG001238	Pseudomonas aeruginosa PAO1	flgE	Flagellar hook protein FlgE	Motility	100	100	100	0.0
	DIAMOND	Virulance factor	VFDB	286.11323	Pseudomonas A3_Pseudomonas_aeruginosa	fig|286.11323.peg.2275	VFG014681	Pseudomonas aeruginosa PAO1	motB	Flagellar motor rotation protein MotB	Motility	100	100	100	6.19e-241
	DIAMOND	Virulance factor	VFDB	286.11323	Pseudomonas A3_Pseudomonas_aeruginosa	fig|286.11323.peg.5905	VFG015524	Pseudomonas aeruginosa PAO1	phzA2	Phenazine biosynthesis protein PhzA	Nutritional/Metabolic factor	37	100	100	1.94e-40
	DIAMOND	Virulance factor	VFDB	286.11323	Pseudomonas A3_Pseudomonas_aeruginosa	fig|286.11323.peg.4454	VFG001207	Pseudomonas aeruginosa PAO1	pilV	Type IV fimbrial biogenesis protein PilV	Adherence	100	100	99	8.68e-133
	DIAMOND	Virulance factor	VFDB	286.11323	Pseudomonas A3_Pseudomonas_aeruginosa	fig|286.11323.peg.1135	VFG001259	Pseudomonas aeruginosa PAO1	fliP	Flagellar biosynthesis protein FliP	Motility	100	100	100	7.50e-164
	DIAMOND	Virulance factor	VFDB	286.11323	Pseudomonas A3_Pseudomonas_aeruginosa	fig|286.11323.peg.826	VFG001237	Pseudomonas aeruginosa PAO1	flgD	Flagellar basal-body rod modification protein FlgD	Motility	100	100	100	6.06e-161
	DIAMOND	Virulance factor	VFDB	286.11323	Pseudomonas A3_Pseudomonas_aeruginosa	fig|286.11323.peg.3089	VFG041015	Pseudomonas aeruginosa PAO1	tssB	T6SS component TssB (ImpB/VipA)	Effector delivery system	100	100	98	2.26e-113
	DIAMOND	Virulance factor	VFDB	286.11323	Pseudomonas A3_Pseudomonas_aeruginosa	fig|286.11323.peg.5787	VFG000171	Pseudomonas aeruginosa PAO1	pchA	Isochorismate synthase (EC 5.4.4.2) @ Isochorismate synthase (EC 5.4.4.2) [pyochelin] siderophore @ Isochorismate synthase (EC 5.4.4.2) of siderophore biosynthesis	Nutritional/Metabolic factor	100	100	100	0.0
	DIAMOND	Virulance factor	VFDB	286.11323	Pseudomonas A3_Pseudomonas_aeruginosa	fig|286.11323.peg.1146	VFG043013	Pseudomonas aeruginosa PAO1	cheZ	Chemotaxis response - phosphatase CheZ	Motility	100	100	100	1.97e-183
	DIAMOND	Virulance factor	VFDB	286.11323	Pseudomonas A3_Pseudomonas_aeruginosa	fig|286.11323.peg.2764	VFG001232	Pseudomonas aeruginosa PAO1	chpB	Chemotaxis response regulator protein-glutamate methylesterase CheB (EC 3.1.1.61)	Adherence	90	100	99	1.49e-233
	DIAMOND	Virulance factor	VFDB	286.11323	Pseudomonas A3_Pseudomonas_aeruginosa	fig|286.11323.peg.2125	VFG051483	Pseudomonas aeruginosa PAO1	tse4	hypothetical protein	Effector delivery system	100	100	100	2.17e-131
	DIAMOND	Virulance factor	VFDB	286.11323	Pseudomonas A3_Pseudomonas_aeruginosa	fig|286.11323.peg.468	VFG016069	Pseudomonas aeruginosa PAO1	pvdG	Thioesterase PvdG involved in non-ribosomal peptide biosynthesis	Nutritional/Metabolic factor	100	100	99	1.29e-184
	DIAMOND	Virulance factor	VFDB	286.11323	Pseudomonas A3_Pseudomonas_aeruginosa	fig|286.11323.peg.3790	VFG041031	Pseudomonas aeruginosa PAO1	PA2359	T6SS sigma-54-dependent regulator VasH	Effector delivery system	100	100	99	1.63e-259
	DIAMOND	Virulance factor	VFDB	286.11323	Pseudomonas A3_Pseudomonas_aeruginosa	fig|286.11323.peg.5677	VFG015506	Pseudomonas aeruginosa PAO1	phzB1	Phenazine biosynthesis protein PhzB	Nutritional/Metabolic factor	33	100	100	1.27e-36
	DIAMOND	Virulance factor	VFDB	286.11323	Pseudomonas A3_Pseudomonas_aeruginosa	fig|286.11323.peg.1503	VFG002067	Pseudomonas aeruginosa PAO1	fha1	T6SS forkhead associated domain protein ImpI/VasC	Effector delivery system	39	94	100	1.04e-131
	DIAMOND	Virulance factor	VFDB	286.11323	Pseudomonas A3_Pseudomonas_aeruginosa	fig|286.11323.peg.3496	VFG014655	Pseudomonas aeruginosa PAO1	flgM	Negative regulator of flagellin synthesis FlgM (anti-sigma28)	Motility	100	100	100	1.86e-67
	DIAMOND	Virulance factor	VFDB	286.11323	Pseudomonas A3_Pseudomonas_aeruginosa	fig|286.11323.peg.3260	VFG042735	Pseudomonas aeruginosa PAO1	fimL	FOG: CheY-like receiver	Adherence	100	100	100	0.0
	DIAMOND	Virulance factor	VFDB	286.11323	Pseudomonas A3_Pseudomonas_aeruginosa	fig|286.11323.peg.181	VFG042140	Pseudomonas aeruginosa PAO1	spcS	Type III secretion chaperone protein for YopE (SycE)	Effector delivery system	100	100	99	5.96e-84
	DIAMOND	Virulance factor	VFDB	286.11323	Pseudomonas A3_Pseudomonas_aeruginosa	fig|286.11323.peg.1511	VFG002075	Pseudomonas aeruginosa PAO1	hsiH1-tssG	T6SS component TssG (ImpH/VasB)	Effector delivery system	100	100	100	9.92e-268
	DIAMOND	Virulance factor	VFDB	286.11323	Pseudomonas A3_Pseudomonas_aeruginosa	fig|286.11323.peg.2419	VFG051488	Pseudomonas aeruginosa PAO1	pldB-tle5b	Phosphatidylserine/phosphatidylglycerophosphate/cardiolipi n synthases and related enzymes	Effector delivery system	100	100	99	0.0
	DIAMOND	Virulance factor	VFDB	286.11323	Pseudomonas A3_Pseudomonas_aeruginosa	fig|286.11323.peg.1499	VFG002063	Pseudomonas aeruginosa PAO1	icmF1-tssM1	T6SS component TssM (IcmF/VasK)	Effector delivery system	100	93	99	0.0
	DIAMOND	Virulance factor	VFDB	286.11323	Pseudomonas A3_Pseudomonas_aeruginosa	fig|286.11323.peg.1507	VFG002071	Pseudomonas aeruginosa PAO1	hcp1	T6SS component Hcp	Effector delivery system	100	100	100	2.27e-101
	DIAMOND	Virulance factor	VFDB	286.11323	Pseudomonas A3_Pseudomonas_aeruginosa	fig|286.11323.peg.2374	VFG001222	Pseudomonas aeruginosa PAO1	pilM	Type IV pilus biogenesis protein PilM	Adherence	100	100	100	7.50e-241
	DIAMOND	Virulance factor	VFDB	286.11323	Pseudomonas A3_Pseudomonas_aeruginosa	fig|286.11323.peg.3100	VFG041026	Pseudomonas aeruginosa PAO1	icmH-tssL	T6SS outer membrane component TssL (ImpK/VasF)	Effector delivery system	100	100	100	4.95e-211
	DIAMOND	Virulance factor	VFDB	286.11323	Pseudomonas A3_Pseudomonas_aeruginosa	fig|286.11323.peg.3737	VFG016046	Pseudomonas aeruginosa PAO1	pvdH	Pyoverdin biosynthesis protein PvdH, L-2,4-diaminobutyrate:2-oxoglutarate aminotransferase (EC 2.6.1.76)	Nutritional/Metabolic factor	100	100	100	0.0
	DIAMOND	Virulance factor	VFDB	286.11323	Pseudomonas A3_Pseudomonas_aeruginosa	fig|286.11323.peg.3152	VFG000214	Pseudomonas aeruginosa PAO1	pscF	Type III secretion cytoplasmic protein (YscF)	Effector delivery system	100	100	100	1.49e-56
	DIAMOND	Virulance factor	VFDB	286.11323	Pseudomonas A3_Pseudomonas_aeruginosa	fig|286.11323.peg.3765	VFG044084	Pseudomonas aeruginosa PAO1	PA2383	Transcriptional regulator, LysR family	Nutritional/Metabolic factor	100	100	100	4.23e-216
	DIAMOND	Virulance factor	VFDB	286.11323	Pseudomonas A3_Pseudomonas_aeruginosa	fig|286.11323.peg.3095	VFG041021	Pseudomonas aeruginosa PAO1	PA1663	T6SS sigma-54-dependent regulator VasH	Effector delivery system	100	100	100	0.0
	DIAMOND	Virulance factor	VFDB	286.11323	Pseudomonas A3_Pseudomonas_aeruginosa	fig|286.11323.peg.3787	VFG041034	Pseudomonas aeruginosa PAO1	icmH-tssL	T6SS outer membrane component TssL (ImpK/VasF)	Effector delivery system	100	100	100	7.80e-185
	DIAMOND	Virulance factor	VFDB	286.11323	Pseudomonas A3_Pseudomonas_aeruginosa	fig|286.11323.peg.3140	VFG000202	Pseudomonas aeruginosa PAO1	pcrH	Type III secretion chaperone protein for YopD (SycD)	Effector delivery system	98	98	99	2.77e-116
	DIAMOND	Virulance factor	VFDB	286.11323	Pseudomonas A3_Pseudomonas_aeruginosa	fig|286.11323.peg.1771	VFG000178	Pseudomonas aeruginosa PAO1	xcpV	General secretion pathway protein I	Effector delivery system	100	100	99	3.29e-85
	DIAMOND	Virulance factor	VFDB	286.11323	Pseudomonas A3_Pseudomonas_aeruginosa	fig|286.11323.peg.3124	VFG000186	Pseudomonas aeruginosa PAO1	pscT	Type III secretion inner membrane protein (YscT,HrcT,SpaR,EscT,EpaR1,homologous to flagellar export components)	Effector delivery system	100	100	99	8.82e-171
	DIAMOND	Virulance factor	VFDB	286.11323	Pseudomonas A3_Pseudomonas_aeruginosa	fig|286.11323.peg.4451	VFG001210	Pseudomonas aeruginosa PAO1	pilY1	Type IV fimbrial biogenesis protein PilY1	Adherence	100	100	92	0.0
	DIAMOND	Virulance factor	VFDB	286.11323	Pseudomonas A3_Pseudomonas_aeruginosa	fig|286.11323.peg.5971	VFG015518	Pseudomonas aeruginosa PAO1	phzF1	Trans-2,3-dihydro-3-hydroxyanthranilate isomerase (EC 5.3.3.17)	Nutritional/Metabolic factor	100	100	100	4.56e-206
	DIAMOND	Virulance factor	VFDB	286.11323	Pseudomonas A3_Pseudomonas_aeruginosa	fig|286.11323.peg.3781	VFG041040	Pseudomonas aeruginosa PAO1	tssE	T6SS lysozyme-like component TssE	Effector delivery system	100	100	98	9.82e-95
	DIAMOND	Virulance factor	VFDB	286.11323	Pseudomonas A3_Pseudomonas_aeruginosa	fig|286.11323.peg.4453	VFG001208	Pseudomonas aeruginosa PAO1	pilW	Type IV fimbrial biogenesis protein PilW	Adherence	100	100	91	8.22e-182
	DIAMOND	Virulance factor	VFDB	286.11323	Pseudomonas A3_Pseudomonas_aeruginosa	fig|286.11323.peg.1150	VFG014720	Pseudomonas aeruginosa PAO1	motD	Flagellar motor rotation protein MotB	Motility	95	95	99	5.41e-198
	DIAMOND	Virulance factor	VFDB	286.11323	Pseudomonas A3_Pseudomonas_aeruginosa	fig|286.11323.peg.5134	VFG041013	Pseudomonas aeruginosa PAO1	hcpA	T6SS component Hcp	Effector delivery system	36	100	100	9.46e-41
	DIAMOND	Virulance factor	VFDB	286.11323	Pseudomonas A3_Pseudomonas_aeruginosa	fig|286.11323.peg.1729	VFG014117	Pseudomonas aeruginosa PAO1	wbpM	nucleotide sugar epimerase/dehydratase WbpM	Immune modulation	98	100	98	0.0
	DIAMOND	Virulance factor	VFDB	286.11323	Pseudomonas A3_Pseudomonas_aeruginosa	fig|286.11323.peg.2338	VFG000139	Pseudomonas aeruginosa PAO1	waaG	UDP-glucose:(heptosyl) LPS alpha1,3-glucosyltransferase WaaG	Immune modulation	100	100	99	1.23e-276
	DIAMOND	Virulance factor	VFDB	286.11323	Pseudomonas A3_Pseudomonas_aeruginosa	fig|286.11323.peg.3779	VFG041042	Pseudomonas aeruginosa PAO1	tssG	T6SS component TssG (ImpH/VasB)	Effector delivery system	100	100	100	4.37e-241
	DIAMOND	Virulance factor	VFDB	286.11323	Pseudomonas A3_Pseudomonas_aeruginosa	fig|286.11323.peg.5799	VFG044097	Pseudomonas aeruginosa PAO1	PA4219	Putative iron-regulated membrane protein FtpC in pyochelin gene cluster @ Putative iron-regulated membrane protein in siderophore cluster	Nutritional/Metabolic factor	100	100	99	0.0
	DIAMOND	Virulance factor	VFDB	286.11323	Pseudomonas A3_Pseudomonas_aeruginosa	fig|286.11323.peg.3145	VFG000207	Pseudomonas aeruginosa PAO1	exsB	Type III secretion transporter lipoprotein (YscW,VirG)	Effector delivery system	100	100	100	4.21e-94
	DIAMOND	Virulance factor	VFDB	286.11323	Pseudomonas A3_Pseudomonas_aeruginosa	fig|286.11323.peg.1494	VFG002058	Pseudomonas aeruginosa PAO1	tagS	ABC-type antimicrobial peptide transport system, permease component	Effector delivery system	100	100	99	5.53e-268
	DIAMOND	Virulance factor	VFDB	286.11323	Pseudomonas A3_Pseudomonas_aeruginosa	fig|286.11323.peg.2370	VFG001218	Pseudomonas aeruginosa PAO1	pilQ	Type IV pilus biogenesis protein PilQ	Adherence	100	100	96	0.0
	DIAMOND	Virulance factor	VFDB	286.11323	Pseudomonas A3_Pseudomonas_aeruginosa	fig|286.11323.peg.857	VFG001249	Pseudomonas aeruginosa PAO1	fleR	Flagellar two-component response regulator FleR	Motility	100	100	99	1.49e-319
	DIAMOND	Virulance factor	VFDB	286.11323	Pseudomonas A3_Pseudomonas_aeruginosa	fig|286.11323.peg.3764	VFG044085	Pseudomonas aeruginosa PAO1	PA2384	Hypothetical protein in pyoverdin gene cluster / Fe2+/Zn2+ uptake regulation proteins	Nutritional/Metabolic factor	100	100	100	8.18e-71
	DIAMOND	Virulance factor	VFDB	286.11323	Pseudomonas A3_Pseudomonas_aeruginosa	fig|286.11323.peg.3780	VFG041041	Pseudomonas aeruginosa PAO1	tssF	T6SS component TssF (ImpG/VasA)	Effector delivery system	100	100	99	0.0
	DIAMOND	Virulance factor	VFDB	286.11323	Pseudomonas A3_Pseudomonas_aeruginosa	fig|286.11323.peg.3694	VFG000129	Pseudomonas aeruginosa PAO1	algL	Alginate lyase AlgL (EC 4.2.2.3)	Biofilm	100	100	100	1.94e-270
	DIAMOND	Virulance factor	VFDB	286.11323	Pseudomonas A3_Pseudomonas_aeruginosa	fig|286.11323.peg.4042	VFG000157	Pseudomonas aeruginosa PAO1	plcH	Phospholipase C (EC 3.1.4.3) => hemolytic PlcH	Exotoxin	100	100	99	0.0
	DIAMOND	Virulance factor	VFDB	286.11323	Pseudomonas A3_Pseudomonas_aeruginosa	fig|286.11323.peg.3738	VFG044088	Pseudomonas aeruginosa PAO1	mbtH-like	MbtH-like NRPS chaperone	Nutritional/Metabolic factor	100	100	100	1.10e-52
	DIAMOND	Virulance factor	VFDB	286.11323	Pseudomonas A3_Pseudomonas_aeruginosa	fig|286.11323.peg.2606	VFG041013	Pseudomonas aeruginosa PAO1	hcpA	T6SS component Hcp	Effector delivery system	36	100	100	9.46e-41
	DIAMOND	Virulance factor	VFDB	286.11323	Pseudomonas A3_Pseudomonas_aeruginosa	fig|286.11323.peg.5973	VFG015512	Pseudomonas aeruginosa PAO1	phzD1	2-amino-2-deoxy-isochorismate hydrolase PhzD (EC 3.-.-.-)	Nutritional/Metabolic factor	100	100	99	8.53e-153
	DIAMOND	Virulance factor	VFDB	286.11323	Pseudomonas A3_Pseudomonas_aeruginosa	fig|286.11323.peg.3776	VFG041045	Pseudomonas aeruginosa PAO1	tssI	VgrG protein	Effector delivery system	83	84	100	0.0
	DIAMOND	Virulance factor	VFDB	286.11323	Pseudomonas A3_Pseudomonas_aeruginosa	fig|286.11323.peg.2762	VFG001229	Pseudomonas aeruginosa PAO1	pilK	Chemotaxis protein methyltransferase CheR (EC 2.1.1.80)	Adherence	100	100	100	5.84e-220
	DIAMOND	Virulance factor	VFDB	286.11323	Pseudomonas A3_Pseudomonas_aeruginosa	fig|286.11323.peg.1766	VFG000183	Pseudomonas aeruginosa PAO1	xcpP	General secretion pathway protein C	Effector delivery system	92	100	99	6.78e-148
	DIAMOND	Virulance factor	VFDB	286.11323	Pseudomonas A3_Pseudomonas_aeruginosa	fig|286.11323.peg.1912	VFG013948	Pseudomonas aeruginosa PAO1	pilZ	Type IV pilus biogenesis protein PilZ	Adherence	100	100	100	2.93e-85
	DIAMOND	Virulance factor	VFDB	286.11323	Pseudomonas A3_Pseudomonas_aeruginosa	fig|286.11323.peg.3627	VFG000152	Pseudomonas aeruginosa PAO1	rhlR	N-butanoyl-L-homoserine lactone-binding transcriptional activator @ Acyl-homoserine lactone-binding transcriptional activator, LuxR family @ Transcriptional regulator RhlR	Biofilm	100	100	96	1.66e-169
	DIAMOND	Virulance factor	VFDB	286.11323	Pseudomonas A3_Pseudomonas_aeruginosa	fig|286.11323.peg.1141	VFG001263	Pseudomonas aeruginosa PAO1	flhA	Flagellar biosynthesis protein FlhA	Motility	100	100	99	0.0
	DIAMOND	Virulance factor	VFDB	286.11323	Pseudomonas A3_Pseudomonas_aeruginosa	fig|286.11323.peg.5790	VFG000168	Pseudomonas aeruginosa PAO1	pchD	2,3-dihydroxybenzoate-AMP ligase (EC 2.7.7.58) [pyochelin] siderophore @ 2,3-dihydroxybenzoate-AMP ligase (EC 2.7.7.58) of siderophore biosynthesis	Nutritional/Metabolic factor	100	100	99	0.0
	DIAMOND	Virulance factor	VFDB	286.11323	Pseudomonas A3_Pseudomonas_aeruginosa	fig|286.11323.peg.3134	VFG000196	Pseudomonas aeruginosa PAO1	pcr3	Type III secretion protein SctX	Effector delivery system	100	100	96	5.01e-83
	DIAMOND	Virulance factor	VFDB	286.11323	Pseudomonas A3_Pseudomonas_aeruginosa	fig|286.11323.peg.4452	VFG001209	Pseudomonas aeruginosa PAO1	pilX	Type IV fimbrial biogenesis protein PilX	Adherence	100	100	99	4.08e-136
	DIAMOND	Virulance factor	VFDB	286.11323	Pseudomonas A3_Pseudomonas_aeruginosa	fig|286.11323.peg.4455	VFG001216	Pseudomonas aeruginosa PAO1	fimU	type 4 fimbrial biogenesis protein FimU	Adherence	100	100	100	1.59e-113
	DIAMOND	Virulance factor	VFDB	286.11323	Pseudomonas A3_Pseudomonas_aeruginosa	fig|286.11323.peg.4480	VFG000112	Pseudomonas aeruginosa PAO1	pilB	Type IV fimbrial assembly, ATPase PilB	Adherence	100	100	88	0.0
	DIAMOND	Virulance factor	VFDB	286.11323	Pseudomonas A3_Pseudomonas_aeruginosa	fig|286.11323.peg.1134	VFG001258	Pseudomonas aeruginosa PAO1	fliO	Flagellar biosynthesis protein FliO	Motility	100	100	100	2.17e-100
	DIAMOND	Virulance factor	VFDB	286.11323	Pseudomonas A3_Pseudomonas_aeruginosa	fig|286.11323.peg.1512	VFG002076	Pseudomonas aeruginosa PAO1	clpV1	T6SS AAA+ chaperone ClpV (TssH)	Effector delivery system	100	100	99	0.0
	DIAMOND	Virulance factor	VFDB	286.11323	Pseudomonas A3_Pseudomonas_aeruginosa	fig|286.11323.peg.3147	VFG000209	Pseudomonas aeruginosa PAO1	exsD	Type III secretion negative regulator (LscZ)	Effector delivery system	100	100	99	1.64e-198
	DIAMOND	Virulance factor	VFDB	286.11323	Pseudomonas A3_Pseudomonas_aeruginosa	fig|286.11323.peg.3132	VFG000194	Pseudomonas aeruginosa PAO1	pcr1	Type III secretion outermembrane negative regulator of secretion (TyeA)	Effector delivery system	100	100	100	2.75e-62
	DIAMOND	Virulance factor	VFDB	286.11323	Pseudomonas A3_Pseudomonas_aeruginosa	fig|286.11323.peg.1322	VFG000116	Pseudomonas aeruginosa PAO1	algB	Alginate biosynthesis two-component system response regulator AlgB	Biofilm	100	100	100	2.42e-317
	DIAMOND	Virulance factor	VFDB	286.11323	Pseudomonas A3_Pseudomonas_aeruginosa	fig|286.11323.peg.5448	VFG044083	Pseudomonas aeruginosa PAO1	ptxR	Transcriptional regulator PtxR, LysR family	Nutritional/Metabolic factor	100	100	99	1.18e-225
	DIAMOND	Virulance factor	VFDB	286.11323	Pseudomonas A3_Pseudomonas_aeruginosa	fig|286.11323.peg.5713	VFG050299	Pseudomonas aeruginosa PAO1	fapE	Fap system putative outer membrane protein	Adherence	100	100	99	1.08e-165
	DIAMOND	Virulance factor	VFDB	286.11323	Pseudomonas A3_Pseudomonas_aeruginosa	fig|286.11323.peg.3698	VFG000132	Pseudomonas aeruginosa PAO1	algF	Alginate O-acetyltransferase AlgF, periplasmic	Biofilm	100	100	100	1.25e-154
	DIAMOND	Virulance factor	VFDB	286.11323	Pseudomonas A3_Pseudomonas_aeruginosa	fig|286.11323.peg.2745	VFG001223	Pseudomonas aeruginosa PAO1	pilT	Twitching motility protein PilT	Adherence	100	100	100	1.60e-246
	DIAMOND	Virulance factor	VFDB	286.11323	Pseudomonas A3_Pseudomonas_aeruginosa	fig|286.11323.peg.1133	VFG001257	Pseudomonas aeruginosa PAO1	fliN	Flagellar motor switch protein FliN	Motility	100	100	99	3.28e-103
	DIAMOND	Virulance factor	VFDB	286.11323	Pseudomonas A3_Pseudomonas_aeruginosa	fig|286.11323.peg.824	VFG014148	Pseudomonas aeruginosa PAO1	flgB	Flagellar basal-body rod protein FlgB	Motility	100	100	100	1.80e-94
	DIAMOND	Virulance factor	VFDB	286.11323	Pseudomonas A3_Pseudomonas_aeruginosa	fig|286.11323.peg.3693	VFG000128	Pseudomonas aeruginosa PAO1	algX	Alginate O-acetyltransferase AlgX, periplasmic	Biofilm	100	100	99	0.0
	DIAMOND	Virulance factor	VFDB	286.11323	Pseudomonas A3_Pseudomonas_aeruginosa	fig|286.11323.peg.3090	VFG041016	Pseudomonas aeruginosa PAO1	tssC	T6SS component TssC (ImpC/VipB)	Effector delivery system	100	100	100	0.0
	DIAMOND	Virulance factor	VFDB	286.11323	Pseudomonas A3_Pseudomonas_aeruginosa	fig|286.11323.peg.1517	VFG041011	Pseudomonas aeruginosa PAO1	vgrG1b	VgrG protein	Effector delivery system	100	100	99	0.0
	DIAMOND	Virulance factor	VFDB	286.11323	Pseudomonas A3_Pseudomonas_aeruginosa	fig|286.11323.peg.3760	VFG044087	Pseudomonas aeruginosa PAO1	fpvR	Antisigma transmembrane sensor FpvR @ Iron siderophore sensor protein	Nutritional/Metabolic factor	100	100	81	2.03e-199
	DIAMOND	Virulance factor	VFDB	286.11323	Pseudomonas A3_Pseudomonas_aeruginosa	fig|286.11323.peg.3494	VFG043018	Pseudomonas aeruginosa PAO1	PA3349	Chemotaxis protein CheV (EC 2.7.3.-)	Motility	100	100	100	2.98e-218
	DIAMOND	Virulance factor	VFDB	286.11323	Pseudomonas A3_Pseudomonas_aeruginosa	fig|286.11323.peg.466	VFG016058	Pseudomonas aeruginosa PAO1	pvdL	Pyoverdine chromophore precursor synthetase PvdL @ Siderophore biosynthesis non-ribosomal peptide synthetase modules	Nutritional/Metabolic factor	40	100	99	0.0
	DIAMOND	Virulance factor	VFDB	286.11323	Pseudomonas A3_Pseudomonas_aeruginosa	fig|286.11323.peg.856	VFG014369	Pseudomonas aeruginosa PAO1	fleS	Flagellar sensor histidine kinase FleS	Motility	100	100	99	1.61e-273
	DIAMOND	Virulance factor	VFDB	286.11323	Pseudomonas A3_Pseudomonas_aeruginosa	fig|286.11323.peg.2372	VFG001220	Pseudomonas aeruginosa PAO1	pilO	Type IV pilus biogenesis protein PilO	Adherence	100	100	100	2.33e-141
	DIAMOND	Virulance factor	VFDB	286.11323	Pseudomonas A3_Pseudomonas_aeruginosa	fig|286.11323.peg.2371	VFG001219	Pseudomonas aeruginosa PAO1	pilP	Type IV pilus biogenesis protein PilP	Adherence	100	100	100	1.52e-123
	DIAMOND	Virulance factor	VFDB	286.11323	Pseudomonas A3_Pseudomonas_aeruginosa	fig|286.11323.peg.5532	VFG014893	Pseudomonas aeruginosa PAO1	algC	Phosphoglucomutase (EC 5.4.2.2) @ Phosphomannomutase (EC 5.4.2.8)	Biofilm	100	100	99	0.0
	DIAMOND	Virulance factor	VFDB	286.11323	Pseudomonas A3_Pseudomonas_aeruginosa	fig|286.11323.peg.1505	VFG002069	Pseudomonas aeruginosa PAO1	hsiB1-vipA-tssB	T6SS component TssB (ImpB/VipA)	Effector delivery system	100	100	100	1.21e-119
	DIAMOND	Virulance factor	VFDB	286.11323	Pseudomonas A3_Pseudomonas_aeruginosa	fig|286.11323.peg.2340	VFG000143	Pseudomonas aeruginosa PAO1	waaF	ADP-heptose--lipooligosaccharide heptosyltransferase II	Immune modulation	100	100	100	2.42e-262
	DIAMOND	Virulance factor	VFDB	286.11323	Pseudomonas A3_Pseudomonas_aeruginosa	fig|286.11323.peg.1500	VFG002064	Pseudomonas aeruginosa PAO1	dotU1	T6SS outer membrane component TssL (ImpK/VasF) / OmpA/MotB domain	Effector delivery system	100	100	100	0.0
	DIAMOND	Virulance factor	VFDB	286.11323	Pseudomonas A3_Pseudomonas_aeruginosa	fig|286.11323.peg.3755	VFG015983	Pseudomonas aeruginosa PAO1	pvdM	Putative dipeptidase, pyoverdin biosynthesis PvdM	Nutritional/Metabolic factor	100	100	93	1.19e-312
	DIAMOND	Virulance factor	VFDB	286.11323	Pseudomonas A3_Pseudomonas_aeruginosa	fig|286.11323.peg.5714	VFG050300	Pseudomonas aeruginosa PAO1	fapF	FIG00973752: TolA-like membrane protein @ Fap amyloid fiber secretin	Adherence	100	100	100	2.34e-303
	DIAMOND	Virulance factor	VFDB	286.11323	Pseudomonas A3_Pseudomonas_aeruginosa	fig|286.11323.peg.5712	VFG050298	Pseudomonas aeruginosa PAO1	fapD	Bacteriocin resistance protein; peptidase C39 @ Fap protein with C39 domain	Adherence	100	100	99	6.89e-159
	DIAMOND	Virulance factor	VFDB	286.11323	Pseudomonas A3_Pseudomonas_aeruginosa	fig|286.11323.peg.5710	VFG050296	Pseudomonas aeruginosa PAO1	fapB	Fap amyloid fibril minor component	Adherence	100	100	98	9.83e-116
	DIAMOND	Virulance factor	VFDB	286.11323	Pseudomonas A3_Pseudomonas_aeruginosa	fig|286.11323.peg.861	VFG001253	Pseudomonas aeruginosa PAO1	fliH	Flagellar assembly protein FliH	Motility	100	100	100	7.71e-168
	DIAMOND	Virulance factor	VFDB	286.11323	Pseudomonas A3_Pseudomonas_aeruginosa	fig|286.11323.peg.2763	VFG001231	Pseudomonas aeruginosa PAO1	chpA	still frameshift probable component of chemotactic signal transduction system	Adherence	100	100	99	0.0
	DIAMOND	Virulance factor	VFDB	286.11323	Pseudomonas A3_Pseudomonas_aeruginosa	fig|286.11323.peg.5446	VFG044081	Pseudomonas aeruginosa PAO1	pvcC	4-hydroxyphenylacetate 3-monooxygenase (EC 1.14.14.9)	Nutritional/Metabolic factor	100	100	99	0.0
	DIAMOND	Virulance factor	VFDB	286.11323	Pseudomonas A3_Pseudomonas_aeruginosa	fig|286.11323.peg.5796	VFG001266	Pseudomonas aeruginosa PAO1	pchI	ABC efflux pump, fused inner membrane and ATPase subunits in pyochelin gene cluster @ Putative ABC iron siderophore transporter, fused permease and ATPase domains	Nutritional/Metabolic factor	100	100	98	0.0
	DIAMOND	Virulance factor	VFDB	286.11323	Pseudomonas A3_Pseudomonas_aeruginosa	fig|286.11323.peg.3785	VFG041036	Pseudomonas aeruginosa PAO1	PA2364	Uncharacterized protein homologous to Paeru. PA2364	Effector delivery system	100	100	99	1.06e-113
	DIAMOND	Virulance factor	VFDB	286.11323	Pseudomonas A3_Pseudomonas_aeruginosa	fig|286.11323.peg.1144	VFG014629	Pseudomonas aeruginosa PAO1	fliA	RNA polymerase sigma factor for flagellar operon	Motility	96	100	100	6.47e-168
	DIAMOND	Virulance factor	VFDB	286.11323	Pseudomonas A3_Pseudomonas_aeruginosa	fig|286.11323.peg.3316	VFG000145	Pseudomonas aeruginosa PAO1	lasA	LasA protease precursor	Effector delivery system	100	100	99	6.03e-309
	DIAMOND	Virulance factor	VFDB	286.11323	Pseudomonas A3_Pseudomonas_aeruginosa	fig|286.11323.peg.3689	VFG000124	Pseudomonas aeruginosa PAO1	alg44	Alginate polymerisation protein Alg44, membrane fusion protein	Biofilm	100	100	100	6.65e-280
	DIAMOND	Virulance factor	VFDB	286.11323	Pseudomonas A3_Pseudomonas_aeruginosa	fig|286.11323.peg.3150	VFG000212	Pseudomonas aeruginosa PAO1	pscD	Type III secretion inner membrane protein (YscD,homologous to flagellar export components)	Effector delivery system	100	100	99	9.34e-311
	DIAMOND	Virulance factor	VFDB	286.11323	Pseudomonas A3_Pseudomonas_aeruginosa	fig|286.11323.peg.831	VFG001242	Pseudomonas aeruginosa PAO1	flgI	Flagellar P-ring protein FlgI	Motility	100	100	100	4.83e-256
	DIAMOND	Virulance factor	VFDB	286.11323	Pseudomonas A3_Pseudomonas_aeruginosa	fig|286.11323.peg.1495	VFG002059	Pseudomonas aeruginosa PAO1	tagT	ABC transporter, ATP-binding protein	Effector delivery system	100	100	100	3.41e-168
	DIAMOND	Virulance factor	VFDB	286.11323	Pseudomonas A3_Pseudomonas_aeruginosa	fig|286.11323.peg.1513	VFG002077	Pseudomonas aeruginosa PAO1	vgrG1a	VgrG protein	Effector delivery system	100	99	99	0.0
	DIAMOND	Virulance factor	VFDB	286.11323	Pseudomonas A3_Pseudomonas_aeruginosa	fig|286.11323.peg.3154	VFG000216	Pseudomonas aeruginosa PAO1	pscH	Type III secretion effector protein (YopR, encoded by YscH)	Effector delivery system	100	100	99	1.69e-96
	DIAMOND	Virulance factor	VFDB	286.11323	Pseudomonas A3_Pseudomonas_aeruginosa	fig|286.11323.peg.3752	VFG016016	Pseudomonas aeruginosa PAO1	pvdF	Pyoverdine synthetase PvdF, N5-hydroxyornithine formyltransferase	Nutritional/Metabolic factor	99	94	87	1.54e-177
	DIAMOND	Virulance factor	VFDB	286.11323	Pseudomonas A3_Pseudomonas_aeruginosa	fig|286.11323.peg.3687	VFG000122	Pseudomonas aeruginosa PAO1	algD	GDP-mannose 6-dehydrogenase (EC 1.1.1.132)	Biofilm	100	100	100	0.0
	DIAMOND	Virulance factor	VFDB	286.11323	Pseudomonas A3_Pseudomonas_aeruginosa	fig|286.11323.peg.1496	VFG002060	Pseudomonas aeruginosa PAO1	ppkA	T6SS Serine/threonine protein kinase (EC 2.7.11.1) PpkA	Effector delivery system	100	100	99	0.0
	DIAMOND	Virulance factor	VFDB	286.11323	Pseudomonas A3_Pseudomonas_aeruginosa	fig|286.11323.peg.3125	VFG000187	Pseudomonas aeruginosa PAO1	pscS	Type III secretion inner membrane protein (YscS,homologous to flagellar export components)	Effector delivery system	100	100	100	7.24e-54
	DIAMOND	Virulance factor	VFDB	286.11323	Pseudomonas A3_Pseudomonas_aeruginosa	fig|286.11323.peg.1498	VFG002062	Pseudomonas aeruginosa PAO1	tagF-pppB	T6SS associated component TagF (ImpM)	Effector delivery system	100	100	100	3.59e-168
	DIAMOND	Virulance factor	VFDB	286.11323	Pseudomonas A3_Pseudomonas_aeruginosa	fig|286.11323.peg.5974	VFG015509	Pseudomonas aeruginosa PAO1	phzC1	2-keto-3-deoxy-D-arabino-heptulosonate-7-phosphate synthase II PhzC (EC 2.5.1.54)	Nutritional/Metabolic factor	100	100	100	5.89e-298
	DIAMOND	Virulance factor	VFDB	286.11323	Pseudomonas A3_Pseudomonas_aeruginosa	fig|286.11323.peg.3126	VFG000188	Pseudomonas aeruginosa PAO1	pscR	Type III secretion inner membrane protein (YscR,SpaR,HrcR,EscR,homologous to flagellar export components)	Effector delivery system	100	100	100	5.66e-147
	DIAMOND	Virulance factor	VFDB	286.11323	Pseudomonas A3_Pseudomonas_aeruginosa	fig|286.11323.peg.2746	VFG001224	Pseudomonas aeruginosa PAO1	pilU	Type IV pilus assembly ATPase component PilU	Adherence	100	100	100	2.04e-275
	DIAMOND	Virulance factor	VFDB	286.11323	Pseudomonas A3_Pseudomonas_aeruginosa	fig|286.11323.peg.1153	VFG043016	Pseudomonas aeruginosa PAO1	PA1464	Positive regulator of CheA protein activity (CheW)	Motility	100	100	100	3.68e-110
	DIAMOND	Virulance factor	VFDB	286.11323	Pseudomonas A3_Pseudomonas_aeruginosa	fig|286.11323.peg.467	VFG016058	Pseudomonas aeruginosa PAO1	pvdL	Pyoverdine chromophore precursor synthetase PvdL @ Siderophore biosynthesis non-ribosomal peptide synthetase modules	Nutritional/Metabolic factor	59	98	99	0.0
	DIAMOND	Virulance factor	VFDB	286.11323	Pseudomonas A3_Pseudomonas_aeruginosa	fig|286.11323.peg.5795	VFG001267	Pseudomonas aeruginosa PAO1	pchH	ABC efflux pump, fused inner membrane and ATPase subunits in pyochelin gene cluster @ Putative ABC iron siderophore transporter, fused permease and ATPase domains	Nutritional/Metabolic factor	100	100	99	0.0
	DIAMOND	Virulance factor	VFDB	286.11323	Pseudomonas A3_Pseudomonas_aeruginosa	fig|286.11323.peg.315	VFG000146	Pseudomonas aeruginosa PAO1	lasB	Vibriolysin, extracellular zinc protease (EC 3.4.24.25) @ Pseudolysin, extracellular zinc protease (EC 3.4.24.26)	Effector delivery system	100	100	100	0.0
	DIAMOND	Virulance factor	VFDB	286.11323	Pseudomonas A3_Pseudomonas_aeruginosa	fig|286.11323.peg.3691	VFG000126	Pseudomonas aeruginosa PAO1	algE	Alginate export system Algk/AlgE, outer membrane porin AlgE	Biofilm	100	100	99	0.0
	DIAMOND	Virulance factor	VFDB	286.11323	Pseudomonas A3_Pseudomonas_aeruginosa	fig|286.11323.peg.3763	VFG015950	Pseudomonas aeruginosa PAO1	pvdQ	Acyl-homoserine lactone acylase PvdQ (EC 3.5.1.-), quorum-quenching	Nutritional/Metabolic factor	100	100	99	0.0
	DIAMOND	Virulance factor	VFDB	286.11323	Pseudomonas A3_Pseudomonas_aeruginosa	fig|286.11323.peg.3158	VFG000220	Pseudomonas aeruginosa PAO1	pscL	Type III secretion cytoplasmic protein (YscL)	Effector delivery system	100	100	100	1.38e-141
	DIAMOND	Virulance factor	VFDB	286.11323	Pseudomonas A3_Pseudomonas_aeruginosa	fig|286.11323.peg.1145	VFG043012	Pseudomonas aeruginosa PAO1	cheY	Chemotaxis regulator - transmits chemoreceptor signals to flagellar motor components CheY	Motility	100	96	100	1.61e-86
	DIAMOND	Virulance factor	VFDB	286.11323	Pseudomonas A3_Pseudomonas_aeruginosa	fig|286.11323.peg.3628	VFG000155	Pseudomonas aeruginosa PAO1	rhlB	RhlB, TDP-rhamnosyltransferase 1 (EC 2.4.1.-)	Immune modulation	100	100	100	0.0
	DIAMOND	Virulance factor	VFDB	286.11323	Pseudomonas A3_Pseudomonas_aeruginosa	fig|286.11323.peg.1132	VFG001256	Pseudomonas aeruginosa PAO1	fliM	Flagellar motor switch protein FliM	Motility	100	100	100	2.71e-232
	DIAMOND	Virulance factor	VFDB	286.11323	Pseudomonas A3_Pseudomonas_aeruginosa	fig|286.11323.peg.1138	VFG001262	Pseudomonas aeruginosa PAO1	flhB	Flagellar biosynthesis protein FlhB	Motility	100	100	100	4.13e-257
	DIAMOND	Virulance factor	VFDB	286.11323	Pseudomonas A3_Pseudomonas_aeruginosa	fig|286.11323.peg.3097	VFG041023	Pseudomonas aeruginosa PAO1	PA1665	T6SS forkhead associated domain protein ImpI/VasC	Effector delivery system	100	100	98	4.04e-285
	DIAMOND	Virulance factor	VFDB	286.11323	Pseudomonas A3_Pseudomonas_aeruginosa	fig|286.11323.peg.5444	VFG044079	Pseudomonas aeruginosa PAO1	pvcA	PvcA protein, related to known isonitrile synthases	Nutritional/Metabolic factor	100	100	99	9.14e-238
	DIAMOND	Virulance factor	VFDB	286.11323	Pseudomonas A3_Pseudomonas_aeruginosa	fig|286.11323.peg.3688	VFG000123	Pseudomonas aeruginosa PAO1	alg8	Alginate polymerase/glycosyltransferase Alg8	Biofilm	99	100	100	0.0
	DIAMOND	Virulance factor	VFDB	286.11323	Pseudomonas A3_Pseudomonas_aeruginosa	fig|286.11323.peg.1493	VFG002057	Pseudomonas aeruginosa PAO1	tagR	hypothetical protein	Effector delivery system	100	100	100	0.0
	DIAMOND	Virulance factor	VFDB	286.11323	Pseudomonas A3_Pseudomonas_aeruginosa	fig|286.11323.peg.1773	VFG000176	Pseudomonas aeruginosa PAO1	xcpX	General secretion pathway protein K	Effector delivery system	100	100	100	9.91e-240
	DIAMOND	Virulance factor	VFDB	286.11323	Pseudomonas A3_Pseudomonas_aeruginosa	fig|286.11323.peg.5711	VFG050297	Pseudomonas aeruginosa PAO1	fapC	Fap amyloid fibril major component	Adherence	100	100	100	6.53e-228
	DIAMOND	Virulance factor	VFDB	286.11323	Pseudomonas A3_Pseudomonas_aeruginosa	fig|286.11323.peg.221	VFG001217	Pseudomonas aeruginosa PAO1	pilF	Type IV pilus biogenesis protein PilF	Adherence	100	100	99	1.33e-176
	DIAMOND	Virulance factor	VFDB	286.11323	Pseudomonas A3_Pseudomonas_aeruginosa	fig|286.11323.peg.417	VFG043648	Pseudomonas aeruginosa PAO1	rpoS	RNA polymerase sigma factor RpoS	Adherence	100	100	100	3.43e-236
	DIAMOND	Virulance factor	VFDB	286.11323	Pseudomonas A3_Pseudomonas_aeruginosa	fig|286.11323.peg.833	VFG001244	Pseudomonas aeruginosa PAO1	flgK	Flagellar hook-associated protein FlgK	Motility	100	100	87	0.0
	DIAMOND	Virulance factor	VFDB	286.11323	Pseudomonas A3_Pseudomonas_aeruginosa	fig|286.11323.peg.3094	VFG041020	Pseudomonas aeruginosa PAO1	tssH	T6SS AAA+ chaperone ClpV (TssH)	Effector delivery system	99	100	99	0.0
	DIAMOND	Virulance factor	VFDB	286.11323	Pseudomonas A3_Pseudomonas_aeruginosa	fig|286.11323.peg.3495	VFG014642	Pseudomonas aeruginosa PAO1	flgA	Flagellar basal-body P-ring formation protein FlgA	Motility	100	100	100	9.06e-165
	DIAMOND	Virulance factor	VFDB	286.11323	Pseudomonas A3_Pseudomonas_aeruginosa	fig|286.11323.peg.3098	VFG041024	Pseudomonas aeruginosa PAO1	tssJ	T6SS secretion lipoprotein TssJ (VasD)	Effector delivery system	100	100	100	2.75e-114
	DIAMOND	Virulance factor	VFDB	286.11323	Pseudomonas A3_Pseudomonas_aeruginosa	fig|286.11323.peg.862	VFG001254	Pseudomonas aeruginosa PAO1	fliI	Flagellum-specific ATP synthase FliI	Motility	100	100	100	0.0
	DIAMOND	Virulance factor	VFDB	286.11323	Pseudomonas A3_Pseudomonas_aeruginosa	fig|286.11323.peg.3756	VFG015973	Pseudomonas aeruginosa PAO1	pvdP	Pyoverdine biosynthesis related protein PvdP	Nutritional/Metabolic factor	100	100	87	0.0
	DIAMOND	Virulance factor	VFDB	286.11323	Pseudomonas A3_Pseudomonas_aeruginosa	fig|286.11323.peg.2765	VFG001233	Pseudomonas aeruginosa PAO1	chpC	probable chemotaxis protein	Adherence	100	100	99	1.36e-114
	DIAMOND	Virulance factor	VFDB	286.11323	Pseudomonas A3_Pseudomonas_aeruginosa	fig|286.11323.peg.1506	VFG002070	Pseudomonas aeruginosa PAO1	hsiC1-vipB-tssC	T6SS component TssC (ImpC/VipB)	Effector delivery system	100	100	99	0.0
	DIAMOND	Virulance factor	VFDB	286.11323	Pseudomonas A3_Pseudomonas_aeruginosa	fig|286.11323.peg.1149	VFG014707	Pseudomonas aeruginosa PAO1	motC	Flagellar motor rotation protein MotA	Motility	100	100	99	1.05e-170
	DIAMOND	Virulance factor	VFDB	286.11323	Pseudomonas A3_Pseudomonas_aeruginosa	fig|286.11323.peg.3130	VFG000192	Pseudomonas aeruginosa PAO1	pscN	Type III secretion cytoplasmic ATP synthase (EC 3.6.3.14, YscN,SpaL,MxiB,HrcN,EscN)	Effector delivery system	97	100	99	4.18e-306
	DIAMOND	Virulance factor	VFDB	286.11323	Pseudomonas A3_Pseudomonas_aeruginosa	fig|286.11323.peg.3153	VFG000215	Pseudomonas aeruginosa PAO1	pscG	Type III secretion spans bacterial envelope protein (YscG)	Effector delivery system	100	100	100	7.57e-82
	DIAMOND	Virulance factor	VFDB	286.11323	Pseudomonas A3_Pseudomonas_aeruginosa	fig|286.11323.peg.3497	VFG014668	Pseudomonas aeruginosa PAO1	flgN	Flagellar biosynthesis protein FlgN	Motility	100	100	99	1.45e-101
	DIAMOND	Virulance factor	VFDB	286.11323	Pseudomonas A3_Pseudomonas_aeruginosa	fig|286.11323.peg.1774	VFG000175	Pseudomonas aeruginosa PAO1	xcpY	General secretion pathway protein L	Effector delivery system	100	100	99	1.29e-278
	DIAMOND	Virulance factor	VFDB	286.11323	Pseudomonas A3_Pseudomonas_aeruginosa	fig|286.11323.peg.5104	VFG000150	Pseudomonas aeruginosa PAO1	exoY	Adenylate cyclase ExoY (EC 4.6.1.1)	Effector delivery system	94	100	100	8.32e-270
	DIAMOND	Virulance factor	VFDB	286.11323	Pseudomonas A3_Pseudomonas_aeruginosa	fig|286.11323.peg.3963	VFG000135	Pseudomonas aeruginosa PAO1	mucB	Sigma factor RpoE negative regulatory protein RseB precursor	Biofilm	100	100	100	7.46e-231
	DIAMOND	Virulance factor	VFDB	286.11323	Pseudomonas A3_Pseudomonas_aeruginosa	fig|286.11323.peg.4140	VFG014984	Pseudomonas aeruginosa PAO1	algW	Outer membrane stress sensor protease DegS	Biofilm	100	100	100	3.68e-277
	DIAMOND	Virulance factor	VFDB	286.11323	Pseudomonas A3_Pseudomonas_aeruginosa	fig|286.11323.peg.5676	VFG015503	Pseudomonas aeruginosa PAO1	phzA1	Phenazine biosynthesis protein PhzA	Nutritional/Metabolic factor	100	100	100	9.37e-128
	DIAMOND	Virulance factor	VFDB	286.11323	Pseudomonas A3_Pseudomonas_aeruginosa	fig|286.11323.peg.3761	VFG044086	Pseudomonas aeruginosa PAO1	fpvI	Sigma-70 factor FpvI (ECF subfamily), controling pyoverdin biosynthesis @ FIG006045: Sigma factor, ECF subfamily	Nutritional/Metabolic factor	99	99	81	2.32e-88
	DIAMOND	Virulance factor	VFDB	286.11323	Pseudomonas A3_Pseudomonas_aeruginosa	fig|286.11323.peg.3778	VFG041043	Pseudomonas aeruginosa PAO1	tssH	T6SS AAA+ chaperone ClpV (TssH)	Effector delivery system	100	100	98	0.0
	DIAMOND	Virulance factor	VFDB	286.11323	Pseudomonas A3_Pseudomonas_aeruginosa	fig|286.11323.peg.3129	VFG000191	Pseudomonas aeruginosa PAO1	pscO	Type III secretion spans bacterial envelope protein (YscO)	Effector delivery system	100	100	100	6.56e-99
	DIAMOND	Virulance factor	VFDB	286.11323	Pseudomonas A3_Pseudomonas_aeruginosa	fig|286.11323.peg.3626	VFG000153	Pseudomonas aeruginosa PAO1	rhlI	N-butanoyl-L-homoserine lactone synthase @ N-acyl-L-homoserine lactone synthase, LuxI family (EC 2.3.1.184)	Biofilm	100	100	99	1.94e-146
	DIAMOND	Virulance factor	VFDB	286.11323	Pseudomonas A3_Pseudomonas_aeruginosa	fig|286.11323.peg.5793	VFG000165	Pseudomonas aeruginosa PAO1	pchF	Pyochelin synthetase PchF, non-ribosomal peptide synthetase module @ Siderophore biosynthesis non-ribosomal peptide synthetase modules	Nutritional/Metabolic factor	100	100	98	0.0
	DIAMOND	Virulance factor	VFDB	286.11323	Pseudomonas A3_Pseudomonas_aeruginosa	fig|286.11323.peg.3788	VFG041033	Pseudomonas aeruginosa PAO1	tssM	T6SS component TssM (IcmF/VasK)	Effector delivery system	100	100	99	0.0
	DIAMOND	Virulance factor	VFDB	286.11323	Pseudomonas A3_Pseudomonas_aeruginosa	fig|286.11323.peg.5800	VFG044096	Pseudomonas aeruginosa PAO1	PA4218	Inner-membrane permease FptX, ferripyochelin @ Inner-membrane permease for ferric siderophore	Nutritional/Metabolic factor	100	100	99	1.21e-258
	DIAMOND	Virulance factor	VFDB	286.11323	Pseudomonas A3_Pseudomonas_aeruginosa	fig|286.11323.peg.469	VFG000162	Pseudomonas aeruginosa PAO1	pvdS	Sigma factor PvdS, controling pyoverdin biosynthesis	Nutritional/Metabolic factor	100	100	98	9.71e-131
	DIAMOND	Virulance factor	VFDB	286.11323	Pseudomonas A3_Pseudomonas_aeruginosa	fig|286.11323.peg.3784	VFG041037	Pseudomonas aeruginosa PAO1	tssB	T6SS component TssB (ImpB/VipA)	Effector delivery system	100	100	100	6.36e-124
	DIAMOND	Virulance factor	VFDB	286.11323	Pseudomonas A3_Pseudomonas_aeruginosa	fig|286.11323.peg.1515	VFG051485	Pseudomonas aeruginosa PAO1	tse6	T6SS PAAR-repeat protein	Effector delivery system	100	100	99	7.03e-289
	DIAMOND	Virulance factor	VFDB	286.11323	Pseudomonas A3_Pseudomonas_aeruginosa	fig|286.11323.peg.5801	VFG000173	Pseudomonas aeruginosa PAO1	phzS	FAD-dependent monooxygenase PhzS	Nutritional/Metabolic factor	100	100	99	3.23e-289
	DIAMOND	Virulance factor	VFDB	286.11323	Pseudomonas A3_Pseudomonas_aeruginosa	fig|286.11323.peg.3092	VFG041018	Pseudomonas aeruginosa PAO1	tssF	T6SS component TssF (ImpG/VasA)	Effector delivery system	100	88	99	0.0
	DIAMOND	Virulance factor	VFDB	286.11323	Pseudomonas A3_Pseudomonas_aeruginosa	fig|286.11323.peg.5741	VFG046465	Francisella tularensis subsp. tularensis SCHU S4	tufA	Translation elongation factor Tu	Adherence	6	100	92	2.19e-10
	DIAMOND	Virulance factor	VFDB	286.11323	Pseudomonas A3_Pseudomonas_aeruginosa	fig|286.11323.peg.1148	VFG043015	Pseudomonas aeruginosa PAO1	PA1459	Chemotaxis response regulator protein-glutamate methylesterase CheB (EC 3.1.1.61)	Motility	100	100	99	3.84e-241
	DIAMOND	Virulance factor	VFDB	286.11323	Pseudomonas A3_Pseudomonas_aeruginosa	fig|286.11323.peg.3144	VFG000206	Pseudomonas aeruginosa PAO1	exsE	FIG00962212: hypothetical protein	Effector delivery system	100	100	100	7.29e-53
	DIAMOND	Virulance factor	VFDB	286.11323	Pseudomonas A3_Pseudomonas_aeruginosa	fig|286.11323.peg.5972	VFG015515	Pseudomonas aeruginosa PAO1	phzE1	2-Amino-2-deoxy-isochorismate synthase (EC 2.6.1.86) PhzE	Nutritional/Metabolic factor	100	100	99	0.0
	DIAMOND	Virulance factor	VFDB	286.11323	Pseudomonas A3_Pseudomonas_aeruginosa	fig|286.11323.peg.855	VFG001248	Pseudomonas aeruginosa PAO1	fleQ	Flagellar regulatory protein FleQ	Motility	100	100	100	0.0
	DIAMOND	Virulance factor	VFDB	286.11323	Pseudomonas A3_Pseudomonas_aeruginosa	fig|286.11323.peg.183	VFG000147	Pseudomonas aeruginosa PAO1	exoS	putative exoenzyme T	Effector delivery system	100	100	100	1.51e-313
	DIAMOND	Virulance factor	VFDB	286.11323	Pseudomonas A3_Pseudomonas_aeruginosa	fig|286.11323.peg.3133	VFG000195	Pseudomonas aeruginosa PAO1	pcr2	Type III secretion chaperone SycN	Effector delivery system	100	100	99	1.80e-86
	DIAMOND	Virulance factor	VFDB	286.11323	Pseudomonas A3_Pseudomonas_aeruginosa	fig|286.11323.peg.3146	VFG000208	Pseudomonas aeruginosa PAO1	exsA	Type III secretion thermoregulatory protein (LcrF,VirF,transcription regulation of virulence plasmid)	Effector delivery system	100	100	100	8.84e-204
	DIAMOND	Virulance factor	VFDB	286.11323	Pseudomonas A3_Pseudomonas_aeruginosa	fig|286.11323.peg.1142	VFG001264	Pseudomonas aeruginosa PAO1	flhF	Flagellar biosynthesis protein FlhF	Motility	100	100	98	4.60e-291
	DIAMOND	Virulance factor	VFDB	286.11323	Pseudomonas A3_Pseudomonas_aeruginosa	fig|286.11323.peg.2593	VFG000118	Pseudomonas aeruginosa PAO1	algQ	Alginate regulatory protein AlgQ, positive transcriptional regulator of AlgD	Biofilm	100	100	100	2.31e-118
	DIAMOND	Virulance factor	VFDB	286.11323	Pseudomonas A3_Pseudomonas_aeruginosa	fig|286.11323.peg.3692	VFG000127	Pseudomonas aeruginosa PAO1	algG	Poly (beta-D-mannuronate) C5 epimerase AlgG (EC 5.1.3.-)	Biofilm	100	100	100	0.0
	DIAMOND	Virulance factor	VFDB	286.11323	Pseudomonas A3_Pseudomonas_aeruginosa	fig|286.11323.peg.1504	VFG002068	Pseudomonas aeruginosa PAO1	hsiA1	T6SS component TssA (ImpA)	Effector delivery system	100	100	98	6.39e-237
	DIAMOND	Virulance factor	VFDB	286.11323	Pseudomonas A3_Pseudomonas_aeruginosa	fig|286.11323.peg.832	VFG001243	Pseudomonas aeruginosa PAO1	flgJ	Flagellar protein FlgJ [peptidoglycan hydrolase]	Motility	100	100	99	6.66e-281
	DIAMOND	Virulance factor	VFDB	286.11323	Pseudomonas A3_Pseudomonas_aeruginosa	fig|286.11323.peg.4450	VFG001211	Pseudomonas aeruginosa PAO1	pilY2	Type IV fimbrial biogenesis protein PilY2	Adherence	100	100	100	3.61e-80
	DIAMOND	Virulance factor	VFDB	286.11323	Pseudomonas A3_Pseudomonas_aeruginosa	fig|286.11323.peg.910	VFG000115	Pseudomonas aeruginosa PAO1	toxA	hypothetical protein	Exotoxin	100	100	99	0.0
	DIAMOND	Virulance factor	VFDB	286.11323	Pseudomonas A3_Pseudomonas_aeruginosa	fig|286.11323.peg.2339	VFG000142	Pseudomonas aeruginosa PAO1	waaC	Lipopolysaccharide core heptosyltransferase I	Immune modulation	100	100	99	4.92e-267
	DIAMOND	Virulance factor	VFDB	286.11323	Pseudomonas A3_Pseudomonas_aeruginosa	fig|286.11323.peg.1767	VFG000182	Pseudomonas aeruginosa PAO1	xcpR	General secretion pathway protein E	Effector delivery system	100	100	100	0.0
	DIAMOND	Virulance factor	VFDB	286.11323	Pseudomonas A3_Pseudomonas_aeruginosa	fig|286.11323.peg.5875	VFG041046	Pseudomonas aeruginosa PAO1	tse2	hypothetical protein	Effector delivery system	100	100	99	3.17e-115
	DIAMOND	Virulance factor	VFDB	286.11323	Pseudomonas A3_Pseudomonas_aeruginosa	fig|286.11323.peg.1013	VFG000144	Pseudomonas aeruginosa PAO1	aprA	Secreted alkaline metalloproteinase (EC 3.4.24.-), PrtA/B/C/G homolog	Exoenzyme	100	100	100	0.0
	DIAMOND	Virulance factor	VFDB	286.11323	Pseudomonas A3_Pseudomonas_aeruginosa	fig|286.11323.peg.3964	VFG000136	Pseudomonas aeruginosa PAO1	mucC	Sigma factor RpoE regulatory protein RseC	Biofilm	100	100	99	6.72e-100
	DIAMOND	Virulance factor	VFDB	286.11323	Pseudomonas A3_Pseudomonas_aeruginosa	fig|286.11323.peg.830	VFG001241	Pseudomonas aeruginosa PAO1	flgH	Flagellar L-ring protein FlgH	Motility	100	100	100	5.91e-165
	DIAMOND	Virulance factor	VFDB	286.11323	Pseudomonas A3_Pseudomonas_aeruginosa	fig|286.11323.peg.1116	VFG000151	Pseudomonas aeruginosa PAO1	lasR	N-(3-oxododecanoyl)-L-homoserine lactone-binding transcriptional activator @ Acyl-homoserine lactone-binding transcriptional activator, LuxR family @ Transcriptional regulator LasR	Biofilm	100	100	99	4.02e-176
	DIAMOND	Virulance factor	VFDB	286.11323	Pseudomonas A3_Pseudomonas_aeruginosa	fig|286.11323.peg.5859	VFG041011	Pseudomonas aeruginosa PAO1	vgrG1b	VgrG protein	Effector delivery system	55	100	87	3.87e-275
	DIAMOND	Virulance factor	VFDB	286.11323	Pseudomonas A3_Pseudomonas_aeruginosa	fig|286.11323.peg.3137	VFG000199	Pseudomonas aeruginosa PAO1	pcrR	Type III secretion low calcium response protein (LcrR)	Effector delivery system	100	100	100	9.38e-108
	DIAMOND	Virulance factor	VFDB	286.11323	Pseudomonas A3_Pseudomonas_aeruginosa	fig|286.11323.peg.3142	VFG000204	Pseudomonas aeruginosa PAO1	popD	Type III secretion host injection and negative regulator protein (YopD)	Effector delivery system	100	100	99	1.08e-192
	DIAMOND	Virulance factor	VFDB	286.11323	Pseudomonas A3_Pseudomonas_aeruginosa	fig|286.11323.peg.3149	VFG000211	Pseudomonas aeruginosa PAO1	pscC	Type III secretion outermembrane pore forming protein (YscC,MxiD,HrcC, InvG)	Effector delivery system	100	100	99	0.0
	DIAMOND	Virulance factor	VFDB	286.11323	Pseudomonas A3_Pseudomonas_aeruginosa	fig|286.11323.peg.5797	VFG000164	Pseudomonas aeruginosa PAO1	fptA	Outer membrane receptor for ferric-pyochelin FptA @ Outer membrane receptor for ferric siderophore	Nutritional/Metabolic factor	100	100	99	0.0
	DIAMOND	Virulance factor	VFDB	286.11323	Pseudomonas A3_Pseudomonas_aeruginosa	fig|286.11323.peg.2373	VFG001221	Pseudomonas aeruginosa PAO1	pilN	Type IV pilus biogenesis protein PilN	Adherence	100	100	100	2.96e-135
	DIAMOND	Virulance factor	VFDB	286.11323	Pseudomonas A3_Pseudomonas_aeruginosa	fig|286.11323.peg.390	VFG015000	Pseudomonas aeruginosa PAO1	mucP	Intramembrane protease RasP/YluC, implicated in cell division based on FtsL cleavage	Biofilm	100	100	99	0.0
	DIAMOND	Virulance factor	VFDB	286.11323	Pseudomonas A3_Pseudomonas_aeruginosa	fig|286.11323.peg.4946	VFG051484	Pseudomonas aeruginosa PAO1	tse5-rhsP1	Rhs-family protein	Effector delivery system	100	100	99	0.0
	DIAMOND	Virulance factor	VFDB	286.11323	Pseudomonas A3_Pseudomonas_aeruginosa	fig|286.11323.peg.828	VFG001239	Pseudomonas aeruginosa PAO1	flgF	Flagellar basal-body rod protein FlgF	Motility	100	100	100	6.12e-176
	DIAMOND	Virulance factor	VFDB	286.11323	Pseudomonas A3_Pseudomonas_aeruginosa	fig|286.11323.peg.5445	VFG044080	Pseudomonas aeruginosa PAO1	pvcB	PvcB protein, related to amino acid oxidizing enzymes	Nutritional/Metabolic factor	100	100	99	1.89e-225
	DIAMOND	Virulance factor	VFDB	286.11323	Pseudomonas A3_Pseudomonas_aeruginosa	fig|286.11323.peg.1203	VFG041012	Pseudomonas aeruginosa PAO1	vgrG	VgrG protein	Effector delivery system	12	95	100	3.23e-69
	DIAMOND	Virulance factor	VFDB	286.11323	Pseudomonas A3_Pseudomonas_aeruginosa	fig|286.11323.peg.860	VFG001252	Pseudomonas aeruginosa PAO1	fliG	Flagellar motor switch protein FliG	Motility	100	100	100	4.10e-214
	DIAMOND	Virulance factor	VFDB	286.11323	Pseudomonas A3_Pseudomonas_aeruginosa	fig|286.11323.peg.3131	VFG000193	Pseudomonas aeruginosa PAO1	popN	Type III secretion outermembrane contact sensing protein (YopN,Yop4b,LcrE)	Effector delivery system	100	100	99	5.18e-192
	DIAMOND	Virulance factor	VFDB	286.11323	Pseudomonas A3_Pseudomonas_aeruginosa	fig|286.11323.peg.4123	VFG042736	Pseudomonas aeruginosa PAO1	rpoN	RNA polymerase sigma-54 factor RpoN	Adherence	100	100	100	0.0
	DIAMOND	Virulance factor	VFDB	286.11323	Pseudomonas A3_Pseudomonas_aeruginosa	fig|286.11323.peg.1775	VFG000174	Pseudomonas aeruginosa PAO1	xcpZ	General secretion pathway protein M	Effector delivery system	100	100	100	1.91e-117
	DIAMOND	Virulance factor	VFDB	286.11323	Pseudomonas A3_Pseudomonas_aeruginosa	fig|286.11323.peg.2276	VFG014694	Pseudomonas aeruginosa PAO1	motA	Flagellar motor rotation protein MotA	Motility	100	100	99	1.90e-196
	DIAMOND	Virulance factor	VFDB	286.11323	Pseudomonas A3_Pseudomonas_aeruginosa	fig|286.11323.peg.1772	VFG000177	Pseudomonas aeruginosa PAO1	xcpW	General secretion pathway protein J	Effector delivery system	100	100	99	3.14e-163
	DIAMOND	Virulance factor	VFDB	286.11323	Pseudomonas A3_Pseudomonas_aeruginosa	fig|286.11323.peg.5798	VFG044098	Pseudomonas aeruginosa PAO1	PA4220	Hypothetical protein FtpB in pyochelin gene cluster @ Hypothetical protein FtpB in siderophore gene cluster	Nutritional/Metabolic factor	100	100	100	1.78e-63
	DIAMOND	Virulance factor	VFDB	286.11323	Pseudomonas A3_Pseudomonas_aeruginosa	fig|286.11323.peg.3754	VFG015994	Pseudomonas aeruginosa PAO1	pvdN	Pyoverdin biosynthesis protein PvdN, putative aminotransferase, class V	Nutritional/Metabolic factor	100	100	99	1.24e-317
	DIAMOND	Virulance factor	VFDB	286.11323	Pseudomonas A3_Pseudomonas_aeruginosa	fig|286.11323.peg.3139	VFG000201	Pseudomonas aeruginosa PAO1	pcrV	Type III secretion cytoplasmic LcrG inhibitor (LcrV,secretion and targeting control protein, V antigen)	Effector delivery system	100	100	100	5.50e-206
	DIAMOND	Virulance factor	VFDB	286.11323	Pseudomonas A3_Pseudomonas_aeruginosa	fig|286.11323.peg.5675	VFG000172	Pseudomonas aeruginosa PAO1	phzM	Phenazine-specific methyltransferase PhzM	Nutritional/Metabolic factor	100	100	100	2.35e-243
	DIAMOND	Virulance factor	VFDB	286.11323	Pseudomonas A3_Pseudomonas_aeruginosa	fig|286.11323.peg.3136	VFG000198	Pseudomonas aeruginosa PAO1	pcrD	Type III secretion inner membrane channel protein (LcrD,HrcV,EscV,SsaV)	Effector delivery system	100	100	100	0.0
	DIAMOND	Virulance factor	VFDB	286.11323	Pseudomonas A3_Pseudomonas_aeruginosa	fig|286.11323.peg.1510	VFG002074	Pseudomonas aeruginosa PAO1	hsiG1-tssF	T6SS component TssF (ImpG/VasA)	Effector delivery system	100	100	99	0.0
	DIAMOND	Virulance factor	VFDB	286.11323	Pseudomonas A3_Pseudomonas_aeruginosa	fig|286.11323.peg.1765	VFG000184	Pseudomonas aeruginosa PAO1	xcpQ	General secretion pathway protein D	Effector delivery system	100	100	99	0.0
	DIAMOND	Virulance factor	VFDB	286.11323	Pseudomonas A3_Pseudomonas_aeruginosa	fig|286.11323.peg.3753	VFG016005	Pseudomonas aeruginosa PAO1	pvdO	PvdO, pyoverdine responsive serine/threonine kinase (predicted by OlgaV)	Nutritional/Metabolic factor	100	100	98	9.31e-218
	DIAMOND	Virulance factor	VFDB	286.11323	Pseudomonas A3_Pseudomonas_aeruginosa	fig|286.11323.peg.3128	VFG000190	Pseudomonas aeruginosa PAO1	pscP	Type III secretion protein (YscP)	Effector delivery system	37	100	97	3.79e-84
	DIAMOND	Virulance factor	VFDB	286.11323	Pseudomonas A3_Pseudomonas_aeruginosa	fig|286.11323.peg.5753	VFG046465	Francisella tularensis subsp. tularensis SCHU S4	tufA	Translation elongation factor Tu	Adherence	100	100	80	1.24e-237
	DIAMOND	Virulance factor	VFDB	286.11323	Pseudomonas A3_Pseudomonas_aeruginosa	fig|286.11323.peg.2599	VFG000119	Pseudomonas aeruginosa PAO1	algR	Alginate biosynthesis two-component system response regulator AlgR	Biofilm	100	100	100	3.28e-175
	DIAMOND	Virulance factor	VFDB	286.11323	Pseudomonas A3_Pseudomonas_aeruginosa	fig|286.11323.peg.2759	VFG001226	Pseudomonas aeruginosa PAO1	pilH	twitching motility protein PilH	Adherence	100	100	100	2.12e-84
	DIAMOND	Virulance factor	VFDB	286.11323	Pseudomonas A3_Pseudomonas_aeruginosa	fig|286.11323.peg.1497	VFG002061	Pseudomonas aeruginosa PAO1	pppA	T6SS protein serine/threonine phosphatase PppA	Effector delivery system	100	100	100	5.44e-171
	DIAMOND	Virulance factor	VFDB	286.11323	Pseudomonas A3_Pseudomonas_aeruginosa	fig|286.11323.peg.5522	VFG042739	Pseudomonas aeruginosa PAO1	crc	Exodeoxyribonuclease III (EC 3.1.11.2)	Adherence	100	100	100	1.21e-196
	DIAMOND	Virulance factor	VFDB	286.11323	Pseudomonas A3_Pseudomonas_aeruginosa	fig|286.11323.peg.3155	VFG000217	Pseudomonas aeruginosa PAO1	pscI	Type III secretion cytoplasmic protein (YscI)	Effector delivery system	100	100	99	3.52e-72
	DIAMOND	Virulance factor	VFDB	286.11323	Pseudomonas A3_Pseudomonas_aeruginosa	fig|286.11323.peg.1509	VFG002073	Pseudomonas aeruginosa PAO1	hsiF1-tssE	T6SS lysozyme-like component TssE	Effector delivery system	100	100	98	6.23e-116
	DIAMOND	Virulance factor	VFDB	286.11323	Pseudomonas A3_Pseudomonas_aeruginosa	fig|286.11323.peg.1689	VFG051487	Pseudomonas aeruginosa PAO1	vgrG2b	VgrG protein	Effector delivery system	100	100	99	0.0
	DIAMOND	Virulance factor	VFDB	286.11323	Pseudomonas A3_Pseudomonas_aeruginosa	fig|286.11323.peg.3762	VFG000159	Pseudomonas aeruginosa PAO1	pvdA	L-ornithine 5-monooxygenase (EC 1.13.12.-), PvdA of pyoverdin biosynthesis @ Siderophore biosynthesis protein, monooxygenase	Nutritional/Metabolic factor	100	100	83	8.46e-276
	DIAMOND	Virulance factor	VFDB	286.11323	Pseudomonas A3_Pseudomonas_aeruginosa	fig|286.11323.peg.3099	VFG041025	Pseudomonas aeruginosa PAO1	tssK	T6SS component TssK (ImpJ/VasE)	Effector delivery system	100	100	99	0.0
	DIAMOND	Virulance factor	VFDB	286.11323	Pseudomonas A3_Pseudomonas_aeruginosa	fig|286.11323.peg.2767	VFG001235	Pseudomonas aeruginosa PAO1	chpE	probable chemotaxis protein	Adherence	100	100	100	4.38e-144
	DIAMOND	Virulance factor	VFDB	286.11323	Pseudomonas A3_Pseudomonas_aeruginosa	fig|286.11323.peg.3157	VFG000219	Pseudomonas aeruginosa PAO1	pscK	Type III secretion cytoplasmic protein (YscK)	Effector delivery system	100	100	99	2.17e-155
	DIAMOND	Virulance factor	VFDB	286.11323	Pseudomonas A3_Pseudomonas_aeruginosa	fig|286.11323.peg.2761	VFG001228	Pseudomonas aeruginosa PAO1	pilJ	twitching motility protein PilJ	Adherence	100	100	99	0.0
	DIAMOND	Virulance factor	VFDB	286.11323	Pseudomonas A3_Pseudomonas_aeruginosa	fig|286.11323.peg.4459	VFG001213	Pseudomonas aeruginosa PAO1	pilS	Two-component sensor PilS	Adherence	100	100	99	0.0
	DIAMOND	Virulance factor	VFDB	286.11323	Pseudomonas A3_Pseudomonas_aeruginosa	fig|286.11323.peg.858	VFG001250	Pseudomonas aeruginosa PAO1	fliE	Flagellar hook-basal body complex protein FliE	Motility	100	100	98	1.02e-65
	DIAMOND	Virulance factor	VFDB	286.11323	Pseudomonas A3_Pseudomonas_aeruginosa	fig|286.11323.peg.2758	VFG001225	Pseudomonas aeruginosa PAO1	pilG	twitching motility protein PilG	Adherence	100	100	100	8.90e-95
	DIAMOND	Virulance factor	VFDB	286.11323	Pseudomonas A3_Pseudomonas_aeruginosa	fig|286.11323.peg.3696	VFG000130	Pseudomonas aeruginosa PAO1	algI	Probable poly(beta-D-mannuronate) O-acetylase (EC 2.3.1.-)	Biofilm	100	100	99	0.0
	DIAMOND	Virulance factor	VFDB	286.11323	Pseudomonas A3_Pseudomonas_aeruginosa	fig|286.11323.peg.3634	VFG041047	Pseudomonas aeruginosa PAO1	tse3	Bacterial lysozyme Tse3, effector of type VI secretion system	Effector delivery system	100	100	100	3.69e-298
	DIAMOND	Virulance factor	VFDB	286.11323	Pseudomonas A3_Pseudomonas_aeruginosa	fig|286.11323.peg.1502	VFG002066	Pseudomonas aeruginosa PAO1	lip1	T6SS secretion lipoprotein TssJ (VasD)	Effector delivery system	100	100	100	1.71e-108
	DIAMOND	Virulance factor	VFDB	286.11323	Pseudomonas A3_Pseudomonas_aeruginosa	fig|286.11323.peg.2281	VFG042738	Pseudomonas aeruginosa PAO1	fimX	Sensory box protein	Adherence	100	100	99	0.0
	DIAMOND	Virulance factor	VFDB	286.11323	Pseudomonas A3_Pseudomonas_aeruginosa	fig|286.11323.peg.1118	VFG000154	Pseudomonas aeruginosa PAO1	lasI	N-(3-oxododecanoyl)-L-homoserine lactone synthase @ N-acyl-L-homoserine lactone synthase, LuxI family (EC 2.3.1.184)	Biofilm	100	100	100	7.91e-146
	DIAMOND	Virulance factor	VFDB	286.11323	Pseudomonas A3_Pseudomonas_aeruginosa	fig|286.11323.peg.2760	VFG001227	Pseudomonas aeruginosa PAO1	pilI	type IV pili signal transduction protein PilI	Adherence	100	100	100	2.94e-132
	DIAMOND	Virulance factor	VFDB	286.11323	Pseudomonas A3_Pseudomonas_aeruginosa	fig|286.11323.peg.1466	VFG000148	Pseudomonas aeruginosa PAO1	exoT	hypothetical protein	Effector delivery system	100	100	99	1.76e-314
	DIAMOND	Virulance factor	VFDB	286.11323	Pseudomonas A3_Pseudomonas_aeruginosa	fig|286.11323.peg.4754	VFG042734	Pseudomonas aeruginosa PAO1	vfr	Cyclic AMP receptor protein	Adherence	100	100	100	1.07e-154
	DIAMOND	Virulance factor	VFDB	286.11323	Pseudomonas A3_Pseudomonas_aeruginosa	fig|286.11323.peg.1136	VFG001260	Pseudomonas aeruginosa PAO1	fliQ	Flagellar biosynthesis protein FliQ	Motility	100	100	100	6.65e-55
	DIAMOND	Virulance factor	VFDB	286.11323	Pseudomonas A3_Pseudomonas_aeruginosa	fig|286.11323.peg.5788	VFG000170	Pseudomonas aeruginosa PAO1	pchB	Isochorismate pyruvate-lyase (EC 4.2.99.21) [pyochelin] siderophore @ Isochorismate pyruvate-lyase (EC 4.2.99.21) of siderophore biosynthesis	Nutritional/Metabolic factor	100	100	100	5.27e-71
	DIAMOND	Virulance factor	VFDB	286.11323	Pseudomonas A3_Pseudomonas_aeruginosa	fig|286.11323.peg.3123	VFG000185	Pseudomonas aeruginosa PAO1	pscU	Type III secretion inner membrane protein (YscU,SpaS,EscU,HrcU,SsaU, homologous to flagellar export components)	Effector delivery system	100	100	99	1.34e-236
	DIAMOND	Virulance factor	VFDB	286.11323	Pseudomonas A3_Pseudomonas_aeruginosa	fig|286.11323.peg.3141	VFG000203	Pseudomonas aeruginosa PAO1	popB	Type III secretion host injection protein (YopB)	Effector delivery system	100	100	98	3.73e-199
	DIAMOND	Virulance factor	VFDB	286.11323	Pseudomonas A3_Pseudomonas_aeruginosa	fig|286.11323.peg.3493	VFG043017	Pseudomonas aeruginosa PAO1	PA3348	Chemotaxis protein methyltransferase CheR (EC 2.1.1.80)	Motility	100	100	100	1.71e-199
	DIAMOND	Virulance factor	VFDB	286.11323	Pseudomonas A3_Pseudomonas_aeruginosa	fig|286.11323.peg.2605	VFG041013	Pseudomonas aeruginosa PAO1	hcpA	T6SS component Hcp	Effector delivery system	17	100	100	2.02e-18
	DIAMOND	Virulance factor	VFDB	286.11323	Pseudomonas A3_Pseudomonas_aeruginosa	fig|286.11323.peg.4449	VFG001212	Pseudomonas aeruginosa PAO1	pilE	Type IV pilus biogenesis protein PilE	Adherence	100	100	100	7.19e-97
	DIAMOND	Virulance factor	VFDB	286.11323	Pseudomonas A3_Pseudomonas_aeruginosa	fig|286.11323.peg.3127	VFG000189	Pseudomonas aeruginosa PAO1	pscQ	Type III secretion inner membrane protein (YscQ,homologous to flagellar export components)	Effector delivery system	100	100	98	4.27e-222
	DIAMOND	Virulance factor	VFDB	286.11323	Pseudomonas A3_Pseudomonas_aeruginosa	fig|286.11323.peg.3285	VFG041030	Pseudomonas aeruginosa PAO1	tse1	hypothetical protein	Effector delivery system	100	100	100	7.84e-114
	DIAMOND	Virulance factor	VFDB	286.11323	Pseudomonas A3_Pseudomonas_aeruginosa	fig|286.11323.peg.3091	VFG041017	Pseudomonas aeruginosa PAO1	tssE	T6SS lysozyme-like component TssE	Effector delivery system	100	100	99	3.49e-92
	DIAMOND	Virulance factor	VFDB	286.11323	Pseudomonas A3_Pseudomonas_aeruginosa	fig|286.11323.peg.3965	VFG014950	Pseudomonas aeruginosa PAO1	mucD	HtrA protease/chaperone protein	Biofilm	100	100	100	0.0
	DIAMOND	Virulance factor	VFDB	286.11323	Pseudomonas A3_Pseudomonas_aeruginosa	fig|286.11323.peg.1501	VFG002065	Pseudomonas aeruginosa PAO1	hsiJ1	T6SS component TssK (ImpJ/VasE)	Effector delivery system	100	100	100	0.0
	DIAMOND	Virulance factor	VFDB	286.11323	Pseudomonas A3_Pseudomonas_aeruginosa	fig|286.11323.peg.3786	VFG041035	Pseudomonas aeruginosa PAO1	tssK	T6SS component TssK (ImpJ/VasE)	Effector delivery system	100	100	99	0.0
	DIAMOND	Virulance factor	VFDB	286.11323	Pseudomonas A3_Pseudomonas_aeruginosa	fig|286.11323.peg.5970	VFG015521	Pseudomonas aeruginosa PAO1	phzG1	Pyridoxamine 5'-phosphate oxidase PhzG (EC 1.4.3.5)	Nutritional/Metabolic factor	100	100	100	2.97e-161
	DIAMOND	Virulance factor	VFDB	286.11323	Pseudomonas A3_Pseudomonas_aeruginosa	fig|286.11323.peg.2600	VFG000120	Pseudomonas aeruginosa PAO1	algZ	Alginate biosynthesis two-component system sensor histidine kinase AlgZ/FimS	Biofilm	100	100	100	1.62e-253
	DIAMOND	Virulance factor	VFDB	286.11323	Pseudomonas A3_Pseudomonas_aeruginosa	fig|286.11323.peg.1770	VFG000179	Pseudomonas aeruginosa PAO1	xcpU	General secretion pathway protein H	Effector delivery system	100	100	100	2.34e-117
	DIAMOND	Virulance factor	VFDB	286.11323	Pseudomonas A3_Pseudomonas_aeruginosa	fig|286.11323.peg.3138	VFG000200	Pseudomonas aeruginosa PAO1	pcrG	Type III secretion cytoplasmic plug protein (LcrG)	Effector delivery system	100	100	98	1.00e-60
	DIAMOND	Virulance factor	VFDB	286.11323	Pseudomonas A3_Pseudomonas_aeruginosa	fig|286.11323.peg.3148	VFG000210	Pseudomonas aeruginosa PAO1	pscB	Type III secretion chaperone protein for YopN (SycN,YscB)	Effector delivery system	100	100	99	9.48e-97
	DIAMOND	Virulance factor	VFDB	286.11323	Pseudomonas A3_Pseudomonas_aeruginosa	fig|286.11323.peg.891	VFG015045	Pseudomonas aeruginosa PAO1	rhlC	RhlC, TDP-rhamnosyltransferase 2 (EC 2.4.1.-)	Immune modulation	100	100	98	2.71e-233
	DIAMOND	Virulance factor	VFDB	286.11323	Pseudomonas A3_Pseudomonas_aeruginosa	fig|286.11323.peg.1492	VFG041010	Pseudomonas aeruginosa PAO1	tagQ	Autotransporter adhesin	Effector delivery system	100	100	100	5.39e-186
	DIAMOND	Virulance factor	VFDB	286.11323	Pseudomonas A3_Pseudomonas_aeruginosa	fig|286.11323.peg.3782	VFG041039	Pseudomonas aeruginosa PAO1	hcp-tssD	T6SS component Hcp	Effector delivery system	100	100	100	1.43e-119
	DIAMOND	Virulance factor	VFDB	286.11323	Pseudomonas A3_Pseudomonas_aeruginosa	fig|286.11323.peg.1147	VFG043014	Pseudomonas aeruginosa PAO1	PA1458	Signal transduction histidine kinase CheA	Motility	100	100	99	0.0
	DIAMOND	Virulance factor	VFDB	286.11323	Pseudomonas A3_Pseudomonas_aeruginosa	fig|286.11323.peg.1143	VFG001265	Pseudomonas aeruginosa PAO1	fleN	Flagellar synthesis regulator FleN	Motility	100	100	100	3.71e-197
	DIAMOND	Virulance factor	VFDB	286.11323	Pseudomonas A3_Pseudomonas_aeruginosa	fig|286.11323.peg.2766	VFG001234	Pseudomonas aeruginosa PAO1	chpD	Transcriptional regulator, AraC family	Adherence	100	100	99	6.14e-188
	DIAMOND	Virulance factor	VFDB	286.11323	Pseudomonas A3_Pseudomonas_aeruginosa	fig|286.11323.peg.829	VFG001240	Pseudomonas aeruginosa PAO1	flgG	Flagellar basal-body rod protein FlgG	Motility	100	100	100	6.10e-182
	DIAMOND	Virulance factor	VFDB	286.11323	Pseudomonas A3_Pseudomonas_aeruginosa	fig|286.11323.peg.4456	VFG001215	Pseudomonas aeruginosa PAO1	fimT	Type IV fimbrial biogenesis protein FimT	Adherence	100	100	98	1.94e-119
	DIAMOND	Virulance factor	VFDB	286.11323	Pseudomonas A3_Pseudomonas_aeruginosa	fig|286.11323.peg.5709	VFG050295	Pseudomonas aeruginosa PAO1	fapA	Fap unknown function protein	Adherence	100	100	97	3.36e-103
	DIAMOND	Virulance factor	VFDB	286.11323	Pseudomonas A3_Pseudomonas_aeruginosa	fig|286.11323.peg.5984	VFG046465	Francisella tularensis subsp. tularensis SCHU S4	tufA	Translation elongation factor Tu	Adherence	8	100	94	7.74e-18
	DIAMOND	Virulance factor	VFDB	286.11323	Pseudomonas A3_Pseudomonas_aeruginosa	fig|286.11323.peg.1137	VFG001261	Pseudomonas aeruginosa PAO1	fliR	Flagellar biosynthesis protein FliR	Motility	100	100	99	1.53e-169
	DIAMOND	Virulance factor	VFDB	286.11323	Pseudomonas A3_Pseudomonas_aeruginosa	fig|286.11323.peg.3101	VFG041027	Pseudomonas aeruginosa PAO1	tssM	T6SS component TssM (IcmF/VasK)	Effector delivery system	100	100	99	0.0
A25	DIAMOND	Virulance factor	VFDB	286.11322	Pseudomonas A25_Pseudomonas	fig|286.11322.peg.2960	VFG041017	Pseudomonas aeruginosa PAO1	tssE	T6SS lysozyme-like component TssE	Effector delivery system	100	100	100	2.10e-93
	DIAMOND	Virulance factor	VFDB	286.11322	Pseudomonas A25_Pseudomonas	fig|286.11322.peg.4951	VFG041038	Pseudomonas aeruginosa PAO1	tssC	T6SS component TssC (ImpC/VipB)	Effector delivery system	100	100	100	0.0
	DIAMOND	Virulance factor	VFDB	286.11322	Pseudomonas A25_Pseudomonas	fig|286.11322.peg.2547	VFG001231	Pseudomonas aeruginosa PAO1	chpA	still frameshift probable component of chemotactic signal transduction system	Adherence	100	100	99	0.0
	DIAMOND	Virulance factor	VFDB	286.11322	Pseudomonas A25_Pseudomonas	fig|286.11322.peg.2953	VFG041024	Pseudomonas aeruginosa PAO1	tssJ	T6SS secretion lipoprotein TssJ (VasD)	Effector delivery system	100	100	99	1.12e-113
	DIAMOND	Virulance factor	VFDB	286.11322	Pseudomonas A25_Pseudomonas	fig|286.11322.peg.2213	VFG000154	Pseudomonas aeruginosa PAO1	lasI	N-(3-oxododecanoyl)-L-homoserine lactone synthase @ N-acyl-L-homoserine lactone synthase, LuxI family (EC 2.3.1.184)	Biofilm	100	100	100	7.91e-146
	DIAMOND	Virulance factor	VFDB	286.11322	Pseudomonas A25_Pseudomonas	fig|286.11322.peg.1445	VFG000178	Pseudomonas aeruginosa PAO1	xcpV	General secretion pathway protein I	Effector delivery system	100	100	99	9.43e-85
	DIAMOND	Virulance factor	VFDB	286.11322	Pseudomonas A25_Pseudomonas	fig|286.11322.peg.455	VFG000125	Pseudomonas aeruginosa PAO1	algK	Alginate export system AlgK/AlgE, periplasmic component AlgK	Biofilm	100	100	99	1.56e-301
	DIAMOND	Virulance factor	VFDB	286.11322	Pseudomonas A25_Pseudomonas	fig|286.11322.peg.817	VFG042739	Pseudomonas aeruginosa PAO1	crc	Exodeoxyribonuclease III (EC 3.1.11.2)	Adherence	100	100	100	1.21e-196
	DIAMOND	Virulance factor	VFDB	286.11322	Pseudomonas A25_Pseudomonas	fig|286.11322.peg.2913	VFG000200	Pseudomonas aeruginosa PAO1	pcrG	Type III secretion cytoplasmic plug protein (LcrG)	Effector delivery system	100	100	100	2.99e-62
	DIAMOND	Virulance factor	VFDB	286.11322	Pseudomonas A25_Pseudomonas	fig|286.11322.peg.272	VFG000146	Pseudomonas aeruginosa PAO1	lasB	Vibriolysin, extracellular zinc protease (EC 3.4.24.25) @ Pseudolysin, extracellular zinc protease (EC 3.4.24.26)	Effector delivery system	100	100	100	0.0
	DIAMOND	Virulance factor	VFDB	286.11322	Pseudomonas A25_Pseudomonas	fig|286.11322.peg.1968	VFG001251	Pseudomonas aeruginosa PAO1	fliF	Flagellar M-ring protein FliF	Motility	100	100	100	0.0
	DIAMOND	Virulance factor	VFDB	286.11322	Pseudomonas A25_Pseudomonas	fig|286.11322.peg.2919	VFG000194	Pseudomonas aeruginosa PAO1	pcr1	Type III secretion outermembrane negative regulator of secretion (TyeA)	Effector delivery system	100	100	100	2.75e-62
	DIAMOND	Virulance factor	VFDB	286.11322	Pseudomonas A25_Pseudomonas	fig|286.11322.peg.2242	VFG043015	Pseudomonas aeruginosa PAO1	PA1459	Chemotaxis response regulator protein-glutamate methylesterase CheB (EC 3.1.1.61)	Motility	100	100	99	2.22e-240
	DIAMOND	Virulance factor	VFDB	286.11322	Pseudomonas A25_Pseudomonas	fig|286.11322.peg.3138	VFG051484	Pseudomonas aeruginosa PAO1	tse5-rhsP1	Rhs-family protein	Effector delivery system	100	100	99	0.0
	DIAMOND	Virulance factor	VFDB	286.11322	Pseudomonas A25_Pseudomonas	fig|286.11322.peg.5859	VFG000159	Pseudomonas aeruginosa PAO1	pvdA	L-ornithine 5-monooxygenase (EC 1.13.12.-), PvdA of pyoverdin biosynthesis @ Siderophore biosynthesis protein, monooxygenase	Nutritional/Metabolic factor	100	100	100	0.0
	DIAMOND	Virulance factor	VFDB	286.11322	Pseudomonas A25_Pseudomonas	fig|286.11322.peg.2904	VFG000209	Pseudomonas aeruginosa PAO1	exsD	Type III secretion negative regulator (LscZ)	Effector delivery system	100	100	99	8.13e-199
	DIAMOND	Virulance factor	VFDB	286.11322	Pseudomonas A25_Pseudomonas	fig|286.11322.peg.628	VFG014668	Pseudomonas aeruginosa PAO1	flgN	Flagellar biosynthesis protein FlgN	Motility	100	100	98	2.92e-101
	DIAMOND	Virulance factor	VFDB	286.11322	Pseudomonas A25_Pseudomonas	fig|286.11322.peg.1846	VFG014116	Pseudomonas aeruginosa PAO1	PA3142	Mobile element protein	Immune modulation	92	34	91	9.66e-57
	DIAMOND	Virulance factor	VFDB	286.11322	Pseudomonas A25_Pseudomonas	fig|286.11322.peg.1961	VFG001247	Pseudomonas aeruginosa PAO1	fliD	Flagellar cap protein FliD	Motility	100	100	100	1.85e-320
	DIAMOND	Virulance factor	VFDB	286.11322	Pseudomonas A25_Pseudomonas	fig|286.11322.peg.5568	VFG001267	Pseudomonas aeruginosa PAO1	pchH	ABC efflux pump, fused inner membrane and ATPase subunits in pyochelin gene cluster @ Putative ABC iron siderophore transporter, fused permease and ATPase domains	Nutritional/Metabolic factor	100	100	99	0.0
	DIAMOND	Virulance factor	VFDB	286.11322	Pseudomonas A25_Pseudomonas	fig|286.11322.peg.2962	VFG041015	Pseudomonas aeruginosa PAO1	tssB	T6SS component TssB (ImpB/VipA)	Effector delivery system	100	100	100	6.75e-115
	DIAMOND	Virulance factor	VFDB	286.11322	Pseudomonas A25_Pseudomonas	fig|286.11322.peg.5849	VFG016016	Pseudomonas aeruginosa PAO1	pvdF	Pyoverdine synthetase PvdF, N5-hydroxyornithine formyltransferase	Nutritional/Metabolic factor	100	100	100	6.25e-207
	DIAMOND	Virulance factor	VFDB	286.11322	Pseudomonas A25_Pseudomonas	fig|286.11322.peg.4176	VFG000116	Pseudomonas aeruginosa PAO1	algB	Alginate biosynthesis two-component system response regulator AlgB	Biofilm	100	100	100	2.42e-317
	DIAMOND	Virulance factor	VFDB	286.11322	Pseudomonas A25_Pseudomonas	fig|286.11322.peg.4949	VFG041040	Pseudomonas aeruginosa PAO1	tssE	T6SS lysozyme-like component TssE	Effector delivery system	100	100	100	7.19e-97
	DIAMOND	Virulance factor	VFDB	286.11322	Pseudomonas A25_Pseudomonas	fig|286.11322.peg.3669	VFG002073	Pseudomonas aeruginosa PAO1	hsiF1-tssE	T6SS lysozyme-like component TssE	Effector delivery system	100	100	100	4.57e-118
	DIAMOND	Virulance factor	VFDB	286.11322	Pseudomonas A25_Pseudomonas	fig|286.11322.peg.2235	VFG001263	Pseudomonas aeruginosa PAO1	flhA	Flagellar biosynthesis protein FlhA	Motility	100	100	100	0.0
	DIAMOND	Virulance factor	VFDB	286.11322	Pseudomonas A25_Pseudomonas	fig|286.11322.peg.5572	VFG044097	Pseudomonas aeruginosa PAO1	PA4219	Putative iron-regulated membrane protein FtpC in pyochelin gene cluster @ Putative iron-regulated membrane protein in siderophore cluster	Nutritional/Metabolic factor	100	100	99	0.0
	DIAMOND	Virulance factor	VFDB	286.11322	Pseudomonas A25_Pseudomonas	fig|286.11322.peg.2543	VFG001235	Pseudomonas aeruginosa PAO1	chpE	probable chemotaxis protein	Adherence	100	100	100	4.38e-144
	DIAMOND	Virulance factor	VFDB	286.11322	Pseudomonas A25_Pseudomonas	fig|286.11322.peg.5489	VFG016069	Pseudomonas aeruginosa PAO1	pvdG	Thioesterase PvdG involved in non-ribosomal peptide biosynthesis	Nutritional/Metabolic factor	100	100	99	3.71e-184
	DIAMOND	Virulance factor	VFDB	286.11322	Pseudomonas A25_Pseudomonas	fig|286.11322.peg.4636	VFG000134	Pseudomonas aeruginosa PAO1	mucA	Sigma factor RpoE negative regulatory protein RseA	Biofilm	100	100	100	2.86e-131
	DIAMOND	Virulance factor	VFDB	286.11322	Pseudomonas A25_Pseudomonas	fig|286.11322.peg.631	VFG043018	Pseudomonas aeruginosa PAO1	PA3349	Chemotaxis protein CheV (EC 2.7.3.-)	Motility	100	100	99	1.22e-217
	DIAMOND	Virulance factor	VFDB	286.11322	Pseudomonas A25_Pseudomonas	fig|286.11322.peg.2894	VFG000219	Pseudomonas aeruginosa PAO1	pscK	Type III secretion cytoplasmic protein (YscK)	Effector delivery system	100	100	98	3.60e-154
	DIAMOND	Virulance factor	VFDB	286.11322	Pseudomonas A25_Pseudomonas	fig|286.11322.peg.5567	VFG001268	Pseudomonas aeruginosa PAO1	pchG	Pyochelin biosynthetic protein PchG, oxidoreductase (NAD-binding) @ Thiazolinyl imide reductase in siderophore biosynthesis gene cluster	Nutritional/Metabolic factor	100	100	99	7.36e-250
	DIAMOND	Virulance factor	VFDB	286.11322	Pseudomonas A25_Pseudomonas	fig|286.11322.peg.2922	VFG000191	Pseudomonas aeruginosa PAO1	pscO	Type III secretion spans bacterial envelope protein (YscO)	Effector delivery system	100	100	98	3.80e-98
	DIAMOND	Virulance factor	VFDB	286.11322	Pseudomonas A25_Pseudomonas	fig|286.11322.peg.4952	VFG041037	Pseudomonas aeruginosa PAO1	tssB	T6SS component TssB (ImpB/VipA)	Effector delivery system	100	100	100	6.36e-124
	DIAMOND	Virulance factor	VFDB	286.11322	Pseudomonas A25_Pseudomonas	fig|286.11322.peg.5862	VFG044084	Pseudomonas aeruginosa PAO1	PA2383	Transcriptional regulator, LysR family	Nutritional/Metabolic factor	100	100	99	2.45e-215
	DIAMOND	Virulance factor	VFDB	286.11322	Pseudomonas A25_Pseudomonas	fig|286.11322.peg.2546	VFG001232	Pseudomonas aeruginosa PAO1	chpB	Chemotaxis response regulator protein-glutamate methylesterase CheB (EC 3.1.1.61)	Adherence	100	100	99	4.48e-257
	DIAMOND	Virulance factor	VFDB	286.11322	Pseudomonas A25_Pseudomonas	fig|286.11322.peg.5562	VFG000169	Pseudomonas aeruginosa PAO1	pchC	Pyochelin biosynthetic protein PchC, predicted thioesterase @ Thioesterase in siderophore biosynthesis gene cluster	Nutritional/Metabolic factor	100	100	99	4.49e-179
	DIAMOND	Virulance factor	VFDB	286.11322	Pseudomonas A25_Pseudomonas	fig|286.11322.peg.5565	VFG000166	Pseudomonas aeruginosa PAO1	pchE	Dihydroaeruginoate synthetase PchE, non-ribosomal peptide synthetase modules @ Siderophore biosynthesis non-ribosomal peptide synthetase modules	Nutritional/Metabolic factor	100	100	99	0.0
	DIAMOND	Virulance factor	VFDB	286.11322	Pseudomonas A25_Pseudomonas	fig|286.11322.peg.2240	VFG043013	Pseudomonas aeruginosa PAO1	cheZ	Chemotaxis response - phosphatase CheZ	Motility	100	100	100	1.97e-183
	DIAMOND	Virulance factor	VFDB	286.11322	Pseudomonas A25_Pseudomonas	fig|286.11322.peg.1117	VFG001220	Pseudomonas aeruginosa PAO1	pilO	Type IV pilus biogenesis protein PilO	Adherence	100	100	100	2.33e-141
	DIAMOND	Virulance factor	VFDB	286.11322	Pseudomonas A25_Pseudomonas	fig|286.11322.peg.5560	VFG000171	Pseudomonas aeruginosa PAO1	pchA	Isochorismate synthase (EC 5.4.4.2) @ Isochorismate synthase (EC 5.4.4.2) [pyochelin] siderophore @ Isochorismate synthase (EC 5.4.4.2) of siderophore biosynthesis	Nutritional/Metabolic factor	100	100	100	0.0
	DIAMOND	Virulance factor	VFDB	286.11322	Pseudomonas A25_Pseudomonas	fig|286.11322.peg.3652	VFG002057	Pseudomonas aeruginosa PAO1	tagR	hypothetical protein	Effector delivery system	100	100	100	0.0
	DIAMOND	Virulance factor	VFDB	286.11322	Pseudomonas A25_Pseudomonas	fig|286.11322.peg.1971	VFG001254	Pseudomonas aeruginosa PAO1	fliI	Flagellum-specific ATP synthase FliI	Motility	100	100	100	0.0
	DIAMOND	Virulance factor	VFDB	286.11322	Pseudomonas A25_Pseudomonas	fig|286.11322.peg.5474	VFG044088	Pseudomonas aeruginosa PAO1	mbtH-like	MbtH-like NRPS chaperone	Nutritional/Metabolic factor	100	100	100	1.10e-52
	DIAMOND	Virulance factor	VFDB	286.11322	Pseudomonas A25_Pseudomonas	fig|286.11322.peg.2905	VFG000208	Pseudomonas aeruginosa PAO1	exsA	Type III secretion thermoregulatory protein (LcrF,VirF,transcription regulation of virulence plasmid)	Effector delivery system	100	100	100	8.84e-204
	DIAMOND	Virulance factor	VFDB	286.11322	Pseudomonas A25_Pseudomonas	fig|286.11322.peg.2565	VFG001223	Pseudomonas aeruginosa PAO1	pilT	Twitching motility protein PilT	Adherence	100	100	100	1.60e-246
	DIAMOND	Virulance factor	VFDB	286.11322	Pseudomonas A25_Pseudomonas	fig|286.11322.peg.1442	VFG000181	Pseudomonas aeruginosa PAO1	xcpS	General secretion pathway protein F	Effector delivery system	100	100	100	3.21e-270
	DIAMOND	Virulance factor	VFDB	286.11322	Pseudomonas A25_Pseudomonas	fig|286.11322.peg.374	VFG043648	Pseudomonas aeruginosa PAO1	rpoS	RNA polymerase sigma factor RpoS	Adherence	100	100	100	3.43e-236
	DIAMOND	Virulance factor	VFDB	286.11322	Pseudomonas A25_Pseudomonas	fig|286.11322.peg.2916	VFG000197	Pseudomonas aeruginosa PAO1	pcr4	Chaperone protein YscY (Yop proteins translocation protein Y)	Effector delivery system	100	100	100	5.48e-70
	DIAMOND	Virulance factor	VFDB	286.11322	Pseudomonas A25_Pseudomonas	fig|286.11322.peg.5851	VFG015994	Pseudomonas aeruginosa PAO1	pvdN	Pyoverdin biosynthesis protein PvdN, putative aminotransferase, class V	Nutritional/Metabolic factor	100	100	100	2.14e-318
	DIAMOND	Virulance factor	VFDB	286.11322	Pseudomonas A25_Pseudomonas	fig|286.11322.peg.3668	VFG002072	Pseudomonas aeruginosa PAO1	hsiE1	T6SS associated component TagJ (ImpE)	Effector delivery system	92	100	100	1.01e-187
	DIAMOND	Virulance factor	VFDB	286.11322	Pseudomonas A25_Pseudomonas	fig|286.11322.peg.2226	VFG001256	Pseudomonas aeruginosa PAO1	fliM	Flagellar motor switch protein FliM	Motility	100	100	100	2.71e-232
	DIAMOND	Virulance factor	VFDB	286.11322	Pseudomonas A25_Pseudomonas	fig|286.11322.peg.3625	VFG000148	Pseudomonas aeruginosa PAO1	exoT	Methyl-accepting chemotaxis protein	Effector delivery system	100	100	99	3.05e-315
	DIAMOND	Virulance factor	VFDB	286.11322	Pseudomonas A25_Pseudomonas	fig|286.11322.peg.2232	VFG001262	Pseudomonas aeruginosa PAO1	flhB	Flagellar biosynthesis protein FlhB	Motility	100	100	100	4.13e-257
	DIAMOND	Virulance factor	VFDB	286.11322	Pseudomonas A25_Pseudomonas	fig|286.11322.peg.2907	VFG000206	Pseudomonas aeruginosa PAO1	exsE	FIG00962212: hypothetical protein	Effector delivery system	100	100	97	2.97e-52
	DIAMOND	Virulance factor	VFDB	286.11322	Pseudomonas A25_Pseudomonas	fig|286.11322.peg.2736	VFG000145	Pseudomonas aeruginosa PAO1	lasA	LasA protease precursor	Effector delivery system	100	100	98	4.07e-307
	DIAMOND	Virulance factor	VFDB	286.11322	Pseudomonas A25_Pseudomonas	fig|286.11322.peg.5344	VFG044080	Pseudomonas aeruginosa PAO1	pvcB	PvcB protein, related to amino acid oxidizing enzymes	Nutritional/Metabolic factor	100	100	99	7.71e-225
	DIAMOND	Virulance factor	VFDB	286.11322	Pseudomonas A25_Pseudomonas	fig|286.11322.peg.5569	VFG001266	Pseudomonas aeruginosa PAO1	pchI	ABC efflux pump, fused inner membrane and ATPase subunits in pyochelin gene cluster @ Putative ABC iron siderophore transporter, fused permease and ATPase domains	Nutritional/Metabolic factor	100	100	99	0.0
	DIAMOND	Virulance factor	VFDB	286.11322	Pseudomonas A25_Pseudomonas	fig|286.11322.peg.3660	VFG002065	Pseudomonas aeruginosa PAO1	hsiJ1	T6SS component TssK (ImpJ/VasE)	Effector delivery system	100	100	100	0.0
	DIAMOND	Virulance factor	VFDB	286.11322	Pseudomonas A25_Pseudomonas	fig|286.11322.peg.4957	VFG041032	Pseudomonas aeruginosa PAO1	tssA	T6SS component TssA (ImpA)	Effector delivery system	100	100	99	2.47e-236
	DIAMOND	Virulance factor	VFDB	286.11322	Pseudomonas A25_Pseudomonas	fig|286.11322.peg.499	VFG000155	Pseudomonas aeruginosa PAO1	rhlB	RhlB, TDP-rhamnosyltransferase 1 (EC 2.4.1.-)	Immune modulation	100	100	100	0.0
	DIAMOND	Virulance factor	VFDB	286.11322	Pseudomonas A25_Pseudomonas	fig|286.11322.peg.1959	VFG001246	Pseudomonas aeruginosa PAO1	fliC	Flagellin protein FlaB	Motility	100	100	100	1.19e-277
	DIAMOND	Virulance factor	VFDB	286.11322	Pseudomonas A25_Pseudomonas	fig|286.11322.peg.1947	VFG001238	Pseudomonas aeruginosa PAO1	flgE	Flagellar hook protein FlgE	Motility	100	100	98	0.0
	DIAMOND	Virulance factor	VFDB	286.11322	Pseudomonas A25_Pseudomonas	fig|286.11322.peg.2955	VFG041022	Pseudomonas aeruginosa PAO1	PA1664	hypothetical protein	Effector delivery system	100	100	100	5.36e-33
	DIAMOND	Virulance factor	VFDB	286.11322	Pseudomonas A25_Pseudomonas	fig|286.11322.peg.2912	VFG000201	Pseudomonas aeruginosa PAO1	pcrV	Type III secretion cytoplasmic LcrG inhibitor (LcrV,secretion and targeting control protein, V antigen)	Effector delivery system	100	100	100	5.50e-206
	DIAMOND	Virulance factor	VFDB	286.11322	Pseudomonas A25_Pseudomonas	fig|286.11322.peg.2921	VFG000192	Pseudomonas aeruginosa PAO1	pscN	Type III secretion cytoplasmic ATP synthase (EC 3.6.3.14, YscN,SpaL,MxiB,HrcN,EscN)	Effector delivery system	97	100	99	7.24e-307
	DIAMOND	Virulance factor	VFDB	286.11322	Pseudomonas A25_Pseudomonas	fig|286.11322.peg.3121	VFG041046	Pseudomonas aeruginosa PAO1	tse2	hypothetical protein	Effector delivery system	100	100	100	2.71e-116
	DIAMOND	Virulance factor	VFDB	286.11322	Pseudomonas A25_Pseudomonas	fig|286.11322.peg.4947	VFG041042	Pseudomonas aeruginosa PAO1	tssG	T6SS component TssG (ImpH/VasB)	Effector delivery system	100	100	98	2.08e-239
	DIAMOND	Virulance factor	VFDB	286.11322	Pseudomonas A25_Pseudomonas	fig|286.11322.peg.4955	VFG041034	Pseudomonas aeruginosa PAO1	icmH-tssL	T6SS outer membrane component TssL (ImpK/VasF)	Effector delivery system	100	100	100	7.80e-185
	DIAMOND	Virulance factor	VFDB	286.11322	Pseudomonas A25_Pseudomonas	fig|286.11322.peg.1949	VFG001240	Pseudomonas aeruginosa PAO1	flgG	Flagellar basal-body rod protein FlgG	Motility	100	100	100	6.10e-182
	DIAMOND	Virulance factor	VFDB	286.11322	Pseudomonas A25_Pseudomonas	fig|286.11322.peg.2225	VFG014486	Pseudomonas aeruginosa PAO1	fliL	Flagellar basal body-associated protein FliL	Motility	100	100	100	2.94e-116
	DIAMOND	Virulance factor	VFDB	286.11322	Pseudomonas A25_Pseudomonas	fig|286.11322.peg.2923	VFG000190	Pseudomonas aeruginosa PAO1	pscP	Type III secretion protein (YscP)	Effector delivery system	37	100	98	1.34e-84
	DIAMOND	Virulance factor	VFDB	286.11322	Pseudomonas A25_Pseudomonas	fig|286.11322.peg.2926	VFG000187	Pseudomonas aeruginosa PAO1	pscS	Type III secretion inner membrane protein (YscS,homologous to flagellar export components)	Effector delivery system	100	100	100	7.24e-54
	DIAMOND	Virulance factor	VFDB	286.11322	Pseudomonas A25_Pseudomonas	fig|286.11322.peg.1448	VFG000175	Pseudomonas aeruginosa PAO1	xcpY	General secretion pathway protein L	Effector delivery system	100	100	99	1.06e-277
	DIAMOND	Virulance factor	VFDB	286.11322	Pseudomonas A25_Pseudomonas	fig|286.11322.peg.629	VFG014655	Pseudomonas aeruginosa PAO1	flgM	Negative regulator of flagellin synthesis FlgM (anti-sigma28)	Motility	100	100	100	1.86e-67
	DIAMOND	Virulance factor	VFDB	286.11322	Pseudomonas A25_Pseudomonas	fig|286.11322.peg.2896	VFG000217	Pseudomonas aeruginosa PAO1	pscI	Type III secretion cytoplasmic protein (YscI)	Effector delivery system	100	100	99	3.52e-72
	DIAMOND	Virulance factor	VFDB	286.11322	Pseudomonas A25_Pseudomonas	fig|286.11322.peg.5475	VFG016046	Pseudomonas aeruginosa PAO1	pvdH	Pyoverdin biosynthesis protein PvdH, L-2,4-diaminobutyrate:2-oxoglutarate aminotransferase (EC 2.6.1.76)	Nutritional/Metabolic factor	100	100	99	0.0
	DIAMOND	Virulance factor	VFDB	286.11322	Pseudomonas A25_Pseudomonas	fig|286.11322.peg.456	VFG000124	Pseudomonas aeruginosa PAO1	alg44	Alginate polymerisation protein Alg44, membrane fusion protein	Biofilm	100	100	100	6.65e-280
	DIAMOND	Virulance factor	VFDB	286.11322	Pseudomonas A25_Pseudomonas	fig|286.11322.peg.1588	VFG013948	Pseudomonas aeruginosa PAO1	pilZ	Type IV pilus biogenesis protein PilZ	Adherence	100	100	100	2.93e-85
	DIAMOND	Virulance factor	VFDB	286.11322	Pseudomonas A25_Pseudomonas	fig|286.11322.peg.1794	VFG051483	Pseudomonas aeruginosa PAO1	tse4	hypothetical protein	Effector delivery system	100	100	99	1.26e-130
	DIAMOND	Virulance factor	VFDB	286.11322	Pseudomonas A25_Pseudomonas	fig|286.11322.peg.347	VFG015000	Pseudomonas aeruginosa PAO1	mucP	Intramembrane protease RasP/YluC, implicated in cell division based on FtsL cleavage	Biofilm	100	100	99	0.0
	DIAMOND	Virulance factor	VFDB	286.11322	Pseudomonas A25_Pseudomonas	fig|286.11322.peg.4954	VFG041035	Pseudomonas aeruginosa PAO1	tssK	T6SS component TssK (ImpJ/VasE)	Effector delivery system	100	100	100	0.0
	DIAMOND	Virulance factor	VFDB	286.11322	Pseudomonas A25_Pseudomonas	fig|286.11322.peg.5563	VFG000168	Pseudomonas aeruginosa PAO1	pchD	2,3-dihydroxybenzoate-AMP ligase (EC 2.7.7.58) [pyochelin] siderophore @ 2,3-dihydroxybenzoate-AMP ligase (EC 2.7.7.58) of siderophore biosynthesis	Nutritional/Metabolic factor	100	100	100	0.0
	DIAMOND	Virulance factor	VFDB	286.11322	Pseudomonas A25_Pseudomonas	fig|286.11322.peg.2950	VFG041027	Pseudomonas aeruginosa PAO1	tssM	T6SS component TssM (IcmF/VasK)	Effector delivery system	100	100	99	0.0
	DIAMOND	Virulance factor	VFDB	286.11322	Pseudomonas A25_Pseudomonas	fig|286.11322.peg.458	VFG000122	Pseudomonas aeruginosa PAO1	algD	GDP-mannose 6-dehydrogenase (EC 1.1.1.132)	Biofilm	100	100	100	0.0
	DIAMOND	Virulance factor	VFDB	286.11322	Pseudomonas A25_Pseudomonas	fig|286.11322.peg.2951	VFG041026	Pseudomonas aeruginosa PAO1	icmH-tssL	T6SS outer membrane component TssL (ImpK/VasF)	Effector delivery system	100	100	100	4.95e-211
	DIAMOND	Virulance factor	VFDB	286.11322	Pseudomonas A25_Pseudomonas	fig|286.11322.peg.4431	VFG014997	Pseudomonas aeruginosa PAO1	mucE	hypothetical protein	Biofilm	100	100	100	7.44e-61
	DIAMOND	Virulance factor	VFDB	286.11322	Pseudomonas A25_Pseudomonas	fig|286.11322.peg.1403	VFG014117	Pseudomonas aeruginosa PAO1	wbpM	nucleotide sugar epimerase/dehydratase WbpM	Immune modulation	100	100	96	0.0
	DIAMOND	Virulance factor	VFDB	286.11322	Pseudomonas A25_Pseudomonas	fig|286.11322.peg.2909	VFG000204	Pseudomonas aeruginosa PAO1	popD	Type III secretion host injection and negative regulator protein (YopD)	Effector delivery system	100	100	100	2.65e-193
	DIAMOND	Virulance factor	VFDB	286.11322	Pseudomonas A25_Pseudomonas	fig|286.11322.peg.449	VFG000130	Pseudomonas aeruginosa PAO1	algI	Probable poly(beta-D-mannuronate) O-acetylase (EC 2.3.1.-)	Biofilm	100	100	99	0.0
	DIAMOND	Virulance factor	VFDB	286.11322	Pseudomonas A25_Pseudomonas	fig|286.11322.peg.1965	VFG014369	Pseudomonas aeruginosa PAO1	fleS	Flagellar sensor histidine kinase FleS	Motility	100	100	99	1.61e-273
	DIAMOND	Virulance factor	VFDB	286.11322	Pseudomonas A25_Pseudomonas	fig|286.11322.peg.453	VFG000127	Pseudomonas aeruginosa PAO1	algG	Poly (beta-D-mannuronate) C5 epimerase AlgG (EC 5.1.3.-)	Biofilm	100	100	100	0.0
	DIAMOND	Virulance factor	VFDB	286.11322	Pseudomonas A25_Pseudomonas	fig|286.11322.peg.2230	VFG001260	Pseudomonas aeruginosa PAO1	fliQ	Flagellar biosynthesis protein FliQ	Motility	100	100	100	6.65e-55
	DIAMOND	Virulance factor	VFDB	286.11322	Pseudomonas A25_Pseudomonas	fig|286.11322.peg.1119	VFG001218	Pseudomonas aeruginosa PAO1	pilQ	Type IV pilus biogenesis protein PilQ	Adherence	100	100	96	0.0
	DIAMOND	Virulance factor	VFDB	286.11322	Pseudomonas A25_Pseudomonas	fig|286.11322.peg.2001	VFG015045	Pseudomonas aeruginosa PAO1	rhlC	RhlC, TDP-rhamnosyltransferase 2 (EC 2.4.1.-)	Immune modulation	100	100	99	5.70e-235
	DIAMOND	Virulance factor	VFDB	286.11322	Pseudomonas A25_Pseudomonas	fig|286.11322.peg.1441	VFG000182	Pseudomonas aeruginosa PAO1	xcpR	General secretion pathway protein E	Effector delivery system	100	100	100	0.0
	DIAMOND	Virulance factor	VFDB	286.11322	Pseudomonas A25_Pseudomonas	fig|286.11322.peg.5342	VFG044082	Pseudomonas aeruginosa PAO1	pvcD	hypothetical protein	Nutritional/Metabolic factor	100	100	99	1.20e-156
	DIAMOND	Virulance factor	VFDB	286.11322	Pseudomonas A25_Pseudomonas	fig|286.11322.peg.452	VFG000128	Pseudomonas aeruginosa PAO1	algX	Alginate O-acetyltransferase AlgX, periplasmic	Biofilm	100	100	99	0.0
	DIAMOND	Virulance factor	VFDB	286.11322	Pseudomonas A25_Pseudomonas	fig|286.11322.peg.2954	VFG041023	Pseudomonas aeruginosa PAO1	PA1665	T6SS forkhead associated domain protein ImpI/VasC	Effector delivery system	100	100	99	2.55e-288
	DIAMOND	Virulance factor	VFDB	286.11322	Pseudomonas A25_Pseudomonas	fig|286.11322.peg.5255	VFG050295	Pseudomonas aeruginosa PAO1	fapA	Fap unknown function protein	Adherence	100	100	100	1.00e-104
	DIAMOND	Virulance factor	VFDB	286.11322	Pseudomonas A25_Pseudomonas	fig|286.11322.peg.3896	VFG001214	Pseudomonas aeruginosa PAO1	pilR	Type IV fimbriae expression regulatory protein PilR	Adherence	100	100	100	3.75e-319
	DIAMOND	Virulance factor	VFDB	286.11322	Pseudomonas A25_Pseudomonas	fig|286.11322.peg.1118	VFG001219	Pseudomonas aeruginosa PAO1	pilP	Type IV pilus biogenesis protein PilP	Adherence	100	100	100	1.52e-123
	DIAMOND	Virulance factor	VFDB	286.11322	Pseudomonas A25_Pseudomonas	fig|286.11322.peg.3904	VFG001211	Pseudomonas aeruginosa PAO1	pilY2	Type IV fimbrial biogenesis protein PilY2	Adherence	100	100	100	3.61e-80
	DIAMOND	Virulance factor	VFDB	286.11322	Pseudomonas A25_Pseudomonas	fig|286.11322.peg.500	VFG000152	Pseudomonas aeruginosa PAO1	rhlR	N-butanoyl-L-homoserine lactone-binding transcriptional activator @ Acyl-homoserine lactone-binding transcriptional activator, LuxR family @ Transcriptional regulator RhlR	Biofilm	100	100	100	2.52e-180
	DIAMOND	Virulance factor	VFDB	286.11322	Pseudomonas A25_Pseudomonas	fig|286.11322.peg.1211	VFG014681	Pseudomonas aeruginosa PAO1	motB	Flagellar motor rotation protein MotB	Motility	100	100	100	6.19e-241
	DIAMOND	Virulance factor	VFDB	286.11322	Pseudomonas A25_Pseudomonas	fig|286.11322.peg.493	VFG041047	Pseudomonas aeruginosa PAO1	tse3	Bacterial lysozyme Tse3, effector of type VI secretion system	Effector delivery system	100	100	100	3.69e-298
	DIAMOND	Virulance factor	VFDB	286.11322	Pseudomonas A25_Pseudomonas	fig|286.11322.peg.1964	VFG001248	Pseudomonas aeruginosa PAO1	fleQ	Flagellar regulatory protein FleQ	Motility	100	100	100	0.0
	DIAMOND	Virulance factor	VFDB	286.11322	Pseudomonas A25_Pseudomonas	fig|286.11322.peg.448	VFG000131	Pseudomonas aeruginosa PAO1	algJ	Alginate O-acetyltransferase AlgJ, inner membrane	Biofilm	100	100	100	8.95e-295
	DIAMOND	Virulance factor	VFDB	286.11322	Pseudomonas A25_Pseudomonas	fig|286.11322.peg.4637	VFG000135	Pseudomonas aeruginosa PAO1	mucB	Sigma factor RpoE negative regulatory protein RseB precursor	Biofilm	100	100	100	7.46e-231
	DIAMOND	Virulance factor	VFDB	286.11322	Pseudomonas A25_Pseudomonas	fig|286.11322.peg.630	VFG014642	Pseudomonas aeruginosa PAO1	flgA	Flagellar basal-body P-ring formation protein FlgA	Motility	100	100	100	9.06e-165
	DIAMOND	Virulance factor	VFDB	286.11322	Pseudomonas A25_Pseudomonas	fig|286.11322.peg.890	VFG000119	Pseudomonas aeruginosa PAO1	algR	Alginate biosynthesis two-component system response regulator AlgR	Biofilm	100	100	100	3.28e-175
	DIAMOND	Virulance factor	VFDB	286.11322	Pseudomonas A25_Pseudomonas	fig|286.11322.peg.2545	VFG001233	Pseudomonas aeruginosa PAO1	chpC	probable chemotaxis protein	Adherence	100	100	98	1.12e-113
	DIAMOND	Virulance factor	VFDB	286.11322	Pseudomonas A25_Pseudomonas	fig|286.11322.peg.498	VFG000156	Pseudomonas aeruginosa PAO1	rhlA	RhlA, 3-(3-hydroxyalkanoyloxy)alkanoic acids (HAAs) synthase	Immune modulation	100	100	99	1.80e-216
	DIAMOND	Virulance factor	VFDB	286.11322	Pseudomonas A25_Pseudomonas	fig|286.11322.peg.3902	VFG001209	Pseudomonas aeruginosa PAO1	pilX	Type IV fimbrial biogenesis protein PilX	Adherence	100	100	100	7.04e-137
	DIAMOND	Virulance factor	VFDB	286.11322	Pseudomonas A25_Pseudomonas	fig|286.11322.peg.457	VFG000123	Pseudomonas aeruginosa PAO1	alg8	Alginate polymerase/glycosyltransferase Alg8	Biofilm	99	100	100	0.0
	DIAMOND	Virulance factor	VFDB	286.11322	Pseudomonas A25_Pseudomonas	fig|286.11322.peg.889	VFG000120	Pseudomonas aeruginosa PAO1	algZ	Alginate biosynthesis two-component system sensor histidine kinase AlgZ/FimS	Biofilm	100	100	100	1.62e-253
	DIAMOND	Virulance factor	VFDB	286.11322	Pseudomonas A25_Pseudomonas	fig|286.11322.peg.5570	VFG000164	Pseudomonas aeruginosa PAO1	fptA	Outer membrane receptor for ferric-pyochelin FptA @ Outer membrane receptor for ferric siderophore	Nutritional/Metabolic factor	100	100	99	0.0
	DIAMOND	Virulance factor	VFDB	286.11322	Pseudomonas A25_Pseudomonas	fig|286.11322.peg.4950	VFG041039	Pseudomonas aeruginosa PAO1	hcp-tssD	T6SS component Hcp	Effector delivery system	100	100	100	1.43e-119
	DIAMOND	Virulance factor	VFDB	286.11322	Pseudomonas A25_Pseudomonas	fig|286.11322.peg.1446	VFG000177	Pseudomonas aeruginosa PAO1	xcpW	General secretion pathway protein J	Effector delivery system	100	100	100	1.89e-164
	DIAMOND	Virulance factor	VFDB	286.11322	Pseudomonas A25_Pseudomonas	fig|286.11322.peg.5147	VFG000157	Pseudomonas aeruginosa PAO1	plcH	Phospholipase C (EC 3.1.4.3) => hemolytic PlcH	Exotoxin	100	100	100	0.0
	DIAMOND	Virulance factor	VFDB	286.11322	Pseudomonas A25_Pseudomonas	fig|286.11322.peg.2914	VFG000199	Pseudomonas aeruginosa PAO1	pcrR	Type III secretion low calcium response protein (LcrR)	Effector delivery system	100	100	100	9.38e-108
	DIAMOND	Virulance factor	VFDB	286.11322	Pseudomonas A25_Pseudomonas	fig|286.11322.peg.2231	VFG001261	Pseudomonas aeruginosa PAO1	fliR	Flagellar biosynthesis protein FliR	Motility	100	100	99	7.57e-170
	DIAMOND	Virulance factor	VFDB	286.11322	Pseudomonas A25_Pseudomonas	fig|286.11322.peg.5491	VFG016087	Pseudomonas aeruginosa PAO1	pvdY	Hypothetical protein PvdY	Nutritional/Metabolic factor	100	100	98	9.88e-113
	DIAMOND	Virulance factor	VFDB	286.11322	Pseudomonas A25_Pseudomonas	fig|286.11322.peg.3653	VFG002058	Pseudomonas aeruginosa PAO1	tagS	ABC-type antimicrobial peptide transport system, permease component	Effector delivery system	100	100	99	2.25e-267
	DIAMOND	Virulance factor	VFDB	286.11322	Pseudomonas A25_Pseudomonas	fig|286.11322.peg.1950	VFG001241	Pseudomonas aeruginosa PAO1	flgH	Flagellar L-ring protein FlgH	Motility	100	100	100	5.91e-165
	DIAMOND	Virulance factor	VFDB	286.11322	Pseudomonas A25_Pseudomonas	fig|286.11322.peg.4502	VFG042736	Pseudomonas aeruginosa PAO1	rpoN	RNA polymerase sigma-54 factor RpoN	Adherence	100	100	100	0.0
	DIAMOND	Virulance factor	VFDB	286.11322	Pseudomonas A25_Pseudomonas	fig|286.11322.peg.3901	VFG001208	Pseudomonas aeruginosa PAO1	pilW	Type IV fimbrial biogenesis protein PilW	Adherence	100	100	100	2.23e-195
	DIAMOND	Virulance factor	VFDB	286.11322	Pseudomonas A25_Pseudomonas	fig|286.11322.peg.3665	VFG002069	Pseudomonas aeruginosa PAO1	hsiB1-vipA-tssB	T6SS component TssB (ImpB/VipA)	Effector delivery system	100	100	100	1.21e-119
	DIAMOND	Virulance factor	VFDB	286.11322	Pseudomonas A25_Pseudomonas	fig|286.11322.peg.3670	VFG002074	Pseudomonas aeruginosa PAO1	hsiG1-tssF	T6SS component TssF (ImpG/VasA)	Effector delivery system	100	100	99	0.0
	DIAMOND	Virulance factor	VFDB	286.11322	Pseudomonas A25_Pseudomonas	fig|286.11322.peg.2957	VFG041020	Pseudomonas aeruginosa PAO1	tssH	T6SS AAA+ chaperone ClpV (TssH)	Effector delivery system	99	100	99	0.0
	DIAMOND	Virulance factor	VFDB	286.11322	Pseudomonas A25_Pseudomonas	fig|286.11322.peg.2924	VFG000189	Pseudomonas aeruginosa PAO1	pscQ	Type III secretion inner membrane protein (YscQ,homologous to flagellar export components)	Effector delivery system	100	100	93	3.17e-208
	DIAMOND	Virulance factor	VFDB	286.11322	Pseudomonas A25_Pseudomonas	fig|286.11322.peg.5573	VFG044096	Pseudomonas aeruginosa PAO1	PA4218	Inner-membrane permease FptX, ferripyochelin @ Inner-membrane permease for ferric siderophore	Nutritional/Metabolic factor	100	100	98	1.47e-259
	DIAMOND	Virulance factor	VFDB	286.11322	Pseudomonas A25_Pseudomonas	fig|286.11322.peg.1151	VFG000139	Pseudomonas aeruginosa PAO1	waaG	UDP-glucose:(heptosyl) LPS alpha1,3-glucosyltransferase WaaG	Immune modulation	100	100	99	2.13e-277
	DIAMOND	Virulance factor	VFDB	286.11322	Pseudomonas A25_Pseudomonas	fig|286.11322.peg.5847	VFG000163	Pseudomonas aeruginosa PAO1	fpvA	Outer membrane ferripyoverdine receptor FpvA, TonB-dependent @ Ferric siderophore receptor, TonB dependent	Nutritional/Metabolic factor	98	100	99	0.0
	DIAMOND	Virulance factor	VFDB	286.11322	Pseudomonas A25_Pseudomonas	fig|286.11322.peg.2313	VFG042734	Pseudomonas aeruginosa PAO1	vfr	Cyclic AMP receptor protein	Adherence	100	100	100	1.07e-154
	DIAMOND	Virulance factor	VFDB	286.11322	Pseudomonas A25_Pseudomonas	fig|286.11322.peg.5514	VFG046465	Francisella tularensis subsp. tularensis SCHU S4	tufA	Translation elongation factor Tu	Adherence	100	100	80	1.24e-237
	DIAMOND	Virulance factor	VFDB	286.11322	Pseudomonas A25_Pseudomonas	fig|286.11322.peg.2706	VFG015524	Pseudomonas aeruginosa PAO1	phzA2	Phenazine biosynthesis protein PhzA	Nutritional/Metabolic factor	100	100	100	3.27e-128
	DIAMOND	Virulance factor	VFDB	286.11322	Pseudomonas A25_Pseudomonas	fig|286.11322.peg.2766	VFG041030	Pseudomonas aeruginosa PAO1	tse1	hypothetical protein	Effector delivery system	100	100	100	7.84e-114
	DIAMOND	Virulance factor	VFDB	286.11322	Pseudomonas A25_Pseudomonas	fig|286.11322.peg.3895	VFG001213	Pseudomonas aeruginosa PAO1	pilS	Two-component sensor PilS	Adherence	100	100	99	0.0
	DIAMOND	Virulance factor	VFDB	286.11322	Pseudomonas A25_Pseudomonas	fig|286.11322.peg.1173	VFG000141	Pseudomonas aeruginosa PAO1	waaA	3-deoxy-D-manno-octulosonic acid transferase (EC 2.4.99.12)(EC 2.4.99.13)	Immune modulation	100	100	99	7.67e-311
	DIAMOND	Virulance factor	VFDB	286.11322	Pseudomonas A25_Pseudomonas	fig|286.11322.peg.3654	VFG002059	Pseudomonas aeruginosa PAO1	tagT	ABC transporter, ATP-binding protein	Effector delivery system	100	100	100	3.41e-168
	DIAMOND	Virulance factor	VFDB	286.11322	Pseudomonas A25_Pseudomonas	fig|286.11322.peg.2239	VFG043012	Pseudomonas aeruginosa PAO1	cheY	Chemotaxis regulator - transmits chemoreceptor signals to flagellar motor components CheY	Motility	100	96	100	1.61e-86
	DIAMOND	Virulance factor	VFDB	286.11322	Pseudomonas A25_Pseudomonas	fig|286.11322.peg.5341	VFG044083	Pseudomonas aeruginosa PAO1	ptxR	Transcriptional regulator PtxR, LysR family	Nutritional/Metabolic factor	100	100	100	2.91e-226
	DIAMOND	Virulance factor	VFDB	286.11322	Pseudomonas A25_Pseudomonas	fig|286.11322.peg.122	VFG042140	Pseudomonas aeruginosa PAO1	spcS	Type III secretion chaperone protein for YopE (SycE)	Effector delivery system	100	100	100	1.46e-84
	DIAMOND	Virulance factor	VFDB	286.11322	Pseudomonas A25_Pseudomonas	fig|286.11322.peg.2020	VFG000115	Pseudomonas aeruginosa PAO1	toxA	hypothetical protein	Exotoxin	100	100	99	0.0
	DIAMOND	Virulance factor	VFDB	286.11322	Pseudomonas A25_Pseudomonas	fig|286.11322.peg.2552	VFG001225	Pseudomonas aeruginosa PAO1	pilG	twitching motility protein PilG	Adherence	100	100	100	8.90e-95
	DIAMOND	Virulance factor	VFDB	286.11322	Pseudomonas A25_Pseudomonas	fig|286.11322.peg.2898	VFG000215	Pseudomonas aeruginosa PAO1	pscG	Type III secretion spans bacterial envelope protein (YscG)	Effector delivery system	100	100	100	7.57e-82
	DIAMOND	Virulance factor	VFDB	286.11322	Pseudomonas A25_Pseudomonas	fig|286.11322.peg.884	VFG041013	Pseudomonas aeruginosa PAO1	hcpA	T6SS component Hcp	Effector delivery system	100	100	100	2.09e-129
	DIAMOND	Virulance factor	VFDB	286.11322	Pseudomonas A25_Pseudomonas	fig|286.11322.peg.124	VFG000147	Pseudomonas aeruginosa PAO1	exoS	putative exoenzyme T	Effector delivery system	100	100	99	6.12e-313
	DIAMOND	Virulance factor	VFDB	286.11322	Pseudomonas A25_Pseudomonas	fig|286.11322.peg.1972	VFG001255	Pseudomonas aeruginosa PAO1	fliJ	Flagellar protein FliJ	Motility	100	100	99	8.89e-94
	DIAMOND	Virulance factor	VFDB	286.11322	Pseudomonas A25_Pseudomonas	fig|286.11322.peg.5852	VFG015983	Pseudomonas aeruginosa PAO1	pvdM	Putative dipeptidase, pyoverdin biosynthesis PvdM	Nutritional/Metabolic factor	100	100	100	0.0
	DIAMOND	Virulance factor	VFDB	286.11322	Pseudomonas A25_Pseudomonas	fig|286.11322.peg.2961	VFG041016	Pseudomonas aeruginosa PAO1	tssC	T6SS component TssC (ImpC/VipB)	Effector delivery system	100	100	100	0.0
	DIAMOND	Virulance factor	VFDB	286.11322	Pseudomonas A25_Pseudomonas	fig|286.11322.peg.5259	VFG050299	Pseudomonas aeruginosa PAO1	fapE	Fap system putative outer membrane protein	Adherence	100	100	99	1.31e-166
	DIAMOND	Virulance factor	VFDB	286.11322	Pseudomonas A25_Pseudomonas	fig|286.11322.peg.2211	VFG000151	Pseudomonas aeruginosa PAO1	lasR	N-(3-oxododecanoyl)-L-homoserine lactone-binding transcriptional activator @ Acyl-homoserine lactone-binding transcriptional activator, LuxR family @ Transcriptional regulator LasR	Biofilm	100	100	99	2.71e-174
	DIAMOND	Virulance factor	VFDB	286.11322	Pseudomonas A25_Pseudomonas	fig|286.11322.peg.5564	VFG000167	Pseudomonas aeruginosa PAO1	pchR	Transcriptional regulator PchR	Nutritional/Metabolic factor	100	100	100	1.55e-197
	DIAMOND	Virulance factor	VFDB	286.11322	Pseudomonas A25_Pseudomonas	fig|286.11322.peg.2963	VFG041014	Pseudomonas aeruginosa PAO1	tssA	T6SS component TssA (ImpA)	Effector delivery system	100	100	100	0.0
	DIAMOND	Virulance factor	VFDB	286.11322	Pseudomonas A25_Pseudomonas	fig|286.11322.peg.5853	VFG015973	Pseudomonas aeruginosa PAO1	pvdP	Pyoverdine biosynthesis related protein PvdP	Nutritional/Metabolic factor	100	100	99	0.0
	DIAMOND	Virulance factor	VFDB	286.11322	Pseudomonas A25_Pseudomonas	fig|286.11322.peg.2548	VFG001229	Pseudomonas aeruginosa PAO1	pilK	Chemotaxis protein methyltransferase CheR (EC 2.1.1.80)	Adherence	100	100	100	5.84e-220
	DIAMOND	Virulance factor	VFDB	286.11322	Pseudomonas A25_Pseudomonas	fig|286.11322.peg.3656	VFG002061	Pseudomonas aeruginosa PAO1	pppA	T6SS protein serine/threonine phosphatase PppA	Effector delivery system	100	100	100	5.44e-171
	DIAMOND	Virulance factor	VFDB	286.11322	Pseudomonas A25_Pseudomonas	fig|286.11322.peg.3400	VFG000150	Pseudomonas aeruginosa PAO1	exoY	Adenylate cyclase ExoY (EC 4.6.1.1)	Effector delivery system	100	100	99	3.72e-285
	DIAMOND	Virulance factor	VFDB	286.11322	Pseudomonas A25_Pseudomonas	fig|286.11322.peg.4249	VFG015506	Pseudomonas aeruginosa PAO1	phzB1	Phenazine biosynthesis protein PhzB	Nutritional/Metabolic factor	29	100	100	1.76e-29
	DIAMOND	Virulance factor	VFDB	286.11322	Pseudomonas A25_Pseudomonas	fig|286.11322.peg.5566	VFG000165	Pseudomonas aeruginosa PAO1	pchF	Pyochelin synthetase PchF, non-ribosomal peptide synthetase module @ Siderophore biosynthesis non-ribosomal peptide synthetase modules	Nutritional/Metabolic factor	100	100	99	0.0
	DIAMOND	Virulance factor	VFDB	286.11322	Pseudomonas A25_Pseudomonas	fig|286.11322.peg.5846	VFG000161	Pseudomonas aeruginosa PAO1	pvdD	Pyoverdine sidechain non-ribosomal peptide synthetase PvdD @ Siderophore biosynthesis non-ribosomal peptide synthetase modules	Nutritional/Metabolic factor	14	100	100	5.52e-244
	DIAMOND	Virulance factor	VFDB	286.11322	Pseudomonas A25_Pseudomonas	fig|286.11322.peg.5848	VFG000160	Pseudomonas aeruginosa PAO1	pvdE	PvdE, pyoverdine ABC export system, fused ATPase and permease components	Nutritional/Metabolic factor	100	100	100	0.0
	DIAMOND	Virulance factor	VFDB	286.11322	Pseudomonas A25_Pseudomonas	fig|286.11322.peg.472	VFG014733	Pseudomonas aeruginosa PAO1	motY	Putative outer membrane protein	Motility	100	100	100	1.75e-227
	DIAMOND	Virulance factor	VFDB	286.11322	Pseudomonas A25_Pseudomonas	fig|286.11322.peg.5490	VFG000162	Pseudomonas aeruginosa PAO1	pvdS	Sigma factor PvdS, controling pyoverdin biosynthesis	Nutritional/Metabolic factor	100	100	100	2.48e-133
	DIAMOND	Virulance factor	VFDB	286.11322	Pseudomonas A25_Pseudomonas	fig|286.11322.peg.827	VFG014893	Pseudomonas aeruginosa PAO1	algC	Phosphoglucomutase (EC 5.4.2.2) @ Phosphomannomutase (EC 5.4.2.8)	Biofilm	100	100	100	0.0
	DIAMOND	Virulance factor	VFDB	286.11322	Pseudomonas A25_Pseudomonas	fig|286.11322.peg.4946	VFG041043	Pseudomonas aeruginosa PAO1	tssH	T6SS AAA+ chaperone ClpV (TssH)	Effector delivery system	100	100	98	0.0
	DIAMOND	Virulance factor	VFDB	286.11322	Pseudomonas A25_Pseudomonas	fig|286.11322.peg.1960	VFG014304	Pseudomonas aeruginosa PAO1	fleI-flaG	Flagellar protein FlaG	Motility	100	100	99	3.78e-79
	DIAMOND	Virulance factor	VFDB	286.11322	Pseudomonas A25_Pseudomonas	fig|286.11322.peg.5256	VFG050296	Pseudomonas aeruginosa PAO1	fapB	Fap amyloid fibril minor component	Adherence	100	100	99	2.07e-117
	DIAMOND	Virulance factor	VFDB	286.11322	Pseudomonas A25_Pseudomonas	fig|286.11322.peg.1210	VFG014694	Pseudomonas aeruginosa PAO1	motA	Flagellar motor rotation protein MotA	Motility	100	100	100	4.00e-198
	DIAMOND	Virulance factor	VFDB	286.11322	Pseudomonas A25_Pseudomonas	fig|286.11322.peg.2906	VFG000207	Pseudomonas aeruginosa PAO1	exsB	Type III secretion transporter lipoprotein (YscW,VirG)	Effector delivery system	100	100	100	4.21e-94
	DIAMOND	Virulance factor	VFDB	286.11322	Pseudomonas A25_Pseudomonas	fig|286.11322.peg.4251	VFG000172	Pseudomonas aeruginosa PAO1	phzM	Phenazine-specific methyltransferase PhzM	Nutritional/Metabolic factor	100	100	99	1.36e-242
	DIAMOND	Virulance factor	VFDB	286.11322	Pseudomonas A25_Pseudomonas	fig|286.11322.peg.2224	VFG014473	Pseudomonas aeruginosa PAO1	fliK	Flagellar hook-length control protein FliK	Motility	100	100	98	2.81e-282
	DIAMOND	Virulance factor	VFDB	286.11322	Pseudomonas A25_Pseudomonas	fig|286.11322.peg.1944	VFG014148	Pseudomonas aeruginosa PAO1	flgB	Flagellar basal-body rod protein FlgB	Motility	100	100	100	1.80e-94
	DIAMOND	Virulance factor	VFDB	286.11322	Pseudomonas A25_Pseudomonas	fig|286.11322.peg.3666	VFG002070	Pseudomonas aeruginosa PAO1	hsiC1-vipB-tssC	T6SS component TssC (ImpC/VipB)	Effector delivery system	100	100	99	0.0
	DIAMOND	Virulance factor	VFDB	286.11322	Pseudomonas A25_Pseudomonas	fig|286.11322.peg.3658	VFG002063	Pseudomonas aeruginosa PAO1	icmF1-tssM1	T6SS component TssM (IcmF/VasK)	Effector delivery system	100	93	99	0.0
	DIAMOND	Virulance factor	VFDB	286.11322	Pseudomonas A25_Pseudomonas	fig|286.11322.peg.5858	VFG044086	Pseudomonas aeruginosa PAO1	fpvI	Sigma-70 factor FpvI (ECF subfamily), controling pyoverdin biosynthesis @ FIG006045: Sigma factor, ECF subfamily	Nutritional/Metabolic factor	100	100	100	1.83e-110
	DIAMOND	Virulance factor	VFDB	286.11322	Pseudomonas A25_Pseudomonas	fig|286.11322.peg.1149	VFG000143	Pseudomonas aeruginosa PAO1	waaF	ADP-heptose--lipooligosaccharide heptosyltransferase II	Immune modulation	100	100	100	2.42e-262
	DIAMOND	Virulance factor	VFDB	286.11322	Pseudomonas A25_Pseudomonas	fig|286.11322.peg.3651	VFG041010	Pseudomonas aeruginosa PAO1	tagQ	Autotransporter adhesin	Effector delivery system	100	100	100	5.39e-186
	DIAMOND	Virulance factor	VFDB	286.11322	Pseudomonas A25_Pseudomonas	fig|286.11322.peg.2893	VFG000220	Pseudomonas aeruginosa PAO1	pscL	Type III secretion cytoplasmic protein (YscL)	Effector delivery system	100	100	99	1.61e-140
	DIAMOND	Virulance factor	VFDB	286.11322	Pseudomonas A25_Pseudomonas	fig|286.11322.peg.2910	VFG000203	Pseudomonas aeruginosa PAO1	popB	Type III secretion host injection protein (YopB)	Effector delivery system	100	100	98	4.56e-200
	DIAMOND	Virulance factor	VFDB	286.11322	Pseudomonas A25_Pseudomonas	fig|286.11322.peg.1447	VFG000176	Pseudomonas aeruginosa PAO1	xcpX	General secretion pathway protein K	Effector delivery system	100	100	100	9.91e-240
	DIAMOND	Virulance factor	VFDB	286.11322	Pseudomonas A25_Pseudomonas	fig|286.11322.peg.2956	VFG041021	Pseudomonas aeruginosa PAO1	PA1663	T6SS sigma-54-dependent regulator VasH	Effector delivery system	100	100	99	0.0
	DIAMOND	Virulance factor	VFDB	286.11322	Pseudomonas A25_Pseudomonas	fig|286.11322.peg.3661	VFG002066	Pseudomonas aeruginosa PAO1	lip1	T6SS secretion lipoprotein TssJ (VasD)	Effector delivery system	100	100	100	1.71e-108
	DIAMOND	Virulance factor	VFDB	286.11322	Pseudomonas A25_Pseudomonas	fig|286.11322.peg.1962	VFG014330	Pseudomonas aeruginosa PAO1	fliS	Flagellar biosynthesis protein FliS	Motility	100	100	100	7.54e-85
	DIAMOND	Virulance factor	VFDB	286.11322	Pseudomonas A25_Pseudomonas	fig|286.11322.peg.632	VFG043017	Pseudomonas aeruginosa PAO1	PA3348	Chemotaxis protein methyltransferase CheR (EC 2.1.1.80)	Motility	100	100	100	1.71e-199
	DIAMOND	Virulance factor	VFDB	286.11322	Pseudomonas A25_Pseudomonas	fig|286.11322.peg.5464	VFG016041	Pseudomonas aeruginosa PAO1	pvdI	Pyoverdine sidechain non-ribosomal peptide synthetase PvdI @ Siderophore biosynthesis non-ribosomal peptide synthetase modules	Nutritional/Metabolic factor	88	100	99	0.0
	DIAMOND	Virulance factor	VFDB	286.11322	Pseudomonas A25_Pseudomonas	fig|286.11322.peg.1116	VFG001221	Pseudomonas aeruginosa PAO1	pilN	Type IV pilus biogenesis protein PilN	Adherence	100	100	100	2.96e-135
	DIAMOND	Virulance factor	VFDB	286.11322	Pseudomonas A25_Pseudomonas	fig|286.11322.peg.4948	VFG041041	Pseudomonas aeruginosa PAO1	tssF	T6SS component TssF (ImpG/VasA)	Effector delivery system	100	100	99	0.0
	DIAMOND	Virulance factor	VFDB	286.11322	Pseudomonas A25_Pseudomonas	fig|286.11322.peg.2915	VFG000198	Pseudomonas aeruginosa PAO1	pcrD	Type III secretion inner membrane channel protein (LcrD,HrcV,EscV,SsaV)	Effector delivery system	100	100	100	0.0
	DIAMOND	Virulance factor	VFDB	286.11322	Pseudomonas A25_Pseudomonas	fig|286.11322.peg.2949	VFG041028	Pseudomonas aeruginosa PAO1	stp1	T6SS protein serine/threonine phosphatase PppA	Effector delivery system	100	100	100	9.41e-172
	DIAMOND	Virulance factor	VFDB	286.11322	Pseudomonas A25_Pseudomonas	fig|286.11322.peg.2544	VFG001234	Pseudomonas aeruginosa PAO1	chpD	Transcriptional regulator, AraC family	Adherence	100	100	99	1.02e-186
	DIAMOND	Virulance factor	VFDB	286.11322	Pseudomonas A25_Pseudomonas	fig|286.11322.peg.1970	VFG001253	Pseudomonas aeruginosa PAO1	fliH	Flagellar assembly protein FliH	Motility	100	100	99	8.99e-167
	DIAMOND	Virulance factor	VFDB	286.11322	Pseudomonas A25_Pseudomonas	fig|286.11322.peg.5258	VFG050298	Pseudomonas aeruginosa PAO1	fapD	Bacteriocin resistance protein; peptidase C39 @ Fap protein with C39 domain	Adherence	100	100	99	5.26e-161
	DIAMOND	Virulance factor	VFDB	286.11322	Pseudomonas A25_Pseudomonas	fig|286.11322.peg.3843	VFG051487	Pseudomonas aeruginosa PAO1	vgrG2b	VgrG protein	Effector delivery system	27	100	99	9.57e-197
	DIAMOND	Virulance factor	VFDB	286.11322	Pseudomonas A25_Pseudomonas	fig|286.11322.peg.3657	VFG002062	Pseudomonas aeruginosa PAO1	tagF-pppB	T6SS associated component TagF (ImpM)	Effector delivery system	100	100	100	3.59e-168
	DIAMOND	Virulance factor	VFDB	286.11322	Pseudomonas A25_Pseudomonas	fig|286.11322.peg.2928	VFG000185	Pseudomonas aeruginosa PAO1	pscU	Type III secretion inner membrane protein (YscU,SpaS,EscU,HrcU,SsaU, homologous to flagellar export components)	Effector delivery system	100	100	100	9.42e-237
	DIAMOND	Virulance factor	VFDB	286.11322	Pseudomonas A25_Pseudomonas	fig|286.11322.peg.3672	VFG002076	Pseudomonas aeruginosa PAO1	clpV1	T6SS AAA+ chaperone ClpV (TssH)	Effector delivery system	100	100	99	0.0
	DIAMOND	Virulance factor	VFDB	286.11322	Pseudomonas A25_Pseudomonas	fig|286.11322.peg.2228	VFG001258	Pseudomonas aeruginosa PAO1	fliO	Flagellar biosynthesis protein FliO	Motility	100	100	100	2.17e-100
	DIAMOND	Virulance factor	VFDB	286.11322	Pseudomonas A25_Pseudomonas	fig|286.11322.peg.5571	VFG044098	Pseudomonas aeruginosa PAO1	PA4220	Hypothetical protein FtpB in pyochelin gene cluster @ Hypothetical protein FtpB in siderophore gene cluster	Nutritional/Metabolic factor	100	100	100	1.78e-63
	DIAMOND	Virulance factor	VFDB	286.11322	Pseudomonas A25_Pseudomonas	fig|286.11322.peg.1443	VFG000180	Pseudomonas aeruginosa PAO1	xcpT	General secretion pathway protein G	Effector delivery system	95	100	99	4.19e-100
	DIAMOND	Virulance factor	VFDB	286.11322	Pseudomonas A25_Pseudomonas	fig|286.11322.peg.1444	VFG000179	Pseudomonas aeruginosa PAO1	xcpU	General secretion pathway protein H	Effector delivery system	100	100	100	2.34e-117
	DIAMOND	Virulance factor	VFDB	286.11322	Pseudomonas A25_Pseudomonas	fig|286.11322.peg.451	VFG000129	Pseudomonas aeruginosa PAO1	algL	Alginate lyase AlgL (EC 4.2.2.3)	Biofilm	100	100	100	1.94e-270
	DIAMOND	Virulance factor	VFDB	286.11322	Pseudomonas A25_Pseudomonas	fig|286.11322.peg.5860	VFG015950	Pseudomonas aeruginosa PAO1	pvdQ	Acyl-homoserine lactone acylase PvdQ (EC 3.5.1.-), quorum-quenching	Nutritional/Metabolic factor	100	100	99	0.0
	DIAMOND	Virulance factor	VFDB	286.11322	Pseudomonas A25_Pseudomonas	fig|286.11322.peg.1150	VFG000142	Pseudomonas aeruginosa PAO1	waaC	Lipopolysaccharide core heptosyltransferase I	Immune modulation	100	100	99	4.92e-267
	DIAMOND	Virulance factor	VFDB	286.11322	Pseudomonas A25_Pseudomonas	fig|286.11322.peg.446	VFG000133	Pseudomonas aeruginosa PAO1	algA	Mannose-1-phosphate guanylyltransferase (EC 2.7.7.13) / Mannose-6-phosphate isomerase (EC 5.3.1.8)	Biofilm	100	100	100	0.0
	DIAMOND	Virulance factor	VFDB	286.11322	Pseudomonas A25_Pseudomonas	fig|286.11322.peg.5345	VFG044079	Pseudomonas aeruginosa PAO1	pvcA	PvcA protein, related to known isonitrile synthases	Nutritional/Metabolic factor	100	100	99	9.14e-238
	DIAMOND	Virulance factor	VFDB	286.11322	Pseudomonas A25_Pseudomonas	fig|286.11322.peg.1449	VFG000174	Pseudomonas aeruginosa PAO1	xcpZ	General secretion pathway protein M	Effector delivery system	100	100	98	9.10e-116
	DIAMOND	Virulance factor	VFDB	286.11322	Pseudomonas A25_Pseudomonas	fig|286.11322.peg.2948	VFG041029	Pseudomonas aeruginosa PAO1	stk1	T6SS Serine/threonine protein kinase (EC 2.7.11.1) PpkA	Effector delivery system	100	100	100	1.78e-240
	DIAMOND	Virulance factor	VFDB	286.11322	Pseudomonas A25_Pseudomonas	fig|286.11322.peg.2550	VFG001227	Pseudomonas aeruginosa PAO1	pilI	type IV pili signal transduction protein PilI	Adherence	100	100	100	2.94e-132
	DIAMOND	Virulance factor	VFDB	286.11322	Pseudomonas A25_Pseudomonas	fig|286.11322.peg.5574	VFG000173	Pseudomonas aeruginosa PAO1	phzS	FAD-dependent monooxygenase PhzS	Nutritional/Metabolic factor	100	100	99	2.37e-291
	DIAMOND	Virulance factor	VFDB	286.11322	Pseudomonas A25_Pseudomonas	fig|286.11322.peg.2927	VFG000186	Pseudomonas aeruginosa PAO1	pscT	Type III secretion inner membrane protein (YscT,HrcT,SpaR,EscT,EpaR1,homologous to flagellar export components)	Effector delivery system	100	100	99	4.56e-173
	DIAMOND	Virulance factor	VFDB	286.11322	Pseudomonas A25_Pseudomonas	fig|286.11322.peg.2549	VFG001228	Pseudomonas aeruginosa PAO1	pilJ	twitching motility protein PilJ	Adherence	100	100	99	0.0
	DIAMOND	Virulance factor	VFDB	286.11322	Pseudomonas A25_Pseudomonas	fig|286.11322.peg.4250	VFG015503	Pseudomonas aeruginosa PAO1	phzA1	Phenazine biosynthesis protein PhzA	Nutritional/Metabolic factor	100	100	100	9.37e-128
	DIAMOND	Virulance factor	VFDB	286.11322	Pseudomonas A25_Pseudomonas	fig|286.11322.peg.5861	VFG044085	Pseudomonas aeruginosa PAO1	PA2384	Hypothetical protein in pyoverdin gene cluster / Fe2+/Zn2+ uptake regulation proteins	Nutritional/Metabolic factor	100	100	100	8.18e-71
	DIAMOND	Virulance factor	VFDB	286.11322	Pseudomonas A25_Pseudomonas	fig|286.11322.peg.447	VFG000132	Pseudomonas aeruginosa PAO1	algF	Alginate O-acetyltransferase AlgF, periplasmic	Biofilm	100	100	100	1.25e-154
	DIAMOND	Virulance factor	VFDB	286.11322	Pseudomonas A25_Pseudomonas	fig|286.11322.peg.2902	VFG000211	Pseudomonas aeruginosa PAO1	pscC	Type III secretion outermembrane pore forming protein (YscC,MxiD,HrcC, InvG)	Effector delivery system	100	100	99	0.0
	DIAMOND	Virulance factor	VFDB	286.11322	Pseudomonas A25_Pseudomonas	fig|286.11322.peg.3677	VFG041011	Pseudomonas aeruginosa PAO1	vgrG1b	VgrG protein	Effector delivery system	100	100	99	0.0
	DIAMOND	Virulance factor	VFDB	286.11322	Pseudomonas A25_Pseudomonas	fig|286.11322.peg.2551	VFG001226	Pseudomonas aeruginosa PAO1	pilH	twitching motility protein PilH	Adherence	100	100	100	2.12e-84
	DIAMOND	Virulance factor	VFDB	286.11322	Pseudomonas A25_Pseudomonas	fig|286.11322.peg.1115	VFG001222	Pseudomonas aeruginosa PAO1	pilM	Type IV pilus biogenesis protein PilM	Adherence	100	100	100	7.50e-241
	DIAMOND	Virulance factor	VFDB	286.11322	Pseudomonas A25_Pseudomonas	fig|286.11322.peg.1953	VFG001244	Pseudomonas aeruginosa PAO1	flgK	Flagellar hook-associated protein FlgK	Motility	100	100	99	0.0
	DIAMOND	Virulance factor	VFDB	286.11322	Pseudomonas A25_Pseudomonas	fig|286.11322.peg.3671	VFG002075	Pseudomonas aeruginosa PAO1	hsiH1-tssG	T6SS component TssG (ImpH/VasB)	Effector delivery system	100	100	100	9.92e-268
	DIAMOND	Virulance factor	VFDB	286.11322	Pseudomonas A25_Pseudomonas	fig|286.11322.peg.1951	VFG001242	Pseudomonas aeruginosa PAO1	flgI	Flagellar P-ring protein FlgI	Motility	100	100	99	3.97e-255
	DIAMOND	Virulance factor	VFDB	286.11322	Pseudomonas A25_Pseudomonas	fig|286.11322.peg.3900	VFG001207	Pseudomonas aeruginosa PAO1	pilV	Type IV fimbrial biogenesis protein PilV	Adherence	100	100	100	4.30e-133
	DIAMOND	Virulance factor	VFDB	286.11322	Pseudomonas A25_Pseudomonas	fig|286.11322.peg.5488	VFG016058	Pseudomonas aeruginosa PAO1	pvdL	Pyoverdine chromophore precursor synthetase PvdL @ Siderophore biosynthesis non-ribosomal peptide synthetase modules	Nutritional/Metabolic factor	100	100	99	0.0
	DIAMOND	Virulance factor	VFDB	286.11322	Pseudomonas A25_Pseudomonas	fig|286.11322.peg.3633	VFG015551	Pseudomonas aeruginosa PAO1	phzH	Phenazine modifying protein PhzH / Asparagine synthetase [glutamine-hydrolyzing] (EC 6.3.5.4)	Nutritional/Metabolic factor	100	100	99	0.0
	DIAMOND	Virulance factor	VFDB	286.11322	Pseudomonas A25_Pseudomonas	fig|286.11322.peg.1969	VFG001252	Pseudomonas aeruginosa PAO1	fliG	Flagellar motor switch protein FliG	Motility	100	100	100	4.10e-214
	DIAMOND	Virulance factor	VFDB	286.11322	Pseudomonas A25_Pseudomonas	fig|286.11322.peg.5526	VFG046465	Francisella tularensis subsp. tularensis SCHU S4	tufA	Translation elongation factor Tu	Adherence	100	100	80	1.24e-237
	DIAMOND	Virulance factor	VFDB	286.11322	Pseudomonas A25_Pseudomonas	fig|286.11322.peg.1205	VFG042738	Pseudomonas aeruginosa PAO1	fimX	Sensory box protein	Adherence	100	100	100	0.0
	DIAMOND	Virulance factor	VFDB	286.11322	Pseudomonas A25_Pseudomonas	fig|286.11322.peg.1945	VFG001236	Pseudomonas aeruginosa PAO1	flgC	Flagellar basal-body rod protein FlgC	Motility	100	100	100	8.95e-98
	DIAMOND	Virulance factor	VFDB	286.11322	Pseudomonas A25_Pseudomonas	fig|286.11322.peg.1963	VFG014343	Pseudomonas aeruginosa PAO1	fleP-fliT	Two-component system sensor histidine kinase	Motility	100	100	100	4.42e-64
	DIAMOND	Virulance factor	VFDB	286.11322	Pseudomonas A25_Pseudomonas	fig|286.11322.peg.2899	VFG000214	Pseudomonas aeruginosa PAO1	pscF	Type III secretion cytoplasmic protein (YscF)	Effector delivery system	100	100	100	1.49e-56
	DIAMOND	Virulance factor	VFDB	286.11322	Pseudomonas A25_Pseudomonas	fig|286.11322.peg.2236	VFG001264	Pseudomonas aeruginosa PAO1	flhF	Flagellar biosynthesis protein FlhF	Motility	100	100	99	2.59e-295
	DIAMOND	Virulance factor	VFDB	286.11322	Pseudomonas A25_Pseudomonas	fig|286.11322.peg.1966	VFG001249	Pseudomonas aeruginosa PAO1	fleR	Flagellar two-component response regulator FleR	Motility	100	100	100	5.57e-320
	DIAMOND	Virulance factor	VFDB	286.11322	Pseudomonas A25_Pseudomonas	fig|286.11322.peg.2897	VFG000216	Pseudomonas aeruginosa PAO1	pscH	Type III secretion effector protein (YopR, encoded by YscH)	Effector delivery system	100	100	99	1.69e-96
	DIAMOND	Virulance factor	VFDB	286.11322	Pseudomonas A25_Pseudomonas	fig|286.11322.peg.2952	VFG041025	Pseudomonas aeruginosa PAO1	tssK	T6SS component TssK (ImpJ/VasE)	Effector delivery system	100	100	99	0.0
	DIAMOND	Virulance factor	VFDB	286.11322	Pseudomonas A25_Pseudomonas	fig|286.11322.peg.2244	VFG014720	Pseudomonas aeruginosa PAO1	motD	Flagellar motor rotation protein MotB	Motility	95	95	100	1.89e-198
	DIAMOND	Virulance factor	VFDB	286.11322	Pseudomonas A25_Pseudomonas	fig|286.11322.peg.2900	VFG000213	Pseudomonas aeruginosa PAO1	pscE	Type III secretion protein (YscE)	Effector delivery system	100	100	97	3.51e-38
	DIAMOND	Virulance factor	VFDB	286.11322	Pseudomonas A25_Pseudomonas	fig|286.11322.peg.2705	VFG015527	Pseudomonas aeruginosa PAO1	phzB2	Phenazine biosynthesis protein PhzB	Nutritional/Metabolic factor	29	100	100	5.02e-29
	DIAMOND	Virulance factor	VFDB	286.11322	Pseudomonas A25_Pseudomonas	fig|286.11322.peg.454	VFG000126	Pseudomonas aeruginosa PAO1	algE	Alginate export system Algk/AlgE, outer membrane porin AlgE	Biofilm	100	100	99	0.0
	DIAMOND	Virulance factor	VFDB	286.11322	Pseudomonas A25_Pseudomonas	fig|286.11322.peg.5561	VFG000170	Pseudomonas aeruginosa PAO1	pchB	Isochorismate pyruvate-lyase (EC 4.2.99.21) [pyochelin] siderophore @ Isochorismate pyruvate-lyase (EC 4.2.99.21) of siderophore biosynthesis	Nutritional/Metabolic factor	100	100	100	5.27e-71
	DIAMOND	Virulance factor	VFDB	286.11322	Pseudomonas A25_Pseudomonas	fig|286.11322.peg.2959	VFG041018	Pseudomonas aeruginosa PAO1	tssF	T6SS component TssF (ImpG/VasA)	Effector delivery system	100	88	100	0.0
	DIAMOND	Virulance factor	VFDB	286.11322	Pseudomonas A25_Pseudomonas	fig|286.11322.peg.5260	VFG050300	Pseudomonas aeruginosa PAO1	fapF	FIG00973752: TolA-like membrane protein @ Fap amyloid fiber secretin	Adherence	100	100	100	2.34e-303
	DIAMOND	Virulance factor	VFDB	286.11322	Pseudomonas A25_Pseudomonas	fig|286.11322.peg.4568	VFG000112	Pseudomonas aeruginosa PAO1	pilB	Type IV fimbrial assembly, ATPase PilB	Adherence	100	100	87	0.0
	DIAMOND	Virulance factor	VFDB	286.11322	Pseudomonas A25_Pseudomonas	fig|286.11322.peg.3903	VFG001210	Pseudomonas aeruginosa PAO1	pilY1	Type IV fimbrial biogenesis protein PilY1	Adherence	100	100	92	0.0
	DIAMOND	Virulance factor	VFDB	286.11322	Pseudomonas A25_Pseudomonas	fig|286.11322.peg.2920	VFG000193	Pseudomonas aeruginosa PAO1	popN	Type III secretion outermembrane contact sensing protein (YopN,Yop4b,LcrE)	Effector delivery system	100	100	99	1.04e-191
	DIAMOND	Virulance factor	VFDB	286.11322	Pseudomonas A25_Pseudomonas	fig|286.11322.peg.3898	VFG001215	Pseudomonas aeruginosa PAO1	fimT	Type IV fimbrial biogenesis protein FimT	Adherence	100	100	98	1.94e-119
	DIAMOND	Virulance factor	VFDB	286.11322	Pseudomonas A25_Pseudomonas	fig|286.11322.peg.4570	VFG000114	Pseudomonas aeruginosa PAO1	xcpA-pilD	Leader peptidase (Prepilin peptidase) (EC 3.4.23.43) / N-methyltransferase (EC 2.1.1.-)	Adherence	100	100	99	5.81e-215
	DIAMOND	Virulance factor	VFDB	286.11322	Pseudomonas A25_Pseudomonas	fig|286.11322.peg.2243	VFG014707	Pseudomonas aeruginosa PAO1	motC	Flagellar motor rotation protein MotA	Motility	100	100	100	5.21e-171
	DIAMOND	Virulance factor	VFDB	286.11322	Pseudomonas A25_Pseudomonas	fig|286.11322.peg.2958	VFG041019	Pseudomonas aeruginosa PAO1	tssG	T6SS component TssG (ImpH/VasB)	Effector delivery system	100	100	99	4.10e-249
	DIAMOND	Virulance factor	VFDB	286.11322	Pseudomonas A25_Pseudomonas	fig|286.11322.peg.2124	VFG000144	Pseudomonas aeruginosa PAO1	aprA	Secreted alkaline metalloproteinase (EC 3.4.24.-), PrtA/B/C/G homolog	Exoenzyme	100	100	100	0.0
	DIAMOND	Virulance factor	VFDB	286.11322	Pseudomonas A25_Pseudomonas	fig|286.11322.peg.2229	VFG001259	Pseudomonas aeruginosa PAO1	fliP	Flagellar biosynthesis protein FliP	Motility	100	100	100	7.50e-164
	DIAMOND	Virulance factor	VFDB	286.11322	Pseudomonas A25_Pseudomonas	fig|286.11322.peg.4635	VFG000121	Pseudomonas aeruginosa PAO1	algU	RNA polymerase sigma factor RpoE	Biofilm	100	100	100	1.00e-135
	DIAMOND	Virulance factor	VFDB	286.11322	Pseudomonas A25_Pseudomonas	fig|286.11322.peg.3659	VFG002064	Pseudomonas aeruginosa PAO1	dotU1	T6SS outer membrane component TssL (ImpK/VasF) / OmpA/MotB domain	Effector delivery system	100	100	100	0.0
	DIAMOND	Virulance factor	VFDB	286.11322	Pseudomonas A25_Pseudomonas	fig|286.11322.peg.2903	VFG000210	Pseudomonas aeruginosa PAO1	pscB	Type III secretion chaperone protein for YopN (SycN,YscB)	Effector delivery system	100	100	98	9.48e-97
	DIAMOND	Virulance factor	VFDB	286.11322	Pseudomonas A25_Pseudomonas	fig|286.11322.peg.2227	VFG001257	Pseudomonas aeruginosa PAO1	fliN	Flagellar motor switch protein FliN	Motility	100	100	99	3.28e-103
	DIAMOND	Virulance factor	VFDB	286.11322	Pseudomonas A25_Pseudomonas	fig|286.11322.peg.5857	VFG044087	Pseudomonas aeruginosa PAO1	fpvR	Antisigma transmembrane sensor FpvR @ Iron siderophore sensor protein	Nutritional/Metabolic factor	100	100	99	3.76e-243
	DIAMOND	Virulance factor	VFDB	286.11322	Pseudomonas A25_Pseudomonas	fig|286.11322.peg.2895	VFG000218	Pseudomonas aeruginosa PAO1	pscJ	Type III secretion bridge between inner and outermembrane lipoprotein (YscJ,HrcJ,EscJ, PscJ)	Effector delivery system	100	100	100	1.74e-170
	DIAMOND	Virulance factor	VFDB	286.11322	Pseudomonas A25_Pseudomonas	fig|286.11322.peg.3655	VFG002060	Pseudomonas aeruginosa PAO1	ppkA	T6SS Serine/threonine protein kinase (EC 2.7.11.1) PpkA	Effector delivery system	100	100	99	0.0
	DIAMOND	Virulance factor	VFDB	286.11322	Pseudomonas A25_Pseudomonas	fig|286.11322.peg.2564	VFG001224	Pseudomonas aeruginosa PAO1	pilU	Type IV pilus assembly ATPase component PilU	Adherence	100	100	100	2.04e-275
	DIAMOND	Virulance factor	VFDB	286.11322	Pseudomonas A25_Pseudomonas	fig|286.11322.peg.4943	VFG041045	Pseudomonas aeruginosa PAO1	tssI	VgrG protein	Effector delivery system	83	83	86	0.0
	DIAMOND	Virulance factor	VFDB	286.11322	Pseudomonas A25_Pseudomonas	fig|286.11322.peg.4638	VFG000136	Pseudomonas aeruginosa PAO1	mucC	Sigma factor RpoE regulatory protein RseC	Biofilm	100	100	100	1.16e-100
	DIAMOND	Virulance factor	VFDB	286.11322	Pseudomonas A25_Pseudomonas	fig|286.11322.peg.501	VFG000153	Pseudomonas aeruginosa PAO1	rhlI	N-butanoyl-L-homoserine lactone synthase @ N-acyl-L-homoserine lactone synthase, LuxI family (EC 2.3.1.184)	Biofilm	100	100	99	4.77e-147
	DIAMOND	Virulance factor	VFDB	286.11322	Pseudomonas A25_Pseudomonas	fig|286.11322.peg.2241	VFG043014	Pseudomonas aeruginosa PAO1	PA1458	Signal transduction histidine kinase CheA	Motility	100	100	97	0.0
	DIAMOND	Virulance factor	VFDB	286.11322	Pseudomonas A25_Pseudomonas	fig|286.11322.peg.3675	VFG051485	Pseudomonas aeruginosa PAO1	tse6	T6SS PAAR-repeat protein	Effector delivery system	100	100	99	7.03e-289
	DIAMOND	Virulance factor	VFDB	286.11322	Pseudomonas A25_Pseudomonas	fig|286.11322.peg.4958	VFG041031	Pseudomonas aeruginosa PAO1	PA2359	T6SS sigma-54-dependent regulator VasH	Effector delivery system	100	100	100	6.93e-261
	DIAMOND	Virulance factor	VFDB	286.11322	Pseudomonas A25_Pseudomonas	fig|286.11322.peg.1946	VFG001237	Pseudomonas aeruginosa PAO1	flgD	Flagellar basal-body rod modification protein FlgD	Motility	100	100	100	6.06e-161
	DIAMOND	Virulance factor	VFDB	286.11322	Pseudomonas A25_Pseudomonas	fig|286.11322.peg.4956	VFG041033	Pseudomonas aeruginosa PAO1	tssM	T6SS component TssM (IcmF/VasK)	Effector delivery system	100	100	99	0.0
	DIAMOND	Virulance factor	VFDB	286.11322	Pseudomonas A25_Pseudomonas	fig|286.11322.peg.3673	VFG002077	Pseudomonas aeruginosa PAO1	vgrG1a	VgrG protein	Effector delivery system	100	99	99	0.0
	DIAMOND	Virulance factor	VFDB	286.11322	Pseudomonas A25_Pseudomonas	fig|286.11322.peg.1952	VFG001243	Pseudomonas aeruginosa PAO1	flgJ	Flagellar protein FlgJ [peptidoglycan hydrolase]	Motility	100	100	99	2.32e-281
	DIAMOND	Virulance factor	VFDB	286.11322	Pseudomonas A25_Pseudomonas	fig|286.11322.peg.2911	VFG000202	Pseudomonas aeruginosa PAO1	pcrH	Type III secretion chaperone protein for YopD (SycD)	Effector delivery system	98	98	99	2.77e-116
	DIAMOND	Virulance factor	VFDB	286.11322	Pseudomonas A25_Pseudomonas	fig|286.11322.peg.164	VFG001217	Pseudomonas aeruginosa PAO1	pilF	Type IV pilus biogenesis protein PilF	Adherence	100	100	99	1.33e-176
	DIAMOND	Virulance factor	VFDB	286.11322	Pseudomonas A25_Pseudomonas	fig|286.11322.peg.2901	VFG000212	Pseudomonas aeruginosa PAO1	pscD	Type III secretion inner membrane protein (YscD,homologous to flagellar export components)	Effector delivery system	100	100	99	8.94e-309
	DIAMOND	Virulance factor	VFDB	286.11322	Pseudomonas A25_Pseudomonas	fig|286.11322.peg.5257	VFG050297	Pseudomonas aeruginosa PAO1	fapC	Fap amyloid fibril major component	Adherence	100	100	100	6.53e-228
	DIAMOND	Virulance factor	VFDB	286.11322	Pseudomonas A25_Pseudomonas	fig|286.11322.peg.2237	VFG001265	Pseudomonas aeruginosa PAO1	fleN	Flagellar synthesis regulator FleN	Motility	98	100	100	6.35e-195
	DIAMOND	Virulance factor	VFDB	286.11322	Pseudomonas A25_Pseudomonas	fig|286.11322.peg.2247	VFG043016	Pseudomonas aeruginosa PAO1	PA1464	Positive regulator of CheA protein activity (CheW)	Motility	100	100	100	3.68e-110
	DIAMOND	Virulance factor	VFDB	286.11322	Pseudomonas A25_Pseudomonas	fig|286.11322.peg.2918	VFG000195	Pseudomonas aeruginosa PAO1	pcr2	Type III secretion chaperone SycN	Effector delivery system	100	100	99	1.80e-86
	DIAMOND	Virulance factor	VFDB	286.11322	Pseudomonas A25_Pseudomonas	fig|286.11322.peg.5850	VFG016005	Pseudomonas aeruginosa PAO1	pvdO	PvdO, pyoverdine responsive serine/threonine kinase (predicted by OlgaV)	Nutritional/Metabolic factor	100	100	99	1.68e-220
	DIAMOND	Virulance factor	VFDB	286.11322	Pseudomonas A25_Pseudomonas	fig|286.11322.peg.3664	VFG002068	Pseudomonas aeruginosa PAO1	hsiA1	T6SS component TssA (ImpA)	Effector delivery system	100	100	98	6.39e-237
	DIAMOND	Virulance factor	VFDB	286.11322	Pseudomonas A25_Pseudomonas	fig|286.11322.peg.5343	VFG044081	Pseudomonas aeruginosa PAO1	pvcC	4-hydroxyphenylacetate 3-monooxygenase (EC 1.14.14.9)	Nutritional/Metabolic factor	100	100	99	0.0
	DIAMOND	Virulance factor	VFDB	286.11322	Pseudomonas A25_Pseudomonas	fig|286.11322.peg.2925	VFG000188	Pseudomonas aeruginosa PAO1	pscR	Type III secretion inner membrane protein (YscR,SpaR,HrcR,EscR,homologous to flagellar export components)	Effector delivery system	100	100	100	5.66e-147
	DIAMOND	Virulance factor	VFDB	286.11322	Pseudomonas A25_Pseudomonas	fig|286.11322.peg.1429	VFG001230	Pseudomonas aeruginosa PAO1	fimV	Probable type IV pilus assembly FimV-related transmembrane protein	Adherence	100	100	99	0.0
	DIAMOND	Virulance factor	VFDB	286.11322	Pseudomonas A25_Pseudomonas	fig|286.11322.peg.2238	VFG014629	Pseudomonas aeruginosa PAO1	fliA	RNA polymerase sigma factor for flagellar operon	Motility	96	100	100	6.47e-168
	DIAMOND	Virulance factor	VFDB	286.11322	Pseudomonas A25_Pseudomonas	fig|286.11322.peg.2908	VFG000205	Pseudomonas aeruginosa PAO1	exsC	Unknown, probably involved in type III secretion	Effector delivery system	100	100	100	3.66e-101
	DIAMOND	Virulance factor	VFDB	286.11322	Pseudomonas A25_Pseudomonas	fig|286.11322.peg.2296	VFG041012	Pseudomonas aeruginosa PAO1	vgrG	VgrG protein	Effector delivery system	12	99	100	1.97e-69
	DIAMOND	Virulance factor	VFDB	286.11322	Pseudomonas A25_Pseudomonas	fig|286.11322.peg.1967	VFG001250	Pseudomonas aeruginosa PAO1	fliE	Flagellar hook-basal body complex protein FliE	Motility	100	100	100	2.15e-67
	DIAMOND	Virulance factor	VFDB	286.11322	Pseudomonas A25_Pseudomonas	fig|286.11322.peg.3905	VFG001212	Pseudomonas aeruginosa PAO1	pilE	Type IV pilus biogenesis protein PilE	Adherence	100	100	100	7.19e-97
	DIAMOND	Virulance factor	VFDB	286.11322	Pseudomonas A25_Pseudomonas	fig|286.11322.peg.1439	VFG000184	Pseudomonas aeruginosa PAO1	xcpQ	General secretion pathway protein D	Effector delivery system	100	100	99	0.0
	DIAMOND	Virulance factor	VFDB	286.11322	Pseudomonas A25_Pseudomonas	fig|286.11322.peg.1070	VFG051488	Pseudomonas aeruginosa PAO1	pldB-tle5b	Phosphatidylserine/phosphatidylglycerophosphate/cardiolipi n synthases and related enzymes	Effector delivery system	100	100	96	0.0
	DIAMOND	Virulance factor	VFDB	286.11322	Pseudomonas A25_Pseudomonas	fig|286.11322.peg.4639	VFG014950	Pseudomonas aeruginosa PAO1	mucD	HtrA protease/chaperone protein	Biofilm	100	100	100	0.0
	DIAMOND	Virulance factor	VFDB	286.11322	Pseudomonas A25_Pseudomonas	fig|286.11322.peg.896	VFG000118	Pseudomonas aeruginosa PAO1	algQ	Alginate regulatory protein AlgQ, positive transcriptional regulator of AlgD	Biofilm	100	100	100	2.31e-118
	DIAMOND	Virulance factor	VFDB	286.11322	Pseudomonas A25_Pseudomonas	fig|286.11322.peg.1152	VFG000140	Pseudomonas aeruginosa PAO1	waaP	Lipopolysaccharide core heptose(I) kinase RfaP	Immune modulation	100	100	99	7.25e-198
	DIAMOND	Virulance factor	VFDB	286.11322	Pseudomonas A25_Pseudomonas	fig|286.11322.peg.1954	VFG001245	Pseudomonas aeruginosa PAO1	flgL	Flagellar hook-associated protein FlgL	Motility	100	100	100	6.57e-310
	DIAMOND	Virulance factor	VFDB	286.11322	Pseudomonas A25_Pseudomonas	fig|286.11322.peg.3667	VFG002071	Pseudomonas aeruginosa PAO1	hcp1	T6SS component Hcp	Effector delivery system	100	100	100	2.27e-101
	DIAMOND	Virulance factor	VFDB	286.11322	Pseudomonas A25_Pseudomonas	fig|286.11322.peg.2917	VFG000196	Pseudomonas aeruginosa PAO1	pcr3	Type III secretion protein SctX	Effector delivery system	100	100	100	1.55e-86
	DIAMOND	Virulance factor	VFDB	286.11322	Pseudomonas A25_Pseudomonas	fig|286.11322.peg.2791	VFG042735	Pseudomonas aeruginosa PAO1	fimL	FOG: CheY-like receiver	Adherence	100	100	100	0.0
	DIAMOND	Virulance factor	VFDB	286.11322	Pseudomonas A25_Pseudomonas	fig|286.11322.peg.4485	VFG014984	Pseudomonas aeruginosa PAO1	algW	Outer membrane stress sensor protease DegS	Biofilm	100	100	100	3.68e-277
	DIAMOND	Virulance factor	VFDB	286.11322	Pseudomonas A25_Pseudomonas	fig|286.11322.peg.1948	VFG001239	Pseudomonas aeruginosa PAO1	flgF	Flagellar basal-body rod protein FlgF	Motility	100	100	100	6.12e-176
	DIAMOND	Virulance factor	VFDB	286.11322	Pseudomonas A25_Pseudomonas	fig|286.11322.peg.1440	VFG000183	Pseudomonas aeruginosa PAO1	xcpP	General secretion pathway protein C	Effector delivery system	92	100	99	6.78e-148
	DIAMOND	Virulance factor	VFDB	286.11322	Pseudomonas A25_Pseudomonas	fig|286.11322.peg.4953	VFG041036	Pseudomonas aeruginosa PAO1	PA2364	Uncharacterized protein homologous to Paeru. PA2364	Effector delivery system	100	100	99	1.83e-114
	DIAMOND	Virulance factor	VFDB	286.11322	Pseudomonas A25_Pseudomonas	fig|286.11322.peg.3662	VFG002067	Pseudomonas aeruginosa PAO1	fha1	T6SS forkhead associated domain protein ImpI/VasC	Effector delivery system	100	100	98	1.26e-312
	DIAMOND	Virulance factor	VFDB	286.11322	Pseudomonas A25_Pseudomonas	fig|286.11322.peg.3899	VFG001216	Pseudomonas aeruginosa PAO1	fimU	type 4 fimbrial biogenesis protein FimU	Adherence	100	100	100	1.59e-113
A61	DIAMOND	Virulance factor	VFDB	286.11324	Pseudomonas A61_Pseudomonas_aeruginosa	fig|286.11324.peg.5881	VFG015509	Pseudomonas aeruginosa PAO1	phzC1	2-keto-3-deoxy-D-arabino-heptulosonate-7-phosphate synthase II PhzC (EC 2.5.1.54)	Nutritional/Metabolic factor	100	100	99	1.39e-296
	DIAMOND	Virulance factor	VFDB	286.11324	Pseudomonas A61_Pseudomonas_aeruginosa	fig|286.11324.peg.5296	VFG050299	Pseudomonas aeruginosa PAO1	fapE	Fap system putative outer membrane protein	Adherence	100	100	99	1.31e-166
	DIAMOND	Virulance factor	VFDB	286.11324	Pseudomonas A61_Pseudomonas_aeruginosa	fig|286.11324.peg.1818	VFG001250	Pseudomonas aeruginosa PAO1	fliE	Flagellar hook-basal body complex protein FliE	Motility	100	100	100	2.15e-67
	DIAMOND	Virulance factor	VFDB	286.11324	Pseudomonas A61_Pseudomonas_aeruginosa	fig|286.11324.peg.5046	VFG041037	Pseudomonas aeruginosa PAO1	tssB	T6SS component TssB (ImpB/VipA)	Effector delivery system	100	100	100	6.36e-124
	DIAMOND	Virulance factor	VFDB	286.11324	Pseudomonas A61_Pseudomonas_aeruginosa	fig|286.11324.peg.5606	VFG000164	Pseudomonas aeruginosa PAO1	fptA	Outer membrane receptor for ferric-pyochelin FptA @ Outer membrane receptor for ferric siderophore	Nutritional/Metabolic factor	100	100	99	0.0
	DIAMOND	Virulance factor	VFDB	286.11324	Pseudomonas A61_Pseudomonas_aeruginosa	fig|286.11324.peg.4397	VFG000135	Pseudomonas aeruginosa PAO1	mucB	Sigma factor RpoE negative regulatory protein RseB precursor	Biofilm	100	100	100	7.46e-231
	DIAMOND	Virulance factor	VFDB	286.11324	Pseudomonas A61_Pseudomonas_aeruginosa	fig|286.11324.peg.2944	VFG015524	Pseudomonas aeruginosa PAO1	phzA2	Phenazine biosynthesis protein PhzA	Nutritional/Metabolic factor	100	100	100	3.27e-128
	DIAMOND	Virulance factor	VFDB	286.11324	Pseudomonas A61_Pseudomonas_aeruginosa	fig|286.11324.peg.5043	VFG041034	Pseudomonas aeruginosa PAO1	icmH-tssL	T6SS outer membrane component TssL (ImpK/VasF)	Effector delivery system	100	100	100	7.80e-185
	DIAMOND	Virulance factor	VFDB	286.11324	Pseudomonas A61_Pseudomonas_aeruginosa	fig|286.11324.peg.2092	VFG043014	Pseudomonas aeruginosa PAO1	PA1458	Signal transduction histidine kinase CheA	Motility	100	100	97	0.0
	DIAMOND	Virulance factor	VFDB	286.11324	Pseudomonas A61_Pseudomonas_aeruginosa	fig|286.11324.peg.2736	VFG000200	Pseudomonas aeruginosa PAO1	pcrG	Type III secretion cytoplasmic plug protein (LcrG)	Effector delivery system	100	100	100	2.99e-62
	DIAMOND	Virulance factor	VFDB	286.11324	Pseudomonas A61_Pseudomonas_aeruginosa	fig|286.11324.peg.1129	VFG000118	Pseudomonas aeruginosa PAO1	algQ	Alginate regulatory protein AlgQ, positive transcriptional regulator of AlgD	Biofilm	100	100	100	2.31e-118
	DIAMOND	Virulance factor	VFDB	286.11324	Pseudomonas A61_Pseudomonas_aeruginosa	fig|286.11324.peg.5662	VFG046465	Francisella tularensis subsp. tularensis SCHU S4	tufA	Translation elongation factor Tu	Adherence	100	100	80	1.24e-237
	DIAMOND	Virulance factor	VFDB	286.11324	Pseudomonas A61_Pseudomonas_aeruginosa	fig|286.11324.peg.877	VFG000143	Pseudomonas aeruginosa PAO1	waaF	ADP-heptose--lipooligosaccharide heptosyltransferase II	Immune modulation	100	100	100	2.42e-262
	DIAMOND	Virulance factor	VFDB	286.11324	Pseudomonas A61_Pseudomonas_aeruginosa	fig|286.11324.peg.909	VFG001220	Pseudomonas aeruginosa PAO1	pilO	Type IV pilus biogenesis protein PilO	Adherence	100	100	100	2.33e-141
	DIAMOND	Virulance factor	VFDB	286.11324	Pseudomonas A61_Pseudomonas_aeruginosa	fig|286.11324.peg.2973	VFG041046	Pseudomonas aeruginosa PAO1	tse2	hypothetical protein	Effector delivery system	100	100	100	2.71e-116
	DIAMOND	Virulance factor	VFDB	286.11324	Pseudomonas A61_Pseudomonas_aeruginosa	fig|286.11324.peg.1821	VFG001253	Pseudomonas aeruginosa PAO1	fliH	Flagellar assembly protein FliH	Motility	100	100	99	8.99e-167
	DIAMOND	Virulance factor	VFDB	286.11324	Pseudomonas A61_Pseudomonas_aeruginosa	fig|286.11324.peg.2091	VFG043013	Pseudomonas aeruginosa PAO1	cheZ	Chemotaxis response - phosphatase CheZ	Motility	100	100	100	1.97e-183
	DIAMOND	Virulance factor	VFDB	286.11324	Pseudomonas A61_Pseudomonas_aeruginosa	fig|286.11324.peg.1823	VFG001255	Pseudomonas aeruginosa PAO1	fliJ	Flagellar protein FliJ	Motility	100	100	99	8.89e-94
	DIAMOND	Virulance factor	VFDB	286.11324	Pseudomonas A61_Pseudomonas_aeruginosa	fig|286.11324.peg.176	VFG014655	Pseudomonas aeruginosa PAO1	flgM	Negative regulator of flagellin synthesis FlgM (anti-sigma28)	Motility	100	100	100	1.86e-67
	DIAMOND	Virulance factor	VFDB	286.11324	Pseudomonas A61_Pseudomonas_aeruginosa	fig|286.11324.peg.1625	VFG000183	Pseudomonas aeruginosa PAO1	xcpP	General secretion pathway protein C	Effector delivery system	92	100	99	6.78e-148
	DIAMOND	Virulance factor	VFDB	286.11324	Pseudomonas A61_Pseudomonas_aeruginosa	fig|286.11324.peg.1617	VFG000175	Pseudomonas aeruginosa PAO1	xcpY	General secretion pathway protein L	Effector delivery system	100	100	99	1.06e-277
	DIAMOND	Virulance factor	VFDB	286.11324	Pseudomonas A61_Pseudomonas_aeruginosa	fig|286.11324.peg.2089	VFG014629	Pseudomonas aeruginosa PAO1	fliA	RNA polymerase sigma factor for flagellar operon	Motility	96	100	100	6.47e-168
	DIAMOND	Virulance factor	VFDB	286.11324	Pseudomonas A61_Pseudomonas_aeruginosa	fig|286.11324.peg.5047	VFG041038	Pseudomonas aeruginosa PAO1	tssC	T6SS component TssC (ImpC/VipB)	Effector delivery system	100	100	100	0.0
	DIAMOND	Virulance factor	VFDB	286.11324	Pseudomonas A61_Pseudomonas_aeruginosa	fig|286.11324.peg.4151	VFG042736	Pseudomonas aeruginosa PAO1	rpoN	RNA polymerase sigma-54 factor RpoN	Adherence	100	100	100	0.0
	DIAMOND	Virulance factor	VFDB	286.11324	Pseudomonas A61_Pseudomonas_aeruginosa	fig|286.11324.peg.1616	VFG000174	Pseudomonas aeruginosa PAO1	xcpZ	General secretion pathway protein M	Effector delivery system	100	100	98	9.10e-116
	DIAMOND	Virulance factor	VFDB	286.11324	Pseudomonas A61_Pseudomonas_aeruginosa	fig|286.11324.peg.3648	VFG002071	Pseudomonas aeruginosa PAO1	hcp1	T6SS component Hcp	Effector delivery system	100	100	100	2.27e-101
	DIAMOND	Virulance factor	VFDB	286.11324	Pseudomonas A61_Pseudomonas_aeruginosa	fig|286.11324.peg.2086	VFG001263	Pseudomonas aeruginosa PAO1	flhA	Flagellar biosynthesis protein FlhA	Motility	100	100	100	0.0
	DIAMOND	Virulance factor	VFDB	286.11324	Pseudomonas A61_Pseudomonas_aeruginosa	fig|286.11324.peg.5613	VFG000168	Pseudomonas aeruginosa PAO1	pchD	2,3-dihydroxybenzoate-AMP ligase (EC 2.7.7.58) [pyochelin] siderophore @ 2,3-dihydroxybenzoate-AMP ligase (EC 2.7.7.58) of siderophore biosynthesis	Nutritional/Metabolic factor	100	100	100	0.0
	DIAMOND	Virulance factor	VFDB	286.11324	Pseudomonas A61_Pseudomonas_aeruginosa	fig|286.11324.peg.4736	VFG042140	Pseudomonas aeruginosa PAO1	spcS	Type III secretion chaperone protein for YopE (SycE)	Effector delivery system	100	100	100	1.46e-84
	DIAMOND	Virulance factor	VFDB	286.11324	Pseudomonas A61_Pseudomonas_aeruginosa	fig|286.11324.peg.173	VFG043017	Pseudomonas aeruginosa PAO1	PA3348	Chemotaxis protein methyltransferase CheR (EC 2.1.1.80)	Motility	100	100	100	1.71e-199
	DIAMOND	Virulance factor	VFDB	286.11324	Pseudomonas A61_Pseudomonas_aeruginosa	fig|286.11324.peg.2738	VFG000202	Pseudomonas aeruginosa PAO1	pcrH	Type III secretion chaperone protein for YopD (SycD)	Effector delivery system	98	98	99	2.77e-116
	DIAMOND	Virulance factor	VFDB	286.11324	Pseudomonas A61_Pseudomonas_aeruginosa	fig|286.11324.peg.2397	VFG001232	Pseudomonas aeruginosa PAO1	chpB	Chemotaxis response regulator protein-glutamate methylesterase CheB (EC 3.1.1.61)	Adherence	100	100	99	4.48e-257
	DIAMOND	Virulance factor	VFDB	286.11324	Pseudomonas A61_Pseudomonas_aeruginosa	fig|286.11324.peg.2746	VFG000210	Pseudomonas aeruginosa PAO1	pscB	Type III secretion chaperone protein for YopN (SycN,YscB)	Effector delivery system	100	100	98	9.48e-97
	DIAMOND	Virulance factor	VFDB	286.11324	Pseudomonas A61_Pseudomonas_aeruginosa	fig|286.11324.peg.1813	VFG014330	Pseudomonas aeruginosa PAO1	fliS	Flagellar biosynthesis protein FliS	Motility	100	100	100	7.54e-85
	DIAMOND	Virulance factor	VFDB	286.11324	Pseudomonas A61_Pseudomonas_aeruginosa	fig|286.11324.peg.2686	VFG041014	Pseudomonas aeruginosa PAO1	tssA	T6SS component TssA (ImpA)	Effector delivery system	100	100	100	0.0
	DIAMOND	Virulance factor	VFDB	286.11324	Pseudomonas A61_Pseudomonas_aeruginosa	fig|286.11324.peg.5813	VFG044085	Pseudomonas aeruginosa PAO1	PA2384	Hypothetical protein in pyoverdin gene cluster / Fe2+/Zn2+ uptake regulation proteins	Nutritional/Metabolic factor	100	100	100	8.18e-71
	DIAMOND	Virulance factor	VFDB	286.11324	Pseudomonas A61_Pseudomonas_aeruginosa	fig|286.11324.peg.2727	VFG000191	Pseudomonas aeruginosa PAO1	pscO	Type III secretion spans bacterial envelope protein (YscO)	Effector delivery system	100	100	98	3.80e-98
	DIAMOND	Virulance factor	VFDB	286.11324	Pseudomonas A61_Pseudomonas_aeruginosa	fig|286.11324.peg.359	VFG000132	Pseudomonas aeruginosa PAO1	algF	Alginate O-acetyltransferase AlgF, periplasmic	Biofilm	100	100	100	1.25e-154
	DIAMOND	Virulance factor	VFDB	286.11324	Pseudomonas A61_Pseudomonas_aeruginosa	fig|286.11324.peg.5371	VFG044080	Pseudomonas aeruginosa PAO1	pvcB	PvcB protein, related to amino acid oxidizing enzymes	Nutritional/Metabolic factor	100	100	99	7.71e-225
	DIAMOND	Virulance factor	VFDB	286.11324	Pseudomonas A61_Pseudomonas_aeruginosa	fig|286.11324.peg.350	VFG000124	Pseudomonas aeruginosa PAO1	alg44	Alginate polymerisation protein Alg44, membrane fusion protein	Biofilm	100	100	100	6.65e-280
	DIAMOND	Virulance factor	VFDB	286.11324	Pseudomonas A61_Pseudomonas_aeruginosa	fig|286.11324.peg.4552	VFG001212	Pseudomonas aeruginosa PAO1	pilE	Type IV pilus biogenesis protein PilE	Adherence	100	100	100	7.19e-97
	DIAMOND	Virulance factor	VFDB	286.11324	Pseudomonas A61_Pseudomonas_aeruginosa	fig|286.11324.peg.2743	VFG000207	Pseudomonas aeruginosa PAO1	exsB	Type III secretion transporter lipoprotein (YscW,VirG)	Effector delivery system	100	100	100	4.21e-94
	DIAMOND	Virulance factor	VFDB	286.11324	Pseudomonas A61_Pseudomonas_aeruginosa	fig|286.11324.peg.2732	VFG000196	Pseudomonas aeruginosa PAO1	pcr3	Type III secretion protein SctX	Effector delivery system	100	100	100	1.55e-86
	DIAMOND	Virulance factor	VFDB	286.11324	Pseudomonas A61_Pseudomonas_aeruginosa	fig|286.11324.peg.4080	VFG014997	Pseudomonas aeruginosa PAO1	mucE	hypothetical protein	Biofilm	100	100	100	7.44e-61
	DIAMOND	Virulance factor	VFDB	286.11324	Pseudomonas A61_Pseudomonas_aeruginosa	fig|286.11324.peg.353	VFG000127	Pseudomonas aeruginosa PAO1	algG	Poly (beta-D-mannuronate) C5 epimerase AlgG (EC 5.1.3.-)	Biofilm	100	100	100	0.0
	DIAMOND	Virulance factor	VFDB	286.11324	Pseudomonas A61_Pseudomonas_aeruginosa	fig|286.11324.peg.306	VFG000152	Pseudomonas aeruginosa PAO1	rhlR	N-butanoyl-L-homoserine lactone-binding transcriptional activator @ Acyl-homoserine lactone-binding transcriptional activator, LuxR family @ Transcriptional regulator RhlR	Biofilm	100	100	100	2.52e-180
	DIAMOND	Virulance factor	VFDB	286.11324	Pseudomonas A61_Pseudomonas_aeruginosa	fig|286.11324.peg.5055	VFG041045	Pseudomonas aeruginosa PAO1	tssI	VgrG protein	Effector delivery system	83	83	86	0.0
	DIAMOND	Virulance factor	VFDB	286.11324	Pseudomonas A61_Pseudomonas_aeruginosa	fig|286.11324.peg.2722	VFG000186	Pseudomonas aeruginosa PAO1	pscT	Type III secretion inner membrane protein (YscT,HrcT,SpaR,EscT,EpaR1,homologous to flagellar export components)	Effector delivery system	100	100	99	4.56e-173
	DIAMOND	Virulance factor	VFDB	286.11324	Pseudomonas A61_Pseudomonas_aeruginosa	fig|286.11324.peg.5616	VFG000171	Pseudomonas aeruginosa PAO1	pchA	Isochorismate synthase (EC 5.4.4.2) @ Isochorismate synthase (EC 5.4.4.2) [pyochelin] siderophore @ Isochorismate synthase (EC 5.4.4.2) of siderophore biosynthesis	Nutritional/Metabolic factor	100	100	100	0.0
	DIAMOND	Virulance factor	VFDB	286.11324	Pseudomonas A61_Pseudomonas_aeruginosa	fig|286.11324.peg.1802	VFG001242	Pseudomonas aeruginosa PAO1	flgI	Flagellar P-ring protein FlgI	Motility	100	100	99	3.97e-255
	DIAMOND	Virulance factor	VFDB	286.11324	Pseudomonas A61_Pseudomonas_aeruginosa	fig|286.11324.peg.3899	VFG000172	Pseudomonas aeruginosa PAO1	phzM	Phenazine-specific methyltransferase PhzM	Nutritional/Metabolic factor	100	100	99	1.36e-242
	DIAMOND	Virulance factor	VFDB	286.11324	Pseudomonas A61_Pseudomonas_aeruginosa	fig|286.11324.peg.3690	VFG000148	Pseudomonas aeruginosa PAO1	exoT	Methyl-accepting chemotaxis protein	Effector delivery system	100	100	99	3.05e-315
	DIAMOND	Virulance factor	VFDB	286.11324	Pseudomonas A61_Pseudomonas_aeruginosa	fig|286.11324.peg.5370	VFG044079	Pseudomonas aeruginosa PAO1	pvcA	PvcA protein, related to known isonitrile synthases	Nutritional/Metabolic factor	100	100	99	9.14e-238
	DIAMOND	Virulance factor	VFDB	286.11324	Pseudomonas A61_Pseudomonas_aeruginosa	fig|286.11324.peg.3663	VFG002057	Pseudomonas aeruginosa PAO1	tagR	hypothetical protein	Effector delivery system	100	100	100	0.0
	DIAMOND	Virulance factor	VFDB	286.11324	Pseudomonas A61_Pseudomonas_aeruginosa	fig|286.11324.peg.2740	VFG000204	Pseudomonas aeruginosa PAO1	popD	Type III secretion host injection and negative regulator protein (YopD)	Effector delivery system	100	100	100	2.65e-193
	DIAMOND	Virulance factor	VFDB	286.11324	Pseudomonas A61_Pseudomonas_aeruginosa	fig|286.11324.peg.2081	VFG001260	Pseudomonas aeruginosa PAO1	fliQ	Flagellar biosynthesis protein FliQ	Motility	100	100	100	6.65e-55
	DIAMOND	Virulance factor	VFDB	286.11324	Pseudomonas A61_Pseudomonas_aeruginosa	fig|286.11324.peg.2690	VFG041018	Pseudomonas aeruginosa PAO1	tssF	T6SS component TssF (ImpG/VasA)	Effector delivery system	100	88	100	0.0
	DIAMOND	Virulance factor	VFDB	286.11324	Pseudomonas A61_Pseudomonas_aeruginosa	fig|286.11324.peg.2723	VFG000187	Pseudomonas aeruginosa PAO1	pscS	Type III secretion inner membrane protein (YscS,homologous to flagellar export components)	Effector delivery system	100	100	100	7.24e-54
	DIAMOND	Virulance factor	VFDB	286.11324	Pseudomonas A61_Pseudomonas_aeruginosa	fig|286.11324.peg.2415	VFG001224	Pseudomonas aeruginosa PAO1	pilU	Type IV pilus assembly ATPase component PilU	Adherence	100	100	100	2.04e-275
	DIAMOND	Virulance factor	VFDB	286.11324	Pseudomonas A61_Pseudomonas_aeruginosa	fig|286.11324.peg.1797	VFG001237	Pseudomonas aeruginosa PAO1	flgD	Flagellar basal-body rod modification protein FlgD	Motility	100	100	100	6.06e-161
	DIAMOND	Virulance factor	VFDB	286.11324	Pseudomonas A61_Pseudomonas_aeruginosa	fig|286.11324.peg.5826	VFG000160	Pseudomonas aeruginosa PAO1	pvdE	PvdE, pyoverdine ABC export system, fused ATPase and permease components	Nutritional/Metabolic factor	100	100	100	0.0
	DIAMOND	Virulance factor	VFDB	286.11324	Pseudomonas A61_Pseudomonas_aeruginosa	fig|286.11324.peg.5609	VFG001268	Pseudomonas aeruginosa PAO1	pchG	Pyochelin biosynthetic protein PchG, oxidoreductase (NAD-binding) @ Thiazolinyl imide reductase in siderophore biosynthesis gene cluster	Nutritional/Metabolic factor	100	100	99	7.36e-250
	DIAMOND	Virulance factor	VFDB	286.11324	Pseudomonas A61_Pseudomonas_aeruginosa	fig|286.11324.peg.1622	VFG000180	Pseudomonas aeruginosa PAO1	xcpT	General secretion pathway protein G	Effector delivery system	95	100	99	4.19e-100
	DIAMOND	Virulance factor	VFDB	286.11324	Pseudomonas A61_Pseudomonas_aeruginosa	fig|286.11324.peg.1799	VFG001239	Pseudomonas aeruginosa PAO1	flgF	Flagellar basal-body rod protein FlgF	Motility	100	100	100	6.12e-176
	DIAMOND	Virulance factor	VFDB	286.11324	Pseudomonas A61_Pseudomonas_aeruginosa	fig|286.11324.peg.5044	VFG041035	Pseudomonas aeruginosa PAO1	tssK	T6SS component TssK (ImpJ/VasE)	Effector delivery system	100	100	100	0.0
	DIAMOND	Virulance factor	VFDB	286.11324	Pseudomonas A61_Pseudomonas_aeruginosa	fig|286.11324.peg.4558	VFG001216	Pseudomonas aeruginosa PAO1	fimU	type 4 fimbrial biogenesis protein FimU	Adherence	100	100	100	1.59e-113
	DIAMOND	Virulance factor	VFDB	286.11324	Pseudomonas A61_Pseudomonas_aeruginosa	fig|286.11324.peg.5048	VFG041039	Pseudomonas aeruginosa PAO1	hcp-tssD	T6SS component Hcp	Effector delivery system	100	100	100	1.43e-119
	DIAMOND	Virulance factor	VFDB	286.11324	Pseudomonas A61_Pseudomonas_aeruginosa	fig|286.11324.peg.907	VFG001218	Pseudomonas aeruginosa PAO1	pilQ	Type IV pilus biogenesis protein PilQ	Adherence	100	100	96	0.0
	DIAMOND	Virulance factor	VFDB	286.11324	Pseudomonas A61_Pseudomonas_aeruginosa	fig|286.11324.peg.2728	VFG000192	Pseudomonas aeruginosa PAO1	pscN	Type III secretion cytoplasmic ATP synthase (EC 3.6.3.14, YscN,SpaL,MxiB,HrcN,EscN)	Effector delivery system	97	100	99	7.24e-307
	DIAMOND	Virulance factor	VFDB	286.11324	Pseudomonas A61_Pseudomonas_aeruginosa	fig|286.11324.peg.3638	VFG041011	Pseudomonas aeruginosa PAO1	vgrG1b	VgrG protein	Effector delivery system	100	100	99	0.0
	DIAMOND	Virulance factor	VFDB	286.11324	Pseudomonas A61_Pseudomonas_aeruginosa	fig|286.11324.peg.1141	VFG041013	Pseudomonas aeruginosa PAO1	hcpA	T6SS component Hcp	Effector delivery system	100	100	100	2.09e-129
	DIAMOND	Virulance factor	VFDB	286.11324	Pseudomonas A61_Pseudomonas_aeruginosa	fig|286.11324.peg.4738	VFG000147	Pseudomonas aeruginosa PAO1	exoS	putative exoenzyme T	Effector delivery system	100	100	99	6.12e-313
	DIAMOND	Virulance factor	VFDB	286.11324	Pseudomonas A61_Pseudomonas_aeruginosa	fig|286.11324.peg.2731	VFG000195	Pseudomonas aeruginosa PAO1	pcr2	Type III secretion chaperone SycN	Effector delivery system	100	100	99	1.80e-86
	DIAMOND	Virulance factor	VFDB	286.11324	Pseudomonas A61_Pseudomonas_aeruginosa	fig|286.11324.peg.5045	VFG041036	Pseudomonas aeruginosa PAO1	PA2364	Uncharacterized protein homologous to Paeru. PA2364	Effector delivery system	100	100	99	1.83e-114
	DIAMOND	Virulance factor	VFDB	286.11324	Pseudomonas A61_Pseudomonas_aeruginosa	fig|286.11324.peg.816	VFG014694	Pseudomonas aeruginosa PAO1	motA	Flagellar motor rotation protein MotA	Motility	100	100	100	4.00e-198
	DIAMOND	Virulance factor	VFDB	286.11324	Pseudomonas A61_Pseudomonas_aeruginosa	fig|286.11324.peg.5602	VFG000173	Pseudomonas aeruginosa PAO1	phzS	FAD-dependent monooxygenase PhzS	Nutritional/Metabolic factor	100	100	99	2.37e-291
	DIAMOND	Virulance factor	VFDB	286.11324	Pseudomonas A61_Pseudomonas_aeruginosa	fig|286.11324.peg.2744	VFG000208	Pseudomonas aeruginosa PAO1	exsA	Type III secretion thermoregulatory protein (LcrF,VirF,transcription regulation of virulence plasmid)	Effector delivery system	100	100	100	8.84e-204
	DIAMOND	Virulance factor	VFDB	286.11324	Pseudomonas A61_Pseudomonas_aeruginosa	fig|286.11324.peg.3657	VFG002063	Pseudomonas aeruginosa PAO1	icmF1-tssM1	T6SS component TssM (IcmF/VasK)	Effector delivery system	100	93	99	0.0
	DIAMOND	Virulance factor	VFDB	286.11324	Pseudomonas A61_Pseudomonas_aeruginosa	fig|286.11324.peg.534	VFG000146	Pseudomonas aeruginosa PAO1	lasB	Vibriolysin, extracellular zinc protease (EC 3.4.24.25) @ Pseudolysin, extracellular zinc protease (EC 3.4.24.26)	Effector delivery system	100	100	100	0.0
	DIAMOND	Virulance factor	VFDB	286.11324	Pseudomonas A61_Pseudomonas_aeruginosa	fig|286.11324.peg.1852	VFG015045	Pseudomonas aeruginosa PAO1	rhlC	RhlC, TDP-rhamnosyltransferase 2 (EC 2.4.1.-)	Immune modulation	100	100	99	5.70e-235
	DIAMOND	Virulance factor	VFDB	286.11324	Pseudomonas A61_Pseudomonas_aeruginosa	fig|286.11324.peg.3640	VFG051485	Pseudomonas aeruginosa PAO1	tse6	T6SS PAAR-repeat protein	Effector delivery system	100	100	99	7.03e-289
	DIAMOND	Virulance factor	VFDB	286.11324	Pseudomonas A61_Pseudomonas_aeruginosa	fig|286.11324.peg.357	VFG000130	Pseudomonas aeruginosa PAO1	algI	Probable poly(beta-D-mannuronate) O-acetylase (EC 2.3.1.-)	Biofilm	100	100	99	0.0
	DIAMOND	Virulance factor	VFDB	286.11324	Pseudomonas A61_Pseudomonas_aeruginosa	fig|286.11324.peg.5050	VFG041041	Pseudomonas aeruginosa PAO1	tssF	T6SS component TssF (ImpG/VasA)	Effector delivery system	100	100	99	0.0
	DIAMOND	Virulance factor	VFDB	286.11324	Pseudomonas A61_Pseudomonas_aeruginosa	fig|286.11324.peg.2749	VFG000213	Pseudomonas aeruginosa PAO1	pscE	Type III secretion protein (YscE)	Effector delivery system	100	100	97	3.51e-38
	DIAMOND	Virulance factor	VFDB	286.11324	Pseudomonas A61_Pseudomonas_aeruginosa	fig|286.11324.peg.3642	VFG002077	Pseudomonas aeruginosa PAO1	vgrG1a	VgrG protein	Effector delivery system	100	99	99	0.0
	DIAMOND	Virulance factor	VFDB	286.11324	Pseudomonas A61_Pseudomonas_aeruginosa	fig|286.11324.peg.2724	VFG000188	Pseudomonas aeruginosa PAO1	pscR	Type III secretion inner membrane protein (YscR,SpaR,HrcR,EscR,homologous to flagellar export components)	Effector delivery system	100	100	100	5.66e-147
	DIAMOND	Virulance factor	VFDB	286.11324	Pseudomonas A61_Pseudomonas_aeruginosa	fig|286.11324.peg.2396	VFG001233	Pseudomonas aeruginosa PAO1	chpC	probable chemotaxis protein	Adherence	100	100	98	1.12e-113
	DIAMOND	Virulance factor	VFDB	286.11324	Pseudomonas A61_Pseudomonas_aeruginosa	fig|286.11324.peg.2753	VFG000217	Pseudomonas aeruginosa PAO1	pscI	Type III secretion cytoplasmic protein (YscI)	Effector delivery system	100	100	99	3.52e-72
	DIAMOND	Virulance factor	VFDB	286.11324	Pseudomonas A61_Pseudomonas_aeruginosa	fig|286.11324.peg.2090	VFG043012	Pseudomonas aeruginosa PAO1	cheY	Chemotaxis regulator - transmits chemoreceptor signals to flagellar motor components CheY	Motility	100	96	100	1.61e-86
	DIAMOND	Virulance factor	VFDB	286.11324	Pseudomonas A61_Pseudomonas_aeruginosa	fig|286.11324.peg.853	VFG000141	Pseudomonas aeruginosa PAO1	waaA	3-deoxy-D-manno-octulosonic acid transferase (EC 2.4.99.12)(EC 2.4.99.13)	Immune modulation	100	100	99	7.67e-311
	DIAMOND	Virulance factor	VFDB	286.11324	Pseudomonas A61_Pseudomonas_aeruginosa	fig|286.11324.peg.1801	VFG001241	Pseudomonas aeruginosa PAO1	flgH	Flagellar L-ring protein FlgH	Motility	100	100	100	5.91e-165
	DIAMOND	Virulance factor	VFDB	286.11324	Pseudomonas A61_Pseudomonas_aeruginosa	fig|286.11324.peg.2394	VFG001235	Pseudomonas aeruginosa PAO1	chpE	probable chemotaxis protein	Adherence	100	100	100	4.38e-144
	DIAMOND	Virulance factor	VFDB	286.11324	Pseudomonas A61_Pseudomonas_aeruginosa	fig|286.11324.peg.308	VFG000156	Pseudomonas aeruginosa PAO1	rhlA	RhlA, 3-(3-hydroxyalkanoyloxy)alkanoic acids (HAAs) synthase	Immune modulation	100	100	99	1.80e-216
	DIAMOND	Virulance factor	VFDB	286.11324	Pseudomonas A61_Pseudomonas_aeruginosa	fig|286.11324.peg.5590	VFG016046	Pseudomonas aeruginosa PAO1	pvdH	Pyoverdin biosynthesis protein PvdH, L-2,4-diaminobutyrate:2-oxoglutarate aminotransferase (EC 2.6.1.76)	Nutritional/Metabolic factor	100	100	99	0.0
	DIAMOND	Virulance factor	VFDB	286.11324	Pseudomonas A61_Pseudomonas_aeruginosa	fig|286.11324.peg.1805	VFG001245	Pseudomonas aeruginosa PAO1	flgL	Flagellar hook-associated protein FlgL	Motility	100	100	100	6.57e-310
	DIAMOND	Virulance factor	VFDB	286.11324	Pseudomonas A61_Pseudomonas_aeruginosa	fig|286.11324.peg.1976	VFG000144	Pseudomonas aeruginosa PAO1	aprA	Secreted alkaline metalloproteinase (EC 3.4.24.-), PrtA/B/C/G homolog	Exoenzyme	100	100	100	0.0
	DIAMOND	Virulance factor	VFDB	286.11324	Pseudomonas A61_Pseudomonas_aeruginosa	fig|286.11324.peg.5650	VFG046465	Francisella tularensis subsp. tularensis SCHU S4	tufA	Translation elongation factor Tu	Adherence	100	100	80	1.24e-237
	DIAMOND	Virulance factor	VFDB	286.11324	Pseudomonas A61_Pseudomonas_aeruginosa	fig|286.11324.peg.3653	VFG002067	Pseudomonas aeruginosa PAO1	fha1	T6SS forkhead associated domain protein ImpI/VasC	Effector delivery system	100	100	98	1.26e-312
	DIAMOND	Virulance factor	VFDB	286.11324	Pseudomonas A61_Pseudomonas_aeruginosa	fig|286.11324.peg.1136	VFG000120	Pseudomonas aeruginosa PAO1	algZ	Alginate biosynthesis two-component system sensor histidine kinase AlgZ/FimS	Biofilm	100	100	100	1.62e-253
	DIAMOND	Virulance factor	VFDB	286.11324	Pseudomonas A61_Pseudomonas_aeruginosa	fig|286.11324.peg.5887	VFG016038	Pseudomonas aeruginosa PAO1	pvdJ	Pyoverdine sidechain non-ribosomal peptide synthetase PvdJ @ Siderophore biosynthesis non-ribosomal peptide synthetase modules	Nutritional/Metabolic factor	71	97	99	0.0
	DIAMOND	Virulance factor	VFDB	286.11324	Pseudomonas A61_Pseudomonas_aeruginosa	fig|286.11324.peg.2730	VFG000194	Pseudomonas aeruginosa PAO1	pcr1	Type III secretion outermembrane negative regulator of secretion (TyeA)	Effector delivery system	100	100	100	2.75e-62
	DIAMOND	Virulance factor	VFDB	286.11324	Pseudomonas A61_Pseudomonas_aeruginosa	fig|286.11324.peg.2076	VFG014486	Pseudomonas aeruginosa PAO1	fliL	Flagellar basal body-associated protein FliL	Motility	100	100	100	2.94e-116
	DIAMOND	Virulance factor	VFDB	286.11324	Pseudomonas A61_Pseudomonas_aeruginosa	fig|286.11324.peg.1810	VFG001246	Pseudomonas aeruginosa PAO1	fliC	Flagellin protein FlaB	Motility	100	100	100	1.19e-277
	DIAMOND	Virulance factor	VFDB	286.11324	Pseudomonas A61_Pseudomonas_aeruginosa	fig|286.11324.peg.5882	VFG015512	Pseudomonas aeruginosa PAO1	phzD1	2-amino-2-deoxy-isochorismate hydrolase PhzD (EC 3.-.-.-)	Nutritional/Metabolic factor	100	100	100	4.23e-153
	DIAMOND	Virulance factor	VFDB	286.11324	Pseudomonas A61_Pseudomonas_aeruginosa	fig|286.11324.peg.2087	VFG001264	Pseudomonas aeruginosa PAO1	flhF	Flagellar biosynthesis protein FlhF	Motility	100	100	99	2.59e-295
	DIAMOND	Virulance factor	VFDB	286.11324	Pseudomonas A61_Pseudomonas_aeruginosa	fig|286.11324.peg.4562	VFG001213	Pseudomonas aeruginosa PAO1	pilS	Two-component sensor PilS	Adherence	100	100	99	0.0
	DIAMOND	Virulance factor	VFDB	286.11324	Pseudomonas A61_Pseudomonas_aeruginosa	fig|286.11324.peg.1803	VFG001243	Pseudomonas aeruginosa PAO1	flgJ	Flagellar protein FlgJ [peptidoglycan hydrolase]	Motility	100	100	99	2.32e-281
	DIAMOND	Virulance factor	VFDB	286.11324	Pseudomonas A61_Pseudomonas_aeruginosa	fig|286.11324.peg.1620	VFG000178	Pseudomonas aeruginosa PAO1	xcpV	General secretion pathway protein I	Effector delivery system	100	100	99	9.43e-85
	DIAMOND	Virulance factor	VFDB	286.11324	Pseudomonas A61_Pseudomonas_aeruginosa	fig|286.11324.peg.2751	VFG000215	Pseudomonas aeruginosa PAO1	pscG	Type III secretion spans bacterial envelope protein (YscG)	Effector delivery system	100	100	100	7.57e-82
	DIAMOND	Virulance factor	VFDB	286.11324	Pseudomonas A61_Pseudomonas_aeruginosa	fig|286.11324.peg.2725	VFG000189	Pseudomonas aeruginosa PAO1	pscQ	Type III secretion inner membrane protein (YscQ,homologous to flagellar export components)	Effector delivery system	100	100	93	3.17e-208
	DIAMOND	Virulance factor	VFDB	286.11324	Pseudomonas A61_Pseudomonas_aeruginosa	fig|286.11324.peg.2088	VFG001265	Pseudomonas aeruginosa PAO1	fleN	Flagellar synthesis regulator FleN	Motility	98	100	100	6.35e-195
	DIAMOND	Virulance factor	VFDB	286.11324	Pseudomonas A61_Pseudomonas_aeruginosa	fig|286.11324.peg.2696	VFG041024	Pseudomonas aeruginosa PAO1	tssJ	T6SS secretion lipoprotein TssJ (VasD)	Effector delivery system	100	100	99	1.12e-113
	DIAMOND	Virulance factor	VFDB	286.11324	Pseudomonas A61_Pseudomonas_aeruginosa	fig|286.11324.peg.2729	VFG000193	Pseudomonas aeruginosa PAO1	popN	Type III secretion outermembrane contact sensing protein (YopN,Yop4b,LcrE)	Effector delivery system	100	100	99	1.04e-191
	DIAMOND	Virulance factor	VFDB	286.11324	Pseudomonas A61_Pseudomonas_aeruginosa	fig|286.11324.peg.2148	VFG041012	Pseudomonas aeruginosa PAO1	vgrG	VgrG protein	Effector delivery system	12	99	100	1.97e-69
	DIAMOND	Virulance factor	VFDB	286.11324	Pseudomonas A61_Pseudomonas_aeruginosa	fig|286.11324.peg.2742	VFG000206	Pseudomonas aeruginosa PAO1	exsE	FIG00962212: hypothetical protein	Effector delivery system	100	100	97	2.97e-52
	DIAMOND	Virulance factor	VFDB	286.11324	Pseudomonas A61_Pseudomonas_aeruginosa	fig|286.11324.peg.1822	VFG001254	Pseudomonas aeruginosa PAO1	fliI	Flagellum-specific ATP synthase FliI	Motility	100	100	100	0.0
	DIAMOND	Virulance factor	VFDB	286.11324	Pseudomonas A61_Pseudomonas_aeruginosa	fig|286.11324.peg.2688	VFG041016	Pseudomonas aeruginosa PAO1	tssC	T6SS component TssC (ImpC/VipB)	Effector delivery system	100	100	100	0.0
	DIAMOND	Virulance factor	VFDB	286.11324	Pseudomonas A61_Pseudomonas_aeruginosa	fig|286.11324.peg.4395	VFG000121	Pseudomonas aeruginosa PAO1	algU	RNA polymerase sigma factor RpoE	Biofilm	100	100	100	1.00e-135
	DIAMOND	Virulance factor	VFDB	286.11324	Pseudomonas A61_Pseudomonas_aeruginosa	fig|286.11324.peg.4553	VFG001211	Pseudomonas aeruginosa PAO1	pilY2	Type IV fimbrial biogenesis protein PilY2	Adherence	100	100	100	3.61e-80
	DIAMOND	Virulance factor	VFDB	286.11324	Pseudomonas A61_Pseudomonas_aeruginosa	fig|286.11324.peg.5812	VFG044084	Pseudomonas aeruginosa PAO1	PA2383	Transcriptional regulator, LysR family	Nutritional/Metabolic factor	100	100	99	2.45e-215
	DIAMOND	Virulance factor	VFDB	286.11324	Pseudomonas A61_Pseudomonas_aeruginosa	fig|286.11324.peg.177	VFG014668	Pseudomonas aeruginosa PAO1	flgN	Flagellar biosynthesis protein FlgN	Motility	100	100	98	2.92e-101
	DIAMOND	Virulance factor	VFDB	286.11324	Pseudomonas A61_Pseudomonas_aeruginosa	fig|286.11324.peg.2754	VFG000218	Pseudomonas aeruginosa PAO1	pscJ	Type III secretion bridge between inner and outermembrane lipoprotein (YscJ,HrcJ,EscJ, PscJ)	Effector delivery system	97	99	100	1.36e-166
	DIAMOND	Virulance factor	VFDB	286.11324	Pseudomonas A61_Pseudomonas_aeruginosa	fig|286.11324.peg.3650	VFG002069	Pseudomonas aeruginosa PAO1	hsiB1-vipA-tssB	T6SS component TssB (ImpB/VipA)	Effector delivery system	100	100	100	1.21e-119
	DIAMOND	Virulance factor	VFDB	286.11324	Pseudomonas A61_Pseudomonas_aeruginosa	fig|286.11324.peg.2095	VFG014720	Pseudomonas aeruginosa PAO1	motD	Flagellar motor rotation protein MotB	Motility	95	95	100	1.89e-198
	DIAMOND	Virulance factor	VFDB	286.11324	Pseudomonas A61_Pseudomonas_aeruginosa	fig|286.11324.peg.2695	VFG041023	Pseudomonas aeruginosa PAO1	PA1665	T6SS forkhead associated domain protein ImpI/VasC	Effector delivery system	100	100	99	2.55e-288
	DIAMOND	Virulance factor	VFDB	286.11324	Pseudomonas A61_Pseudomonas_aeruginosa	fig|286.11324.peg.348	VFG000122	Pseudomonas aeruginosa PAO1	algD	GDP-mannose 6-dehydrogenase (EC 1.1.1.132)	Biofilm	100	100	100	0.0
	DIAMOND	Virulance factor	VFDB	286.11324	Pseudomonas A61_Pseudomonas_aeruginosa	fig|286.11324.peg.3645	VFG002074	Pseudomonas aeruginosa PAO1	hsiG1-tssF	T6SS component TssF (ImpG/VasA)	Effector delivery system	100	100	99	0.0
	DIAMOND	Virulance factor	VFDB	286.11324	Pseudomonas A61_Pseudomonas_aeruginosa	fig|286.11324.peg.5295	VFG050300	Pseudomonas aeruginosa PAO1	fapF	FIG00973752: TolA-like membrane protein @ Fap amyloid fiber secretin	Adherence	100	100	100	2.34e-303
	DIAMOND	Virulance factor	VFDB	286.11324	Pseudomonas A61_Pseudomonas_aeruginosa	fig|286.11324.peg.2733	VFG000197	Pseudomonas aeruginosa PAO1	pcr4	Chaperone protein YscY (Yop proteins translocation protein Y)	Effector delivery system	100	100	100	5.48e-70
	DIAMOND	Virulance factor	VFDB	286.11324	Pseudomonas A61_Pseudomonas_aeruginosa	fig|286.11324.peg.3472	VFG051487	Pseudomonas aeruginosa PAO1	vgrG2b	VgrG protein	Effector delivery system	27	100	99	9.57e-197
	DIAMOND	Virulance factor	VFDB	286.11324	Pseudomonas A61_Pseudomonas_aeruginosa	fig|286.11324.peg.351	VFG000125	Pseudomonas aeruginosa PAO1	algK	Alginate export system AlgK/AlgE, periplasmic component AlgK	Biofilm	100	100	99	1.56e-301
	DIAMOND	Virulance factor	VFDB	286.11324	Pseudomonas A61_Pseudomonas_aeruginosa	fig|286.11324.peg.1208	VFG042739	Pseudomonas aeruginosa PAO1	crc	Exodeoxyribonuclease III (EC 3.1.11.2)	Adherence	100	100	100	1.21e-196
	DIAMOND	Virulance factor	VFDB	286.11324	Pseudomonas A61_Pseudomonas_aeruginosa	fig|286.11324.peg.305	VFG000153	Pseudomonas aeruginosa PAO1	rhlI	N-butanoyl-L-homoserine lactone synthase @ N-acyl-L-homoserine lactone synthase, LuxI family (EC 2.3.1.184)	Biofilm	100	100	99	4.77e-147
	DIAMOND	Virulance factor	VFDB	286.11324	Pseudomonas A61_Pseudomonas_aeruginosa	fig|286.11324.peg.2884	VFG041030	Pseudomonas aeruginosa PAO1	tse1	hypothetical protein	Effector delivery system	100	100	100	7.84e-114
	DIAMOND	Virulance factor	VFDB	286.11324	Pseudomonas A61_Pseudomonas_aeruginosa	fig|286.11324.peg.5577	VFG016069	Pseudomonas aeruginosa PAO1	pvdG	Thioesterase PvdG involved in non-ribosomal peptide biosynthesis	Nutritional/Metabolic factor	100	100	99	3.71e-184
	DIAMOND	Virulance factor	VFDB	286.11324	Pseudomonas A61_Pseudomonas_aeruginosa	fig|286.11324.peg.1618	VFG000176	Pseudomonas aeruginosa PAO1	xcpX	General secretion pathway protein K	Effector delivery system	100	100	100	9.91e-240
	DIAMOND	Virulance factor	VFDB	286.11324	Pseudomonas A61_Pseudomonas_aeruginosa	fig|286.11324.peg.354	VFG000128	Pseudomonas aeruginosa PAO1	algX	Alginate O-acetyltransferase AlgX, periplasmic	Biofilm	100	100	99	0.0
	DIAMOND	Virulance factor	VFDB	286.11324	Pseudomonas A61_Pseudomonas_aeruginosa	fig|286.11324.peg.2694	VFG041022	Pseudomonas aeruginosa PAO1	PA1664	hypothetical protein	Effector delivery system	100	100	100	5.36e-33
	DIAMOND	Virulance factor	VFDB	286.11324	Pseudomonas A61_Pseudomonas_aeruginosa	fig|286.11324.peg.5816	VFG044086	Pseudomonas aeruginosa PAO1	fpvI	Sigma-70 factor FpvI (ECF subfamily), controling pyoverdin biosynthesis @ FIG006045: Sigma factor, ECF subfamily	Nutritional/Metabolic factor	100	100	100	1.83e-110
	DIAMOND	Virulance factor	VFDB	286.11324	Pseudomonas A61_Pseudomonas_aeruginosa	fig|286.11324.peg.5575	VFG016087	Pseudomonas aeruginosa PAO1	pvdY	Hypothetical protein PvdY	Nutritional/Metabolic factor	100	100	98	9.88e-113
	DIAMOND	Virulance factor	VFDB	286.11324	Pseudomonas A61_Pseudomonas_aeruginosa	fig|286.11324.peg.5576	VFG000162	Pseudomonas aeruginosa PAO1	pvdS	Sigma factor PvdS, controling pyoverdin biosynthesis	Nutritional/Metabolic factor	100	100	100	2.48e-133
	DIAMOND	Virulance factor	VFDB	286.11324	Pseudomonas A61_Pseudomonas_aeruginosa	fig|286.11324.peg.2399	VFG001229	Pseudomonas aeruginosa PAO1	pilK	Chemotaxis protein methyltransferase CheR (EC 2.1.1.80)	Adherence	100	100	99	3.38e-219
	DIAMOND	Virulance factor	VFDB	286.11324	Pseudomonas A61_Pseudomonas_aeruginosa	fig|286.11324.peg.3647	VFG002072	Pseudomonas aeruginosa PAO1	hsiE1	T6SS associated component TagJ (ImpE)	Effector delivery system	92	100	100	1.01e-187
	DIAMOND	Virulance factor	VFDB	286.11324	Pseudomonas A61_Pseudomonas_aeruginosa	fig|286.11324.peg.5814	VFG015950	Pseudomonas aeruginosa PAO1	pvdQ	Acyl-homoserine lactone acylase PvdQ (EC 3.5.1.-), quorum-quenching	Nutritional/Metabolic factor	100	100	99	0.0
	DIAMOND	Virulance factor	VFDB	286.11324	Pseudomonas A61_Pseudomonas_aeruginosa	fig|286.11324.peg.4561	VFG001214	Pseudomonas aeruginosa PAO1	pilR	Type IV fimbriae expression regulatory protein PilR	Adherence	100	100	100	3.75e-319
	DIAMOND	Virulance factor	VFDB	286.11324	Pseudomonas A61_Pseudomonas_aeruginosa	fig|286.11324.peg.5077	VFG000157	Pseudomonas aeruginosa PAO1	plcH	Phospholipase C (EC 3.1.4.3) => hemolytic PlcH	Exotoxin	100	100	100	0.0
	DIAMOND	Virulance factor	VFDB	286.11324	Pseudomonas A61_Pseudomonas_aeruginosa	fig|286.11324.peg.5299	VFG050296	Pseudomonas aeruginosa PAO1	fapB	Fap amyloid fibril minor component	Adherence	100	100	99	2.07e-117
	DIAMOND	Virulance factor	VFDB	286.11324	Pseudomonas A61_Pseudomonas_aeruginosa	fig|286.11324.peg.2687	VFG041015	Pseudomonas aeruginosa PAO1	tssB	T6SS component TssB (ImpB/VipA)	Effector delivery system	100	100	100	6.75e-115
	DIAMOND	Virulance factor	VFDB	286.11324	Pseudomonas A61_Pseudomonas_aeruginosa	fig|286.11324.peg.2093	VFG043015	Pseudomonas aeruginosa PAO1	PA1459	Chemotaxis response regulator protein-glutamate methylesterase CheB (EC 3.1.1.61)	Motility	100	100	99	2.22e-240
	DIAMOND	Virulance factor	VFDB	286.11324	Pseudomonas A61_Pseudomonas_aeruginosa	fig|286.11324.peg.2945	VFG015527	Pseudomonas aeruginosa PAO1	phzB2	Phenazine biosynthesis protein PhzB	Nutritional/Metabolic factor	29	100	100	5.02e-29
	DIAMOND	Virulance factor	VFDB	286.11324	Pseudomonas A61_Pseudomonas_aeruginosa	fig|286.11324.peg.1198	VFG014893	Pseudomonas aeruginosa PAO1	algC	Phosphoglucomutase (EC 5.4.2.2) @ Phosphomannomutase (EC 5.4.2.8)	Biofilm	100	100	100	0.0
	DIAMOND	Virulance factor	VFDB	286.11324	Pseudomonas A61_Pseudomonas_aeruginosa	fig|286.11324.peg.5828	VFG000161	Pseudomonas aeruginosa PAO1	pvdD	Pyoverdine sidechain non-ribosomal peptide synthetase PvdD @ Siderophore biosynthesis non-ribosomal peptide synthetase modules	Nutritional/Metabolic factor	14	100	100	5.52e-244
	DIAMOND	Virulance factor	VFDB	286.11324	Pseudomonas A61_Pseudomonas_aeruginosa	fig|286.11324.peg.3655	VFG002065	Pseudomonas aeruginosa PAO1	hsiJ1	T6SS component TssK (ImpJ/VasE)	Effector delivery system	100	100	100	0.0
	DIAMOND	Virulance factor	VFDB	286.11324	Pseudomonas A61_Pseudomonas_aeruginosa	fig|286.11324.peg.358	VFG000131	Pseudomonas aeruginosa PAO1	algJ	Alginate O-acetyltransferase AlgJ, inner membrane	Biofilm	100	100	100	8.95e-295
	DIAMOND	Virulance factor	VFDB	286.11324	Pseudomonas A61_Pseudomonas_aeruginosa	fig|286.11324.peg.2689	VFG041017	Pseudomonas aeruginosa PAO1	tssE	T6SS lysozyme-like component TssE	Effector delivery system	100	100	100	2.10e-93
	DIAMOND	Virulance factor	VFDB	286.11324	Pseudomonas A61_Pseudomonas_aeruginosa	fig|286.11324.peg.3660	VFG002060	Pseudomonas aeruginosa PAO1	ppkA	T6SS Serine/threonine protein kinase (EC 2.7.11.1) PpkA	Effector delivery system	100	100	99	0.0
	DIAMOND	Virulance factor	VFDB	286.11324	Pseudomonas A61_Pseudomonas_aeruginosa	fig|286.11324.peg.2064	VFG000154	Pseudomonas aeruginosa PAO1	lasI	N-(3-oxododecanoyl)-L-homoserine lactone synthase @ N-acyl-L-homoserine lactone synthase, LuxI family (EC 2.3.1.184)	Biofilm	100	100	100	7.91e-146
	DIAMOND	Virulance factor	VFDB	286.11324	Pseudomonas A61_Pseudomonas_aeruginosa	fig|286.11324.peg.2734	VFG000198	Pseudomonas aeruginosa PAO1	pcrD	Type III secretion inner membrane channel protein (LcrD,HrcV,EscV,SsaV)	Effector delivery system	100	100	100	0.0
	DIAMOND	Virulance factor	VFDB	286.11324	Pseudomonas A61_Pseudomonas_aeruginosa	fig|286.11324.peg.5884	VFG015518	Pseudomonas aeruginosa PAO1	phzF1	Trans-2,3-dihydro-3-hydroxyanthranilate isomerase (EC 5.3.3.17)	Nutritional/Metabolic factor	100	100	100	4.56e-206
	DIAMOND	Virulance factor	VFDB	286.11324	Pseudomonas A61_Pseudomonas_aeruginosa	fig|286.11324.peg.360	VFG000133	Pseudomonas aeruginosa PAO1	algA	Mannose-1-phosphate guanylyltransferase (EC 2.7.7.13) / Mannose-6-phosphate isomerase (EC 5.3.1.8)	Biofilm	100	100	100	0.0
	DIAMOND	Virulance factor	VFDB	286.11324	Pseudomonas A61_Pseudomonas_aeruginosa	fig|286.11324.peg.2748	VFG000212	Pseudomonas aeruginosa PAO1	pscD	Type III secretion inner membrane protein (YscD,homologous to flagellar export components)	Effector delivery system	100	100	99	8.94e-309
	DIAMOND	Virulance factor	VFDB	286.11324	Pseudomonas A61_Pseudomonas_aeruginosa	fig|286.11324.peg.2165	VFG042734	Pseudomonas aeruginosa PAO1	vfr	Cyclic AMP receptor protein	Adherence	100	100	100	1.07e-154
	DIAMOND	Virulance factor	VFDB	286.11324	Pseudomonas A61_Pseudomonas_aeruginosa	fig|286.11324.peg.5886	VFG016041	Pseudomonas aeruginosa PAO1	pvdI	Pyoverdine sidechain non-ribosomal peptide synthetase PvdI @ Siderophore biosynthesis non-ribosomal peptide synthetase modules	Nutritional/Metabolic factor	1	100	98	4.34e-43
	DIAMOND	Virulance factor	VFDB	286.11324	Pseudomonas A61_Pseudomonas_aeruginosa	fig|286.11324.peg.3897	VFG015506	Pseudomonas aeruginosa PAO1	phzB1	Phenazine biosynthesis protein PhzB	Nutritional/Metabolic factor	29	100	100	1.76e-29
	DIAMOND	Virulance factor	VFDB	286.11324	Pseudomonas A61_Pseudomonas_aeruginosa	fig|286.11324.peg.175	VFG014642	Pseudomonas aeruginosa PAO1	flgA	Flagellar basal-body P-ring formation protein FlgA	Motility	100	100	100	9.06e-165
	DIAMOND	Virulance factor	VFDB	286.11324	Pseudomonas A61_Pseudomonas_aeruginosa	fig|286.11324.peg.3644	VFG002075	Pseudomonas aeruginosa PAO1	hsiH1-tssG	T6SS component TssG (ImpH/VasB)	Effector delivery system	100	100	100	9.92e-268
	DIAMOND	Virulance factor	VFDB	286.11324	Pseudomonas A61_Pseudomonas_aeruginosa	fig|286.11324.peg.2747	VFG000211	Pseudomonas aeruginosa PAO1	pscC	Type III secretion outermembrane pore forming protein (YscC,MxiD,HrcC, InvG)	Effector delivery system	100	100	99	0.0
	DIAMOND	Virulance factor	VFDB	286.11324	Pseudomonas A61_Pseudomonas_aeruginosa	fig|286.11324.peg.911	VFG001222	Pseudomonas aeruginosa PAO1	pilM	Type IV pilus biogenesis protein PilM	Adherence	100	100	100	7.50e-241
	DIAMOND	Virulance factor	VFDB	286.11324	Pseudomonas A61_Pseudomonas_aeruginosa	fig|286.11324.peg.5825	VFG016016	Pseudomonas aeruginosa PAO1	pvdF	Pyoverdine synthetase PvdF, N5-hydroxyornithine formyltransferase	Nutritional/Metabolic factor	100	100	100	6.25e-207
	DIAMOND	Virulance factor	VFDB	286.11324	Pseudomonas A61_Pseudomonas_aeruginosa	fig|286.11324.peg.3643	VFG002076	Pseudomonas aeruginosa PAO1	clpV1	T6SS AAA+ chaperone ClpV (TssH)	Effector delivery system	100	100	99	0.0
	DIAMOND	Virulance factor	VFDB	286.11324	Pseudomonas A61_Pseudomonas_aeruginosa	fig|286.11324.peg.2098	VFG043016	Pseudomonas aeruginosa PAO1	PA1464	Positive regulator of CheA protein activity (CheW)	Motility	100	100	100	3.68e-110
	DIAMOND	Virulance factor	VFDB	286.11324	Pseudomonas A61_Pseudomonas_aeruginosa	fig|286.11324.peg.2692	VFG041020	Pseudomonas aeruginosa PAO1	tssH	T6SS AAA+ chaperone ClpV (TssH)	Effector delivery system	99	100	99	0.0
	DIAMOND	Virulance factor	VFDB	286.11324	Pseudomonas A61_Pseudomonas_aeruginosa	fig|286.11324.peg.5604	VFG044097	Pseudomonas aeruginosa PAO1	PA4219	Putative iron-regulated membrane protein FtpC in pyochelin gene cluster @ Putative iron-regulated membrane protein in siderophore cluster	Nutritional/Metabolic factor	100	100	99	0.0
	DIAMOND	Virulance factor	VFDB	286.11324	Pseudomonas A61_Pseudomonas_aeruginosa	fig|286.11324.peg.2416	VFG001223	Pseudomonas aeruginosa PAO1	pilT	Twitching motility protein PilT	Adherence	100	100	100	1.60e-246
	DIAMOND	Virulance factor	VFDB	286.11324	Pseudomonas A61_Pseudomonas_aeruginosa	fig|286.11324.peg.1796	VFG001236	Pseudomonas aeruginosa PAO1	flgC	Flagellar basal-body rod protein FlgC	Motility	100	100	100	8.95e-98
	DIAMOND	Virulance factor	VFDB	286.11324	Pseudomonas A61_Pseudomonas_aeruginosa	fig|286.11324.peg.5822	VFG015983	Pseudomonas aeruginosa PAO1	pvdM	Putative dipeptidase, pyoverdin biosynthesis PvdM	Nutritional/Metabolic factor	100	100	100	0.0
	DIAMOND	Virulance factor	VFDB	286.11324	Pseudomonas A61_Pseudomonas_aeruginosa	fig|286.11324.peg.5603	VFG044096	Pseudomonas aeruginosa PAO1	PA4218	Inner-membrane permease FptX, ferripyochelin @ Inner-membrane permease for ferric siderophore	Nutritional/Metabolic factor	100	100	98	1.47e-259
	DIAMOND	Virulance factor	VFDB	286.11324	Pseudomonas A61_Pseudomonas_aeruginosa	fig|286.11324.peg.5614	VFG000169	Pseudomonas aeruginosa PAO1	pchC	Pyochelin biosynthetic protein PchC, predicted thioesterase @ Thioesterase in siderophore biosynthesis gene cluster	Nutritional/Metabolic factor	100	100	99	4.49e-179
	DIAMOND	Virulance factor	VFDB	286.11324	Pseudomonas A61_Pseudomonas_aeruginosa	fig|286.11324.peg.908	VFG001219	Pseudomonas aeruginosa PAO1	pilP	Type IV pilus biogenesis protein PilP	Adherence	100	100	100	1.52e-123
	DIAMOND	Virulance factor	VFDB	286.11324	Pseudomonas A61_Pseudomonas_aeruginosa	fig|286.11324.peg.1135	VFG000119	Pseudomonas aeruginosa PAO1	algR	Alginate biosynthesis two-component system response regulator AlgR	Biofilm	100	100	100	3.28e-175
	DIAMOND	Virulance factor	VFDB	286.11324	Pseudomonas A61_Pseudomonas_aeruginosa	fig|286.11324.peg.3658	VFG002062	Pseudomonas aeruginosa PAO1	tagF-pppB	T6SS associated component TagF (ImpM)	Effector delivery system	100	100	100	3.59e-168
	DIAMOND	Virulance factor	VFDB	286.11324	Pseudomonas A61_Pseudomonas_aeruginosa	fig|286.11324.peg.4555	VFG001209	Pseudomonas aeruginosa PAO1	pilX	Type IV fimbrial biogenesis protein PilX	Adherence	100	100	100	7.04e-137
	DIAMOND	Virulance factor	VFDB	286.11324	Pseudomonas A61_Pseudomonas_aeruginosa	fig|286.11324.peg.1478	VFG013948	Pseudomonas aeruginosa PAO1	pilZ	Type IV pilus biogenesis protein PilZ	Adherence	100	100	100	2.93e-85
	DIAMOND	Virulance factor	VFDB	286.11324	Pseudomonas A61_Pseudomonas_aeruginosa	fig|286.11324.peg.4399	VFG014950	Pseudomonas aeruginosa PAO1	mucD	HtrA protease/chaperone protein	Biofilm	100	100	100	0.0
	DIAMOND	Virulance factor	VFDB	286.11324	Pseudomonas A61_Pseudomonas_aeruginosa	fig|286.11324.peg.3664	VFG041010	Pseudomonas aeruginosa PAO1	tagQ	Autotransporter adhesin	Effector delivery system	100	100	100	5.39e-186
	DIAMOND	Virulance factor	VFDB	286.11324	Pseudomonas A61_Pseudomonas_aeruginosa	fig|286.11324.peg.3654	VFG002066	Pseudomonas aeruginosa PAO1	lip1	T6SS secretion lipoprotein TssJ (VasD)	Effector delivery system	100	100	100	1.71e-108
	DIAMOND	Virulance factor	VFDB	286.11324	Pseudomonas A61_Pseudomonas_aeruginosa	fig|286.11324.peg.2698	VFG041026	Pseudomonas aeruginosa PAO1	icmH-tssL	T6SS outer membrane component TssL (ImpK/VasF)	Effector delivery system	100	100	100	4.95e-211
	DIAMOND	Virulance factor	VFDB	286.11324	Pseudomonas A61_Pseudomonas_aeruginosa	fig|286.11324.peg.5605	VFG044098	Pseudomonas aeruginosa PAO1	PA4220	Hypothetical protein FtpB in pyochelin gene cluster @ Hypothetical protein FtpB in siderophore gene cluster	Nutritional/Metabolic factor	100	100	100	1.78e-63
	DIAMOND	Virulance factor	VFDB	286.11324	Pseudomonas A61_Pseudomonas_aeruginosa	fig|286.11324.peg.2082	VFG001261	Pseudomonas aeruginosa PAO1	fliR	Flagellar biosynthesis protein FliR	Motility	100	100	99	7.57e-170
	DIAMOND	Virulance factor	VFDB	286.11324	Pseudomonas A61_Pseudomonas_aeruginosa	fig|286.11324.peg.821	VFG042738	Pseudomonas aeruginosa PAO1	fimX	Sensory box protein	Adherence	100	100	100	0.0
	DIAMOND	Virulance factor	VFDB	286.11324	Pseudomonas A61_Pseudomonas_aeruginosa	fig|286.11324.peg.5052	VFG041043	Pseudomonas aeruginosa PAO1	tssH	T6SS AAA+ chaperone ClpV (TssH)	Effector delivery system	100	100	98	0.0
	DIAMOND	Virulance factor	VFDB	286.11324	Pseudomonas A61_Pseudomonas_aeruginosa	fig|286.11324.peg.2735	VFG000199	Pseudomonas aeruginosa PAO1	pcrR	Type III secretion low calcium response protein (LcrR)	Effector delivery system	100	100	100	9.38e-108
	DIAMOND	Virulance factor	VFDB	286.11324	Pseudomonas A61_Pseudomonas_aeruginosa	fig|286.11324.peg.2403	VFG001225	Pseudomonas aeruginosa PAO1	pilG	twitching motility protein PilG	Adherence	100	100	100	8.90e-95
	DIAMOND	Virulance factor	VFDB	286.11324	Pseudomonas A61_Pseudomonas_aeruginosa	fig|286.11324.peg.334	VFG014733	Pseudomonas aeruginosa PAO1	motY	Putative outer membrane protein	Motility	100	100	100	1.75e-227
	DIAMOND	Virulance factor	VFDB	286.11324	Pseudomonas A61_Pseudomonas_aeruginosa	fig|286.11324.peg.2745	VFG000209	Pseudomonas aeruginosa PAO1	exsD	Type III secretion negative regulator (LscZ)	Effector delivery system	100	100	99	8.13e-199
	DIAMOND	Virulance factor	VFDB	286.11324	Pseudomonas A61_Pseudomonas_aeruginosa	fig|286.11324.peg.3682	VFG015551	Pseudomonas aeruginosa PAO1	phzH	Phenazine modifying protein PhzH / Asparagine synthetase [glutamine-hydrolyzing] (EC 6.3.5.4)	Nutritional/Metabolic factor	100	100	99	0.0
	DIAMOND	Virulance factor	VFDB	286.11324	Pseudomonas A61_Pseudomonas_aeruginosa	fig|286.11324.peg.349	VFG000123	Pseudomonas aeruginosa PAO1	alg8	Alginate polymerase/glycosyltransferase Alg8	Biofilm	99	100	100	0.0
	DIAMOND	Virulance factor	VFDB	286.11324	Pseudomonas A61_Pseudomonas_aeruginosa	fig|286.11324.peg.1804	VFG001244	Pseudomonas aeruginosa PAO1	flgK	Flagellar hook-associated protein FlgK	Motility	100	100	99	0.0
	DIAMOND	Virulance factor	VFDB	286.11324	Pseudomonas A61_Pseudomonas_aeruginosa	fig|286.11324.peg.4134	VFG014984	Pseudomonas aeruginosa PAO1	algW	Outer membrane stress sensor protease DegS	Biofilm	100	100	100	3.68e-277
	DIAMOND	Virulance factor	VFDB	286.11324	Pseudomonas A61_Pseudomonas_aeruginosa	fig|286.11324.peg.2400	VFG001228	Pseudomonas aeruginosa PAO1	pilJ	twitching motility protein PilJ	Adherence	100	100	99	0.0
	DIAMOND	Virulance factor	VFDB	286.11324	Pseudomonas A61_Pseudomonas_aeruginosa	fig|286.11324.peg.910	VFG001221	Pseudomonas aeruginosa PAO1	pilN	Type IV pilus biogenesis protein PilN	Adherence	100	100	100	2.96e-135
	DIAMOND	Virulance factor	VFDB	286.11324	Pseudomonas A61_Pseudomonas_aeruginosa	fig|286.11324.peg.2079	VFG001258	Pseudomonas aeruginosa PAO1	fliO	Flagellar biosynthesis protein FliO	Motility	100	100	100	2.17e-100
	DIAMOND	Virulance factor	VFDB	286.11324	Pseudomonas A61_Pseudomonas_aeruginosa	fig|286.11324.peg.2395	VFG001234	Pseudomonas aeruginosa PAO1	chpD	Transcriptional regulator, AraC family	Adherence	100	100	99	1.02e-186
	DIAMOND	Virulance factor	VFDB	286.11324	Pseudomonas A61_Pseudomonas_aeruginosa	fig|286.11324.peg.5591	VFG044088	Pseudomonas aeruginosa PAO1	mbtH-like	MbtH-like NRPS chaperone	Nutritional/Metabolic factor	100	100	100	1.10e-52
	DIAMOND	Virulance factor	VFDB	286.11324	Pseudomonas A61_Pseudomonas_aeruginosa	fig|286.11324.peg.2693	VFG041021	Pseudomonas aeruginosa PAO1	PA1663	T6SS sigma-54-dependent regulator VasH	Effector delivery system	100	100	99	0.0
	DIAMOND	Virulance factor	VFDB	286.11324	Pseudomonas A61_Pseudomonas_aeruginosa	fig|286.11324.peg.432	VFG043648	Pseudomonas aeruginosa PAO1	rpoS	RNA polymerase sigma factor RpoS	Adherence	100	100	100	3.43e-236
	DIAMOND	Virulance factor	VFDB	286.11324	Pseudomonas A61_Pseudomonas_aeruginosa	fig|286.11324.peg.2741	VFG000205	Pseudomonas aeruginosa PAO1	exsC	Unknown, probably involved in type III secretion	Effector delivery system	100	100	100	3.66e-101
	DIAMOND	Virulance factor	VFDB	286.11324	Pseudomonas A61_Pseudomonas_aeruginosa	fig|286.11324.peg.1273	VFG051483	Pseudomonas aeruginosa PAO1	tse4	hypothetical protein	Effector delivery system	100	100	99	1.26e-130
	DIAMOND	Virulance factor	VFDB	286.11324	Pseudomonas A61_Pseudomonas_aeruginosa	fig|286.11324.peg.1619	VFG000177	Pseudomonas aeruginosa PAO1	xcpW	General secretion pathway protein J	Effector delivery system	100	100	100	1.89e-164
	DIAMOND	Virulance factor	VFDB	286.11324	Pseudomonas A61_Pseudomonas_aeruginosa	fig|286.11324.peg.5823	VFG015994	Pseudomonas aeruginosa PAO1	pvdN	Pyoverdin biosynthesis protein PvdN, putative aminotransferase, class V	Nutritional/Metabolic factor	100	100	100	2.14e-318
	DIAMOND	Virulance factor	VFDB	286.11324	Pseudomonas A61_Pseudomonas_aeruginosa	fig|286.11324.peg.874	VFG000140	Pseudomonas aeruginosa PAO1	waaP	Lipopolysaccharide core heptose(I) kinase RfaP	Immune modulation	100	100	99	7.25e-198
	DIAMOND	Virulance factor	VFDB	286.11324	Pseudomonas A61_Pseudomonas_aeruginosa	fig|286.11324.peg.2990	VFG051484	Pseudomonas aeruginosa PAO1	tse5-rhsP1	Rhs-family protein	Effector delivery system	100	100	99	0.0
	DIAMOND	Virulance factor	VFDB	286.11324	Pseudomonas A61_Pseudomonas_aeruginosa	fig|286.11324.peg.5042	VFG041033	Pseudomonas aeruginosa PAO1	tssM	T6SS component TssM (IcmF/VasK)	Effector delivery system	100	100	99	0.0
	DIAMOND	Virulance factor	VFDB	286.11324	Pseudomonas A61_Pseudomonas_aeruginosa	fig|286.11324.peg.5601	VFG016041	Pseudomonas aeruginosa PAO1	pvdI	Pyoverdine sidechain non-ribosomal peptide synthetase PvdI @ Siderophore biosynthesis non-ribosomal peptide synthetase modules	Nutritional/Metabolic factor	88	100	99	0.0
	DIAMOND	Virulance factor	VFDB	286.11324	Pseudomonas A61_Pseudomonas_aeruginosa	fig|286.11324.peg.1626	VFG000184	Pseudomonas aeruginosa PAO1	xcpQ	General secretion pathway protein D	Effector delivery system	100	100	99	0.0
	DIAMOND	Virulance factor	VFDB	286.11324	Pseudomonas A61_Pseudomonas_aeruginosa	fig|286.11324.peg.2756	VFG000220	Pseudomonas aeruginosa PAO1	pscL	Type III secretion cytoplasmic protein (YscL)	Effector delivery system	100	100	99	1.61e-140
	DIAMOND	Virulance factor	VFDB	286.11324	Pseudomonas A61_Pseudomonas_aeruginosa	fig|286.11324.peg.5049	VFG041040	Pseudomonas aeruginosa PAO1	tssE	T6SS lysozyme-like component TssE	Effector delivery system	100	100	100	7.19e-97
	DIAMOND	Virulance factor	VFDB	286.11324	Pseudomonas A61_Pseudomonas_aeruginosa	fig|286.11324.peg.2062	VFG000151	Pseudomonas aeruginosa PAO1	lasR	N-(3-oxododecanoyl)-L-homoserine lactone-binding transcriptional activator @ Acyl-homoserine lactone-binding transcriptional activator, LuxR family @ Transcriptional regulator LasR	Biofilm	100	100	99	2.71e-174
	DIAMOND	Virulance factor	VFDB	286.11324	Pseudomonas A61_Pseudomonas_aeruginosa	fig|286.11324.peg.3646	VFG002073	Pseudomonas aeruginosa PAO1	hsiF1-tssE	T6SS lysozyme-like component TssE	Effector delivery system	100	100	100	4.57e-118
	DIAMOND	Virulance factor	VFDB	286.11324	Pseudomonas A61_Pseudomonas_aeruginosa	fig|286.11324.peg.5051	VFG041042	Pseudomonas aeruginosa PAO1	tssG	T6SS component TssG (ImpH/VasB)	Effector delivery system	100	100	98	2.08e-239
	DIAMOND	Virulance factor	VFDB	286.11324	Pseudomonas A61_Pseudomonas_aeruginosa	fig|286.11324.peg.815	VFG014681	Pseudomonas aeruginosa PAO1	motB	Flagellar motor rotation protein MotB	Motility	100	100	100	6.19e-241
	DIAMOND	Virulance factor	VFDB	286.11324	Pseudomonas A61_Pseudomonas_aeruginosa	fig|286.11324.peg.3651	VFG002068	Pseudomonas aeruginosa PAO1	hsiA1	T6SS component TssA (ImpA)	Effector delivery system	100	100	98	6.39e-237
	DIAMOND	Virulance factor	VFDB	286.11324	Pseudomonas A61_Pseudomonas_aeruginosa	fig|286.11324.peg.4554	VFG001210	Pseudomonas aeruginosa PAO1	pilY1	Type IV fimbrial biogenesis protein PilY1	Adherence	100	100	92	0.0
	DIAMOND	Virulance factor	VFDB	286.11324	Pseudomonas A61_Pseudomonas_aeruginosa	fig|286.11324.peg.4556	VFG001208	Pseudomonas aeruginosa PAO1	pilW	Type IV fimbrial biogenesis protein PilW	Adherence	100	100	100	2.23e-195
	DIAMOND	Virulance factor	VFDB	286.11324	Pseudomonas A61_Pseudomonas_aeruginosa	fig|286.11324.peg.5615	VFG000170	Pseudomonas aeruginosa PAO1	pchB	Isochorismate pyruvate-lyase (EC 4.2.99.21) [pyochelin] siderophore @ Isochorismate pyruvate-lyase (EC 4.2.99.21) of siderophore biosynthesis	Nutritional/Metabolic factor	100	100	100	5.27e-71
	DIAMOND	Virulance factor	VFDB	286.11324	Pseudomonas A61_Pseudomonas_aeruginosa	fig|286.11324.peg.3767	VFG000116	Pseudomonas aeruginosa PAO1	algB	Alginate biosynthesis two-component system response regulator AlgB	Biofilm	100	100	100	2.42e-317
	DIAMOND	Virulance factor	VFDB	286.11324	Pseudomonas A61_Pseudomonas_aeruginosa	fig|286.11324.peg.1621	VFG000179	Pseudomonas aeruginosa PAO1	xcpU	General secretion pathway protein H	Effector delivery system	100	100	100	2.34e-117
	DIAMOND	Virulance factor	VFDB	286.11324	Pseudomonas A61_Pseudomonas_aeruginosa	fig|286.11324.peg.2078	VFG001257	Pseudomonas aeruginosa PAO1	fliN	Flagellar motor switch protein FliN	Motility	100	100	99	3.28e-103
	DIAMOND	Virulance factor	VFDB	286.11324	Pseudomonas A61_Pseudomonas_aeruginosa	fig|286.11324.peg.3656	VFG002064	Pseudomonas aeruginosa PAO1	dotU1	T6SS outer membrane component TssL (ImpK/VasF) / OmpA/MotB domain	Effector delivery system	100	100	100	0.0
	DIAMOND	Virulance factor	VFDB	286.11324	Pseudomonas A61_Pseudomonas_aeruginosa	fig|286.11324.peg.5298	VFG050297	Pseudomonas aeruginosa PAO1	fapC	Fap amyloid fibril major component	Adherence	100	100	100	6.53e-228
	DIAMOND	Virulance factor	VFDB	286.11324	Pseudomonas A61_Pseudomonas_aeruginosa	fig|286.11324.peg.352	VFG000126	Pseudomonas aeruginosa PAO1	algE	Alginate export system Algk/AlgE, outer membrane porin AlgE	Biofilm	100	100	99	0.0
	DIAMOND	Virulance factor	VFDB	286.11324	Pseudomonas A61_Pseudomonas_aeruginosa	fig|286.11324.peg.5578	VFG016058	Pseudomonas aeruginosa PAO1	pvdL	Pyoverdine chromophore precursor synthetase PvdL @ Siderophore biosynthesis non-ribosomal peptide synthetase modules	Nutritional/Metabolic factor	100	100	99	0.0
	DIAMOND	Virulance factor	VFDB	286.11324	Pseudomonas A61_Pseudomonas_aeruginosa	fig|286.11324.peg.5607	VFG001266	Pseudomonas aeruginosa PAO1	pchI	ABC efflux pump, fused inner membrane and ATPase subunits in pyochelin gene cluster @ Putative ABC iron siderophore transporter, fused permease and ATPase domains	Nutritional/Metabolic factor	100	100	99	0.0
	DIAMOND	Virulance factor	VFDB	286.11324	Pseudomonas A61_Pseudomonas_aeruginosa	fig|286.11324.peg.4559	VFG001215	Pseudomonas aeruginosa PAO1	fimT	Type IV fimbrial biogenesis protein FimT	Adherence	100	100	98	1.94e-119
	DIAMOND	Virulance factor	VFDB	286.11324	Pseudomonas A61_Pseudomonas_aeruginosa	fig|286.11324.peg.5374	VFG044083	Pseudomonas aeruginosa PAO1	ptxR	Transcriptional regulator PtxR, LysR family	Nutritional/Metabolic factor	100	100	100	2.91e-226
	DIAMOND	Virulance factor	VFDB	286.11324	Pseudomonas A61_Pseudomonas_aeruginosa	fig|286.11324.peg.1819	VFG001251	Pseudomonas aeruginosa PAO1	fliF	Flagellar M-ring protein FliF	Motility	100	100	100	0.0
	DIAMOND	Virulance factor	VFDB	286.11324	Pseudomonas A61_Pseudomonas_aeruginosa	fig|286.11324.peg.3898	VFG015503	Pseudomonas aeruginosa PAO1	phzA1	Phenazine biosynthesis protein PhzA	Nutritional/Metabolic factor	100	100	100	9.37e-128
	DIAMOND	Virulance factor	VFDB	286.11324	Pseudomonas A61_Pseudomonas_aeruginosa	fig|286.11324.peg.307	VFG000155	Pseudomonas aeruginosa PAO1	rhlB	RhlB, TDP-rhamnosyltransferase 1 (EC 2.4.1.-)	Immune modulation	100	100	100	0.0
	DIAMOND	Virulance factor	VFDB	286.11324	Pseudomonas A61_Pseudomonas_aeruginosa	fig|286.11324.peg.1798	VFG001238	Pseudomonas aeruginosa PAO1	flgE	Flagellar hook protein FlgE	Motility	100	100	100	0.0
	DIAMOND	Virulance factor	VFDB	286.11324	Pseudomonas A61_Pseudomonas_aeruginosa	fig|286.11324.peg.1816	VFG014369	Pseudomonas aeruginosa PAO1	fleS	Flagellar sensor histidine kinase FleS	Motility	100	100	99	1.61e-273
	DIAMOND	Virulance factor	VFDB	286.11324	Pseudomonas A61_Pseudomonas_aeruginosa	fig|286.11324.peg.5817	VFG044087	Pseudomonas aeruginosa PAO1	fpvR	Antisigma transmembrane sensor FpvR @ Iron siderophore sensor protein	Nutritional/Metabolic factor	100	100	99	3.76e-243
	DIAMOND	Virulance factor	VFDB	286.11324	Pseudomonas A61_Pseudomonas_aeruginosa	fig|286.11324.peg.2700	VFG041028	Pseudomonas aeruginosa PAO1	stp1	T6SS protein serine/threonine phosphatase PppA	Effector delivery system	100	100	100	9.41e-172
	DIAMOND	Virulance factor	VFDB	286.11324	Pseudomonas A61_Pseudomonas_aeruginosa	fig|286.11324.peg.1636	VFG001230	Pseudomonas aeruginosa PAO1	fimV	Probable type IV pilus assembly FimV-related transmembrane protein	Adherence	100	100	99	0.0
	DIAMOND	Virulance factor	VFDB	286.11324	Pseudomonas A61_Pseudomonas_aeruginosa	fig|286.11324.peg.4217	VFG000112	Pseudomonas aeruginosa PAO1	pilB	Type IV fimbrial assembly, ATPase PilB	Adherence	100	100	87	0.0
	DIAMOND	Virulance factor	VFDB	286.11324	Pseudomonas A61_Pseudomonas_aeruginosa	fig|286.11324.peg.1811	VFG014304	Pseudomonas aeruginosa PAO1	fleI-flaG	Flagellar protein FlaG	Motility	100	100	99	3.78e-79
	DIAMOND	Virulance factor	VFDB	286.11324	Pseudomonas A61_Pseudomonas_aeruginosa	fig|286.11324.peg.4219	VFG000114	Pseudomonas aeruginosa PAO1	xcpA-pilD	Leader peptidase (Prepilin peptidase) (EC 3.4.23.43) / N-methyltransferase (EC 2.1.1.-)	Adherence	100	100	99	5.81e-215
	DIAMOND	Virulance factor	VFDB	286.11324	Pseudomonas A61_Pseudomonas_aeruginosa	fig|286.11324.peg.2401	VFG001227	Pseudomonas aeruginosa PAO1	pilI	type IV pili signal transduction protein PilI	Adherence	100	100	100	2.94e-132
	DIAMOND	Virulance factor	VFDB	286.11324	Pseudomonas A61_Pseudomonas_aeruginosa	fig|286.11324.peg.3649	VFG002070	Pseudomonas aeruginosa PAO1	hsiC1-vipB-tssC	T6SS component TssC (ImpC/VipB)	Effector delivery system	100	100	99	0.0
	DIAMOND	Virulance factor	VFDB	286.11324	Pseudomonas A61_Pseudomonas_aeruginosa	fig|286.11324.peg.3251	VFG000150	Pseudomonas aeruginosa PAO1	exoY	Adenylate cyclase ExoY (EC 4.6.1.1)	Effector delivery system	100	100	99	3.72e-285
	DIAMOND	Virulance factor	VFDB	286.11324	Pseudomonas A61_Pseudomonas_aeruginosa	fig|286.11324.peg.1814	VFG014343	Pseudomonas aeruginosa PAO1	fleP-fliT	Two-component system sensor histidine kinase	Motility	100	100	100	4.42e-64
	DIAMOND	Virulance factor	VFDB	286.11324	Pseudomonas A61_Pseudomonas_aeruginosa	fig|286.11324.peg.1820	VFG001252	Pseudomonas aeruginosa PAO1	fliG	Flagellar motor switch protein FliG	Motility	100	100	100	4.10e-214
	DIAMOND	Virulance factor	VFDB	286.11324	Pseudomonas A61_Pseudomonas_aeruginosa	fig|286.11324.peg.4396	VFG000134	Pseudomonas aeruginosa PAO1	mucA	Sigma factor RpoE negative regulatory protein RseA	Biofilm	100	100	100	2.86e-131
	DIAMOND	Virulance factor	VFDB	286.11324	Pseudomonas A61_Pseudomonas_aeruginosa	fig|286.11324.peg.1662	VFG014117	Pseudomonas aeruginosa PAO1	wbpM	nucleotide sugar epimerase/dehydratase WbpM	Immune modulation	100	100	96	0.0
	DIAMOND	Virulance factor	VFDB	286.11324	Pseudomonas A61_Pseudomonas_aeruginosa	fig|286.11324.peg.355	VFG000129	Pseudomonas aeruginosa PAO1	algL	Alginate lyase AlgL (EC 4.2.2.3)	Biofilm	100	100	100	1.94e-270
	DIAMOND	Virulance factor	VFDB	286.11324	Pseudomonas A61_Pseudomonas_aeruginosa	fig|286.11324.peg.3662	VFG002058	Pseudomonas aeruginosa PAO1	tagS	ABC-type antimicrobial peptide transport system, permease component	Effector delivery system	100	100	99	2.25e-267
	DIAMOND	Virulance factor	VFDB	286.11324	Pseudomonas A61_Pseudomonas_aeruginosa	fig|286.11324.peg.5297	VFG050298	Pseudomonas aeruginosa PAO1	fapD	Bacteriocin resistance protein; peptidase C39 @ Fap protein with C39 domain	Adherence	100	100	99	5.26e-161
	DIAMOND	Virulance factor	VFDB	286.11324	Pseudomonas A61_Pseudomonas_aeruginosa	fig|286.11324.peg.2697	VFG041025	Pseudomonas aeruginosa PAO1	tssK	T6SS component TssK (ImpJ/VasE)	Effector delivery system	100	100	99	0.0
	DIAMOND	Virulance factor	VFDB	286.11324	Pseudomonas A61_Pseudomonas_aeruginosa	fig|286.11324.peg.2083	VFG001262	Pseudomonas aeruginosa PAO1	flhB	Flagellar biosynthesis protein FlhB	Motility	100	100	100	4.13e-257
	DIAMOND	Virulance factor	VFDB	286.11324	Pseudomonas A61_Pseudomonas_aeruginosa	fig|286.11324.peg.2859	VFG042735	Pseudomonas aeruginosa PAO1	fimL	FOG: CheY-like receiver	Adherence	100	100	100	0.0
	DIAMOND	Virulance factor	VFDB	286.11324	Pseudomonas A61_Pseudomonas_aeruginosa	fig|286.11324.peg.5883	VFG015515	Pseudomonas aeruginosa PAO1	phzE1	2-Amino-2-deoxy-isochorismate synthase (EC 2.6.1.86) PhzE	Nutritional/Metabolic factor	100	100	99	0.0
	DIAMOND	Virulance factor	VFDB	286.11324	Pseudomonas A61_Pseudomonas_aeruginosa	fig|286.11324.peg.2080	VFG001259	Pseudomonas aeruginosa PAO1	fliP	Flagellar biosynthesis protein FliP	Motility	100	100	100	7.50e-164
	DIAMOND	Virulance factor	VFDB	286.11324	Pseudomonas A61_Pseudomonas_aeruginosa	fig|286.11324.peg.2691	VFG041019	Pseudomonas aeruginosa PAO1	tssG	T6SS component TssG (ImpH/VasB)	Effector delivery system	100	100	99	4.10e-249
	DIAMOND	Virulance factor	VFDB	286.11324	Pseudomonas A61_Pseudomonas_aeruginosa	fig|286.11324.peg.1815	VFG001248	Pseudomonas aeruginosa PAO1	fleQ	Flagellar regulatory protein FleQ	Motility	100	100	100	0.0
	DIAMOND	Virulance factor	VFDB	286.11324	Pseudomonas A61_Pseudomonas_aeruginosa	fig|286.11324.peg.2726	VFG000190	Pseudomonas aeruginosa PAO1	pscP	Type III secretion protein (YscP)	Effector delivery system	35	100	99	2.30e-81
	DIAMOND	Virulance factor	VFDB	286.11324	Pseudomonas A61_Pseudomonas_aeruginosa	fig|286.11324.peg.5821	VFG015973	Pseudomonas aeruginosa PAO1	pvdP	Pyoverdine biosynthesis related protein PvdP	Nutritional/Metabolic factor	100	100	99	0.0
	DIAMOND	Virulance factor	VFDB	286.11324	Pseudomonas A61_Pseudomonas_aeruginosa	fig|286.11324.peg.1795	VFG014148	Pseudomonas aeruginosa PAO1	flgB	Flagellar basal-body rod protein FlgB	Motility	100	100	100	1.80e-94
	DIAMOND	Virulance factor	VFDB	286.11324	Pseudomonas A61_Pseudomonas_aeruginosa	fig|286.11324.peg.5610	VFG000165	Pseudomonas aeruginosa PAO1	pchF	Pyochelin synthetase PchF, non-ribosomal peptide synthetase module @ Siderophore biosynthesis non-ribosomal peptide synthetase modules	Nutritional/Metabolic factor	100	100	99	0.0
	DIAMOND	Virulance factor	VFDB	286.11324	Pseudomonas A61_Pseudomonas_aeruginosa	fig|286.11324.peg.2752	VFG000216	Pseudomonas aeruginosa PAO1	pscH	Type III secretion effector protein (YopR, encoded by YscH)	Effector delivery system	100	100	99	1.69e-96
	DIAMOND	Virulance factor	VFDB	286.11324	Pseudomonas A61_Pseudomonas_aeruginosa	fig|286.11324.peg.956	VFG051488	Pseudomonas aeruginosa PAO1	pldB-tle5b	Phosphatidylserine/phosphatidylglycerophosphate/cardiolipi n synthases and related enzymes	Effector delivery system	100	100	96	0.0
	DIAMOND	Virulance factor	VFDB	286.11324	Pseudomonas A61_Pseudomonas_aeruginosa	fig|286.11324.peg.2750	VFG000214	Pseudomonas aeruginosa PAO1	pscF	Type III secretion cytoplasmic protein (YscF)	Effector delivery system	100	100	100	1.49e-56
	DIAMOND	Virulance factor	VFDB	286.11324	Pseudomonas A61_Pseudomonas_aeruginosa	fig|286.11324.peg.5040	VFG041031	Pseudomonas aeruginosa PAO1	PA2359	T6SS sigma-54-dependent regulator VasH	Effector delivery system	100	100	100	6.93e-261
	DIAMOND	Virulance factor	VFDB	286.11324	Pseudomonas A61_Pseudomonas_aeruginosa	fig|286.11324.peg.459	VFG015000	Pseudomonas aeruginosa PAO1	mucP	Intramembrane protease RasP/YluC, implicated in cell division based on FtsL cleavage	Biofilm	100	100	99	0.0
	DIAMOND	Virulance factor	VFDB	286.11324	Pseudomonas A61_Pseudomonas_aeruginosa	fig|286.11324.peg.174	VFG043018	Pseudomonas aeruginosa PAO1	PA3349	Chemotaxis protein CheV (EC 2.7.3.-)	Motility	100	100	99	1.22e-217
	DIAMOND	Virulance factor	VFDB	286.11324	Pseudomonas A61_Pseudomonas_aeruginosa	fig|286.11324.peg.1817	VFG001249	Pseudomonas aeruginosa PAO1	fleR	Flagellar two-component response regulator FleR	Motility	100	100	100	5.57e-320
	DIAMOND	Virulance factor	VFDB	286.11324	Pseudomonas A61_Pseudomonas_aeruginosa	fig|286.11324.peg.875	VFG000139	Pseudomonas aeruginosa PAO1	waaG	UDP-glucose:(heptosyl) LPS alpha1,3-glucosyltransferase WaaG	Immune modulation	100	100	99	2.13e-277
	DIAMOND	Virulance factor	VFDB	286.11324	Pseudomonas A61_Pseudomonas_aeruginosa	fig|286.11324.peg.5827	VFG000163	Pseudomonas aeruginosa PAO1	fpvA	Outer membrane ferripyoverdine receptor FpvA, TonB-dependent @ Ferric siderophore receptor, TonB dependent	Nutritional/Metabolic factor	98	100	99	0.0
	DIAMOND	Virulance factor	VFDB	286.11324	Pseudomonas A61_Pseudomonas_aeruginosa	fig|286.11324.peg.313	VFG041047	Pseudomonas aeruginosa PAO1	tse3	Bacterial lysozyme Tse3, effector of type VI secretion system	Effector delivery system	100	100	100	3.69e-298
	DIAMOND	Virulance factor	VFDB	286.11324	Pseudomonas A61_Pseudomonas_aeruginosa	fig|286.11324.peg.3661	VFG002059	Pseudomonas aeruginosa PAO1	tagT	ABC transporter, ATP-binding protein	Effector delivery system	100	100	100	3.41e-168
	DIAMOND	Virulance factor	VFDB	286.11324	Pseudomonas A61_Pseudomonas_aeruginosa	fig|286.11324.peg.5612	VFG000167	Pseudomonas aeruginosa PAO1	pchR	Transcriptional regulator PchR	Nutritional/Metabolic factor	100	100	100	1.55e-197
	DIAMOND	Virulance factor	VFDB	286.11324	Pseudomonas A61_Pseudomonas_aeruginosa	fig|286.11324.peg.2914	VFG000145	Pseudomonas aeruginosa PAO1	lasA	LasA protease precursor	Effector delivery system	100	100	98	4.07e-307
	DIAMOND	Virulance factor	VFDB	286.11324	Pseudomonas A61_Pseudomonas_aeruginosa	fig|286.11324.peg.5885	VFG015521	Pseudomonas aeruginosa PAO1	phzG1	Pyridoxamine 5'-phosphate oxidase PhzG (EC 1.4.3.5)	Nutritional/Metabolic factor	100	100	100	2.97e-161
	DIAMOND	Virulance factor	VFDB	286.11324	Pseudomonas A61_Pseudomonas_aeruginosa	fig|286.11324.peg.5041	VFG041032	Pseudomonas aeruginosa PAO1	tssA	T6SS component TssA (ImpA)	Effector delivery system	100	100	99	2.47e-236
	DIAMOND	Virulance factor	VFDB	286.11324	Pseudomonas A61_Pseudomonas_aeruginosa	fig|286.11324.peg.5815	VFG000159	Pseudomonas aeruginosa PAO1	pvdA	L-ornithine 5-monooxygenase (EC 1.13.12.-), PvdA of pyoverdin biosynthesis @ Siderophore biosynthesis protein, monooxygenase	Nutritional/Metabolic factor	100	100	100	0.0
	DIAMOND	Virulance factor	VFDB	286.11324	Pseudomonas A61_Pseudomonas_aeruginosa	fig|286.11324.peg.5373	VFG044082	Pseudomonas aeruginosa PAO1	pvcD	hypothetical protein	Nutritional/Metabolic factor	100	100	99	1.20e-156
	DIAMOND	Virulance factor	VFDB	286.11324	Pseudomonas A61_Pseudomonas_aeruginosa	fig|286.11324.peg.1800	VFG001240	Pseudomonas aeruginosa PAO1	flgG	Flagellar basal-body rod protein FlgG	Motility	100	100	100	6.10e-182
	DIAMOND	Virulance factor	VFDB	286.11324	Pseudomonas A61_Pseudomonas_aeruginosa	fig|286.11324.peg.2075	VFG014473	Pseudomonas aeruginosa PAO1	fliK	Flagellar hook-length control protein FliK	Motility	100	100	98	2.81e-282
	DIAMOND	Virulance factor	VFDB	286.11324	Pseudomonas A61_Pseudomonas_aeruginosa	fig|286.11324.peg.2701	VFG041029	Pseudomonas aeruginosa PAO1	stk1	T6SS Serine/threonine protein kinase (EC 2.7.11.1) PpkA	Effector delivery system	100	100	100	1.78e-240
	DIAMOND	Virulance factor	VFDB	286.11324	Pseudomonas A61_Pseudomonas_aeruginosa	fig|286.11324.peg.1624	VFG000182	Pseudomonas aeruginosa PAO1	xcpR	General secretion pathway protein E	Effector delivery system	100	100	100	0.0
	DIAMOND	Virulance factor	VFDB	286.11324	Pseudomonas A61_Pseudomonas_aeruginosa	fig|286.11324.peg.2737	VFG000201	Pseudomonas aeruginosa PAO1	pcrV	Type III secretion cytoplasmic LcrG inhibitor (LcrV,secretion and targeting control protein, V antigen)	Effector delivery system	100	100	100	5.50e-206
	DIAMOND	Virulance factor	VFDB	286.11324	Pseudomonas A61_Pseudomonas_aeruginosa	fig|286.11324.peg.5824	VFG016005	Pseudomonas aeruginosa PAO1	pvdO	PvdO, pyoverdine responsive serine/threonine kinase (predicted by OlgaV)	Nutritional/Metabolic factor	100	100	99	1.68e-220
	DIAMOND	Virulance factor	VFDB	286.11324	Pseudomonas A61_Pseudomonas_aeruginosa	fig|286.11324.peg.2077	VFG001256	Pseudomonas aeruginosa PAO1	fliM	Flagellar motor switch protein FliM	Motility	100	100	100	2.71e-232
	DIAMOND	Virulance factor	VFDB	286.11324	Pseudomonas A61_Pseudomonas_aeruginosa	fig|286.11324.peg.642	VFG001217	Pseudomonas aeruginosa PAO1	pilF	Type IV pilus biogenesis protein PilF	Adherence	100	100	99	1.33e-176
	DIAMOND	Virulance factor	VFDB	286.11324	Pseudomonas A61_Pseudomonas_aeruginosa	fig|286.11324.peg.4398	VFG000136	Pseudomonas aeruginosa PAO1	mucC	Sigma factor RpoE regulatory protein RseC	Biofilm	100	100	100	1.16e-100
	DIAMOND	Virulance factor	VFDB	286.11324	Pseudomonas A61_Pseudomonas_aeruginosa	fig|286.11324.peg.1871	VFG000115	Pseudomonas aeruginosa PAO1	toxA	hypothetical protein	Exotoxin	100	100	99	0.0
	DIAMOND	Virulance factor	VFDB	286.11324	Pseudomonas A61_Pseudomonas_aeruginosa	fig|286.11324.peg.5611	VFG000166	Pseudomonas aeruginosa PAO1	pchE	Dihydroaeruginoate synthetase PchE, non-ribosomal peptide synthetase modules @ Siderophore biosynthesis non-ribosomal peptide synthetase modules	Nutritional/Metabolic factor	100	100	99	0.0
	DIAMOND	Virulance factor	VFDB	286.11324	Pseudomonas A61_Pseudomonas_aeruginosa	fig|286.11324.peg.2755	VFG000219	Pseudomonas aeruginosa PAO1	pscK	Type III secretion cytoplasmic protein (YscK)	Effector delivery system	100	100	98	3.60e-154
	DIAMOND	Virulance factor	VFDB	286.11324	Pseudomonas A61_Pseudomonas_aeruginosa	fig|286.11324.peg.2699	VFG041027	Pseudomonas aeruginosa PAO1	tssM	T6SS component TssM (IcmF/VasK)	Effector delivery system	100	100	99	0.0
	DIAMOND	Virulance factor	VFDB	286.11324	Pseudomonas A61_Pseudomonas_aeruginosa	fig|286.11324.peg.5880	VFG015506	Pseudomonas aeruginosa PAO1	phzB1	Phenazine biosynthesis protein PhzB	Nutritional/Metabolic factor	82	100	99	6.40e-107
	DIAMOND	Virulance factor	VFDB	286.11324	Pseudomonas A61_Pseudomonas_aeruginosa	fig|286.11324.peg.5300	VFG050295	Pseudomonas aeruginosa PAO1	fapA	Fap unknown function protein	Adherence	100	100	100	1.00e-104
	DIAMOND	Virulance factor	VFDB	286.11324	Pseudomonas A61_Pseudomonas_aeruginosa	fig|286.11324.peg.1812	VFG001247	Pseudomonas aeruginosa PAO1	fliD	Flagellar cap protein FliD	Motility	100	100	100	1.85e-320
	DIAMOND	Virulance factor	VFDB	286.11324	Pseudomonas A61_Pseudomonas_aeruginosa	fig|286.11324.peg.3659	VFG002061	Pseudomonas aeruginosa PAO1	pppA	T6SS protein serine/threonine phosphatase PppA	Effector delivery system	100	100	100	5.44e-171
	DIAMOND	Virulance factor	VFDB	286.11324	Pseudomonas A61_Pseudomonas_aeruginosa	fig|286.11324.peg.2739	VFG000203	Pseudomonas aeruginosa PAO1	popB	Type III secretion host injection protein (YopB)	Effector delivery system	100	100	98	4.56e-200
	DIAMOND	Virulance factor	VFDB	286.11324	Pseudomonas A61_Pseudomonas_aeruginosa	fig|286.11324.peg.5372	VFG044081	Pseudomonas aeruginosa PAO1	pvcC	4-hydroxyphenylacetate 3-monooxygenase (EC 1.14.14.9)	Nutritional/Metabolic factor	100	100	99	0.0
	DIAMOND	Virulance factor	VFDB	286.11324	Pseudomonas A61_Pseudomonas_aeruginosa	fig|286.11324.peg.2721	VFG000185	Pseudomonas aeruginosa PAO1	pscU	Type III secretion inner membrane protein (YscU,SpaS,EscU,HrcU,SsaU, homologous to flagellar export components)	Effector delivery system	100	100	100	9.42e-237
	DIAMOND	Virulance factor	VFDB	286.11324	Pseudomonas A61_Pseudomonas_aeruginosa	fig|286.11324.peg.876	VFG000142	Pseudomonas aeruginosa PAO1	waaC	Lipopolysaccharide core heptosyltransferase I	Immune modulation	100	100	99	4.92e-267
	DIAMOND	Virulance factor	VFDB	286.11324	Pseudomonas A61_Pseudomonas_aeruginosa	fig|286.11324.peg.2094	VFG014707	Pseudomonas aeruginosa PAO1	motC	Flagellar motor rotation protein MotA	Motility	100	100	100	5.21e-171
	DIAMOND	Virulance factor	VFDB	286.11324	Pseudomonas A61_Pseudomonas_aeruginosa	fig|286.11324.peg.2402	VFG001226	Pseudomonas aeruginosa PAO1	pilH	twitching motility protein PilH	Adherence	100	100	100	2.12e-84
	DIAMOND	Virulance factor	VFDB	286.11324	Pseudomonas A61_Pseudomonas_aeruginosa	fig|286.11324.peg.4557	VFG001207	Pseudomonas aeruginosa PAO1	pilV	Type IV fimbrial biogenesis protein PilV	Adherence	100	100	100	4.30e-133
	DIAMOND	Virulance factor	VFDB	286.11324	Pseudomonas A61_Pseudomonas_aeruginosa	fig|286.11324.peg.5608	VFG001267	Pseudomonas aeruginosa PAO1	pchH	ABC efflux pump, fused inner membrane and ATPase subunits in pyochelin gene cluster @ Putative ABC iron siderophore transporter, fused permease and ATPase domains	Nutritional/Metabolic factor	100	100	99	0.0
	DIAMOND	Virulance factor	VFDB	286.11324	Pseudomonas A61_Pseudomonas_aeruginosa	fig|286.11324.peg.2398	VFG001231	Pseudomonas aeruginosa PAO1	chpA	still frameshift probable component of chemotactic signal transduction system	Adherence	100	100	99	0.0
	DIAMOND	Virulance factor	VFDB	286.11324	Pseudomonas A61_Pseudomonas_aeruginosa	fig|286.11324.peg.1623	VFG000181	Pseudomonas aeruginosa PAO1	xcpS	General secretion pathway protein F	Effector delivery system	100	100	100	3.21e-270

## Sheet: Resistance Gene Identifier
Sample	Isolate ID	Genes	Predicted_Protein	CARD_Protein_Sequence	Percentage Length of Reference Sequence	Antibiotic
A3	Pseudomonas aeruginosa	YajC	fluoroquinolone antibiotic; cephalosporin; glycylcycline; penicillin beta-lactam; tetracycline antibiotic; oxazolidinone antibiotic; glycopeptide antibiotic; rifamycin antibiotic; phenicol antibiotic; disinfecting agents and antiseptics	antibiotic efflux	resistance-nodulation-cell division (RND) antibiotic efflux pump	vancomycin; tigecycline; tetracycline; linezolid; rifampin; chloramphenicol; ampicillin; cefalotin; triclosan
	Pseudomonas aeruginosa	ArmR		antibiotic efflux
	Pseudomonas aeruginosa	MexJ	macrolide antibiotic; tetracycline antibiotic	antibiotic efflux	resistance-nodulation-cell division (RND) antibiotic efflux pump	erythromycin; tetracycline
	Pseudomonas aeruginosa	MexK	macrolide antibiotic; tetracycline antibiotic	antibiotic efflux	resistance-nodulation-cell division (RND) antibiotic efflux pump	erythromycin; tetracycline
	Pseudomonas aeruginosa	MexE	fluoroquinolone antibiotic; diaminopyrimidine antibiotic; phenicol antibiotic	antibiotic efflux	resistance-nodulation-cell division (RND) antibiotic efflux pump	ciprofloxacin; trimethoprim; chloramphenicol; norfloxacin
	Pseudomonas aeruginosa	MexF	fluoroquinolone antibiotic; diaminopyrimidine antibiotic; phenicol antibiotic	antibiotic efflux	resistance-nodulation-cell division (RND) antibiotic efflux pump	ciprofloxacin; trimethoprim; chloramphenicol; norfloxacin
	Pseudomonas aeruginosa	OprN	fluoroquinolone antibiotic; diaminopyrimidine antibiotic; phenicol antibiotic	antibiotic efflux	resistance-nodulation-cell division (RND) antibiotic efflux pump	ciprofloxacin; trimethoprim; chloramphenicol; norfloxacin
	Pseudomonas aeruginosa	OpmB	macrolide antibiotic; monobactam; tetracycline antibiotic; aminocoumarin antibiotic	antibiotic efflux	resistance-nodulation-cell division (RND) antibiotic efflux pump	erythromycin; tetracycline; novobiocin; aztreonam; kitasamycin; rokitamycin
	Pseudomonas aeruginosa	MuxC	macrolide antibiotic; monobactam; tetracycline antibiotic; aminocoumarin antibiotic	antibiotic efflux	resistance-nodulation-cell division (RND) antibiotic efflux pump	erythromycin; tetracycline; novobiocin; aztreonam; kitasamycin; rokitamycin
	Pseudomonas aeruginosa	MuxB	macrolide antibiotic; monobactam; tetracycline antibiotic; aminocoumarin antibiotic	antibiotic efflux	resistance-nodulation-cell division (RND) antibiotic efflux pump	erythromycin; tetracycline; novobiocin; aztreonam; kitasamycin; rokitamycin
	Pseudomonas aeruginosa	MuxA	macrolide antibiotic; monobactam; tetracycline antibiotic; aminocoumarin antibiotic	antibiotic efflux	resistance-nodulation-cell division (RND) antibiotic efflux pump	erythromycin; tetracycline; novobiocin; aztreonam; kitasamycin; rokitamycin
	Pseudomonas aeruginosa	rsmA	fluoroquinolone antibiotic; diaminopyrimidine antibiotic; phenicol antibiotic	antibiotic efflux	resistance-nodulation-cell division (RND) antibiotic efflux pump	trimethoprim; chloramphenicol
	Pseudomonas aeruginosa	vanH gene in vanB cluster	glycopeptide antibiotic	antibiotic target alteration	vanH; glycopeptide resistance gene cluster	vancomycin
	Pseudomonas aeruginosa	FosA	phosphonic acid antibiotic	antibiotic inactivation	fosfomycin thiol transferase	fosfomycin
	Pseudomonas aeruginosa	mexM	phenicol antibiotic	antibiotic efflux	resistance-nodulation-cell division (RND) antibiotic efflux pump	chloramphenicol; thiamphenicol
	Pseudomonas aeruginosa	mexN	phenicol antibiotic	antibiotic efflux	resistance-nodulation-cell division (RND) antibiotic efflux pump	chloramphenicol; thiamphenicol
	Pseudomonas aeruginosa	OXA-486	penicillin beta-lactam	antibiotic inactivation	OXA beta-lactamase; OXA-50-like beta-lactamase	oxacillin
	Pseudomonas aeruginosa	TriA	disinfecting agents and antiseptics	antibiotic efflux	resistance-nodulation-cell division (RND) antibiotic efflux pump	1149
	Pseudomonas aeruginosa	TriB	disinfecting agents and antiseptics	antibiotic efflux	resistance-nodulation-cell division (RND) antibiotic efflux pump	triclosan
	Pseudomonas aeruginosa	TriC	disinfecting agents and antiseptics	antibiotic efflux	resistance-nodulation-cell division (RND) antibiotic efflux pump	triclosan
	Pseudomonas aeruginosa	cprS	peptide antibiotic	antibiotic target alteration; antibiotic efflux	pmr phosphoethanolamine transferase	polymyxin B; colistin A; colistin B
	Pseudomonas aeruginosa	cprR	peptide antibiotic	antibiotic target alteration; antibiotic efflux	pmr phosphoethanolamine transferase	polymyxin B; colistin A; colistin B
	Pseudomonas aeruginosa	OpmH	disinfecting agents and antiseptics	antibiotic efflux	resistance-nodulation-cell division (RND) antibiotic efflux pump	triclosan
	Pseudomonas aeruginosa	Pseudomonas aeruginosa emrE	aminoglycoside antibiotic	antibiotic efflux	small multidrug resistance (SMR) antibiotic efflux pump	gentamicin C; gentamicin
	Pseudomonas aeruginosa	MexA		antibiotic efflux
	Pseudomonas aeruginosa	MexB		antibiotic efflux
	Pseudomonas aeruginosa	OprM	macrolide antibiotic; fluoroquinolone antibiotic; aminoglycoside antibiotic; carbapenem; cephalosporin; penicillin beta-lactam; tetracycline antibiotic; phenicol antibiotic; disinfecting agents and antiseptics	antibiotic efflux	resistance-nodulation-cell division (RND) antibiotic efflux pump	erythromycin; amikacin; gentamicin C; ciprofloxacin; acriflavine; tetracycline; tobramycin; meropenem; azithromycin; chloramphenicol; thiamphenicol; norfloxacin; ofloxacin; gentamicin
	Pseudomonas aeruginosa	ParS	macrolide antibiotic; fluoroquinolone antibiotic; monobactam; aminoglycoside antibiotic; carbapenem; cephalosporin; penicillin beta-lactam; tetracycline antibiotic; phenicol antibiotic; disinfecting agents and antiseptics	antibiotic efflux; reduced permeability to antibiotic	resistance-nodulation-cell division (RND) antibiotic efflux pump; Outer Membrane Porin (Opr)	erythromycin; amikacin; gentamicin C; ciprofloxacin; acriflavine; tetracycline; tobramycin; meropenem; imipenem; chloramphenicol; norfloxacin; ofloxacin; gentamicin
	Pseudomonas aeruginosa	ParR	macrolide antibiotic; fluoroquinolone antibiotic; monobactam; aminoglycoside antibiotic; carbapenem; cephalosporin; penicillin beta-lactam; tetracycline antibiotic; phenicol antibiotic; disinfecting agents and antiseptics	antibiotic efflux; reduced permeability to antibiotic	resistance-nodulation-cell division (RND) antibiotic efflux pump; Outer Membrane Porin (Opr)	erythromycin; amikacin; gentamicin C; ciprofloxacin; acriflavine; tetracycline; tobramycin; meropenem; imipenem; chloramphenicol; norfloxacin; ofloxacin; gentamicin
	Pseudomonas aeruginosa	Pseudomonas aeruginosa CpxR	macrolide antibiotic; fluoroquinolone antibiotic; monobactam; aminoglycoside antibiotic; carbapenem; cephalosporin; penicillin beta-lactam; tetracycline antibiotic; peptide antibiotic; aminocoumarin antibiotic; diaminopyrimidine antibiotic; sulfonamide antibiotic; phenicol antibiotic	antibiotic efflux	resistance-nodulation-cell division (RND) antibiotic efflux pump	neomycin; erythromycin; amikacin; ciprofloxacin; kanamycin A; tetracycline; tobramycin; ceftazidime; ceftriaxone; meropenem; novobiocin; azithromycin; trimethoprim; sulfamethoxazole; chloramphenicol; aztreonam; colistin A; colistin B; ampicillin; panipenem; trimethoprim-sulfamethoxazole; gentamicin
	Pseudomonas aeruginosa	opmE	macrolide antibiotic; carbapenem; tetracycline antibiotic; diaminopyrimidine antibiotic; phenicol antibiotic; disinfecting agents and antiseptics	antibiotic efflux	resistance-nodulation-cell division (RND) antibiotic efflux pump	erythromycin; acriflavine; tetracycline; imipenem; trimethoprim; chloramphenicol; thiamphenicol; kitasamycin; rokitamycin
	Pseudomonas aeruginosa	mexQ	macrolide antibiotic; carbapenem; tetracycline antibiotic; diaminopyrimidine antibiotic; phenicol antibiotic; disinfecting agents and antiseptics	antibiotic efflux	resistance-nodulation-cell division (RND) antibiotic efflux pump	erythromycin; acriflavine; tetracycline; imipenem; trimethoprim; chloramphenicol; thiamphenicol; kitasamycin; rokitamycin
	Pseudomonas aeruginosa	mexP	macrolide antibiotic; carbapenem; tetracycline antibiotic; diaminopyrimidine antibiotic; phenicol antibiotic; disinfecting agents and antiseptics	antibiotic efflux	resistance-nodulation-cell division (RND) antibiotic efflux pump	erythromycin; acriflavine; tetracycline; imipenem; trimethoprim; chloramphenicol; thiamphenicol; kitasamycin; rokitamycin
	Pseudomonas aeruginosa	arnA	peptide antibiotic	antibiotic target alteration	pmr phosphoethanolamine transferase	polymyxin B
	Pseudomonas aeruginosa	ArnT	peptide antibiotic	antibiotic target alteration	pmr phosphoethanolamine transferase	colistin A; colistin B
	Pseudomonas aeruginosa	Pseudomonas aeruginosa catB7	phenicol antibiotic	antibiotic inactivation	chloramphenicol acetyltransferase (CAT)	azidamfenicol; chloramphenicol; thiamphenicol
	Pseudomonas aeruginosa	vanW gene in vanG cluster	glycopeptide antibiotic	antibiotic target alteration	vanW; glycopeptide resistance gene cluster	vancomycin
	Pseudomonas aeruginosa	MexW	macrolide antibiotic; fluoroquinolone antibiotic; tetracycline antibiotic; phenicol antibiotic; disinfecting agents and antiseptics	antibiotic efflux	resistance-nodulation-cell division (RND) antibiotic efflux pump	erythromycin; acriflavine; tetracycline; chloramphenicol
	Pseudomonas aeruginosa	MexV	macrolide antibiotic; fluoroquinolone antibiotic; tetracycline antibiotic; phenicol antibiotic; disinfecting agents and antiseptics	antibiotic efflux	resistance-nodulation-cell division (RND) antibiotic efflux pump	erythromycin; acriflavine; tetracycline; chloramphenicol
	Pseudomonas aeruginosa	MexC	macrolide antibiotic; fluoroquinolone antibiotic; aminoglycoside antibiotic; cephalosporin; penicillin beta-lactam; tetracycline antibiotic; aminocoumarin antibiotic; diaminopyrimidine antibiotic; phenicol antibiotic	antibiotic efflux	resistance-nodulation-cell division (RND) antibiotic efflux pump	erythromycin; gentamicin C; tetracycline; novobiocin; trimethoprim; chloramphenicol; ofloxacin; gentamicin
	Pseudomonas aeruginosa	MexD	macrolide antibiotic; fluoroquinolone antibiotic; aminoglycoside antibiotic; cephalosporin; penicillin beta-lactam; tetracycline antibiotic; aminocoumarin antibiotic; diaminopyrimidine antibiotic; phenicol antibiotic	antibiotic efflux	resistance-nodulation-cell division (RND) antibiotic efflux pump	erythromycin; gentamicin C; tetracycline; novobiocin; trimethoprim; chloramphenicol; ofloxacin; gentamicin
	Pseudomonas aeruginosa	OprJ	macrolide antibiotic; fluoroquinolone antibiotic; aminoglycoside antibiotic; cephalosporin; penicillin beta-lactam; tetracycline antibiotic; aminocoumarin antibiotic; diaminopyrimidine antibiotic; phenicol antibiotic	antibiotic efflux	resistance-nodulation-cell division (RND) antibiotic efflux pump	erythromycin; gentamicin C; tetracycline; novobiocin; trimethoprim; chloramphenicol; ofloxacin; gentamicin
	Pseudomonas aeruginosa	basS	peptide antibiotic	antibiotic target alteration; antibiotic efflux	pmr phosphoethanolamine transferase	polymyxin B
	Pseudomonas aeruginosa	PmpM	fluoroquinolone antibiotic; aminoglycoside antibiotic; disinfecting agents and antiseptics	antibiotic efflux	multidrug and toxic compound extrusion (MATE) transporter	neomycin; benzalkonium chloride; chlorhexidine
	Pseudomonas aeruginosa	APH(3')-IIb	aminoglycoside antibiotic	antibiotic inactivation	APH(3')	neomycin; ribostamycin; butirosin; kanamycin A; gentamicin B; paromomycin; gentamicin
	Pseudomonas aeruginosa	PDC-3	monobactam; carbapenem; cephalosporin; penicillin beta-lactam	antibiotic inactivation	PDC beta-lactamase	cefoxitin; cefazolin; ceftazidime; ceftriaxone; ampicillin; cefixime; cefalotin
	Pseudomonas aeruginosa	Pseudomonas aeruginosa soxR	fluoroquinolone antibiotic; cephalosporin; glycylcycline; penicillin beta-lactam; tetracycline antibiotic; rifamycin antibiotic; phenicol antibiotic; disinfecting agents and antiseptics	antibiotic target alteration; antibiotic efflux	ATP-binding cassette (ABC) antibiotic efflux pump; major facilitator superfamily (MFS) antibiotic efflux pump; resistance-nodulation-cell division (RND) antibiotic efflux pump	tigecycline; ciprofloxacin; tetracycline; rifampin; chloramphenicol; ampicillin; norfloxacin; cefalotin; triclosan
	Pseudomonas aeruginosa	bcr-1	bicyclomycin-like antibiotic	antibiotic efflux	major facilitator superfamily (MFS) antibiotic efflux pump	bicyclomycin
	Pseudomonas aeruginosa	MexG		antibiotic efflux
	Pseudomonas aeruginosa	MexH	fluoroquinolone antibiotic; disinfecting agents and antiseptics	antibiotic efflux	resistance-nodulation-cell division (RND) antibiotic efflux pump	acriflavine; norfloxacin
	Pseudomonas aeruginosa	MexI	fluoroquinolone antibiotic; disinfecting agents and antiseptics	antibiotic efflux	resistance-nodulation-cell division (RND) antibiotic efflux pump	acriflavine; norfloxacin
	Pseudomonas aeruginosa	OpmD	fluoroquinolone antibiotic; disinfecting agents and antiseptics	antibiotic efflux	resistance-nodulation-cell division (RND) antibiotic efflux pump	acriflavine; norfloxacin
	Pseudomonas aeruginosa	mexY	macrolide antibiotic; fluoroquinolone antibiotic; aminoglycoside antibiotic; carbapenem; cephalosporin; penicillin beta-lactam; tetracycline antibiotic; phenicol antibiotic; disinfecting agents and antiseptics	antibiotic efflux	resistance-nodulation-cell division (RND) antibiotic efflux pump	erythromycin; amikacin; gentamicin C; ciprofloxacin; acriflavine; tetracycline; tobramycin; meropenem; chloramphenicol; arbekacin; norfloxacin; ofloxacin; gentamicin
	Pseudomonas aeruginosa	basR	peptide antibiotic	antibiotic target alteration; antibiotic efflux	pmr phosphoethanolamine transferase	polymyxin B
	Pseudomonas aeruginosa	nalC	n/a		antibiotic efflux	639
	Pseudomonas aeruginosa	MexS	fluoroquinolone antibiotic; diaminopyrimidine antibiotic; phenicol antibiotic	antibiotic efflux	resistance-nodulation-cell division (RND) antibiotic efflux pump	ciprofloxacin; trimethoprim; chloramphenicol
	Pseudomonas aeruginosa	MexT	fluoroquinolone antibiotic; diaminopyrimidine antibiotic; phenicol antibiotic	antibiotic efflux	resistance-nodulation-cell division (RND) antibiotic efflux pump	ciprofloxacin; trimethoprim; chloramphenicol
	Pseudomonas aeruginosa	MexR		antibiotic target alteration; antibiotic efflux
	Pseudomonas aeruginosa	nalD		antibiotic efflux
	Pseudomonas aeruginosa	Type B NfxB	macrolide antibiotic; fluoroquinolone antibiotic; aminoglycoside antibiotic; cephalosporin; penicillin beta-lactam; tetracycline antibiotic; aminocoumarin antibiotic; diaminopyrimidine antibiotic; phenicol antibiotic	antibiotic efflux	resistance-nodulation-cell division (RND) antibiotic efflux pump	erythromycin; gentamicin C; tetracycline; novobiocin; trimethoprim; chloramphenicol; ofloxacin; gentamicin
	Pseudomonas aeruginosa	MexZ	macrolide antibiotic; fluoroquinolone antibiotic; aminoglycoside antibiotic; carbapenem; cephalosporin; penicillin beta-lactam; tetracycline antibiotic; phenicol antibiotic; disinfecting agents and antiseptics	antibiotic efflux	resistance-nodulation-cell division (RND) antibiotic efflux pump	erythromycin; amikacin; gentamicin C; ciprofloxacin; acriflavine; tetracycline; tobramycin; meropenem; chloramphenicol; arbekacin; norfloxacin; ofloxacin; gentamicin
A25	Pseudomonas aeruginosa	YajC	fluoroquinolone antibiotic; cephalosporin; glycylcycline; penicillin beta-lactam; tetracycline antibiotic; oxazolidinone antibiotic; glycopeptide antibiotic; rifamycin antibiotic; phenicol antibiotic; disinfecting agents and antiseptics	antibiotic efflux	resistance-nodulation-cell division (RND) antibiotic efflux pump	vancomycin; tigecycline; tetracycline; linezolid; rifampin; chloramphenicol; ampicillin; cefalotin; triclosan
	Pseudomonas aeruginosa	ArmR		antibiotic efflux
	Pseudomonas aeruginosa	MexJ	macrolide antibiotic; tetracycline antibiotic	antibiotic efflux	resistance-nodulation-cell division (RND) antibiotic efflux pump	erythromycin; tetracycline
	Pseudomonas aeruginosa	MexK	macrolide antibiotic; tetracycline antibiotic	antibiotic efflux	resistance-nodulation-cell division (RND) antibiotic efflux pump	erythromycin; tetracycline
	Pseudomonas aeruginosa	ArnT	peptide antibiotic	antibiotic target alteration	pmr phosphoethanolamine transferase	colistin A; colistin B
	Pseudomonas aeruginosa	arnA	peptide antibiotic	antibiotic target alteration	pmr phosphoethanolamine transferase	polymyxin B
	Pseudomonas aeruginosa	mexP	macrolide antibiotic; carbapenem; tetracycline antibiotic; diaminopyrimidine antibiotic; phenicol antibiotic; disinfecting agents and antiseptics	antibiotic efflux	resistance-nodulation-cell division (RND) antibiotic efflux pump	erythromycin; acriflavine; tetracycline; imipenem; trimethoprim; chloramphenicol; thiamphenicol; kitasamycin; rokitamycin
	Pseudomonas aeruginosa	mexQ	macrolide antibiotic; carbapenem; tetracycline antibiotic; diaminopyrimidine antibiotic; phenicol antibiotic; disinfecting agents and antiseptics	antibiotic efflux	resistance-nodulation-cell division (RND) antibiotic efflux pump	erythromycin; acriflavine; tetracycline; imipenem; trimethoprim; chloramphenicol; thiamphenicol; kitasamycin; rokitamycin
	Pseudomonas aeruginosa	opmE	macrolide antibiotic; carbapenem; tetracycline antibiotic; diaminopyrimidine antibiotic; phenicol antibiotic; disinfecting agents and antiseptics	antibiotic efflux	resistance-nodulation-cell division (RND) antibiotic efflux pump	erythromycin; acriflavine; tetracycline; imipenem; trimethoprim; chloramphenicol; thiamphenicol; kitasamycin; rokitamycin
	Pseudomonas aeruginosa	Pseudomonas aeruginosa CpxR	macrolide antibiotic; fluoroquinolone antibiotic; monobactam; aminoglycoside antibiotic; carbapenem; cephalosporin; penicillin beta-lactam; tetracycline antibiotic; peptide antibiotic; aminocoumarin antibiotic; diaminopyrimidine antibiotic; sulfonamide antibiotic; phenicol antibiotic	antibiotic efflux	resistance-nodulation-cell division (RND) antibiotic efflux pump	neomycin; erythromycin; amikacin; ciprofloxacin; kanamycin A; tetracycline; tobramycin; ceftazidime; ceftriaxone; meropenem; novobiocin; azithromycin; trimethoprim; sulfamethoxazole; chloramphenicol; aztreonam; colistin A; colistin B; ampicillin; panipenem; trimethoprim-sulfamethoxazole; gentamicin
	Pseudomonas aeruginosa	Pseudomonas aeruginosa emrE	aminoglycoside antibiotic	antibiotic efflux	small multidrug resistance (SMR) antibiotic efflux pump	gentamicin C; gentamicin
	Pseudomonas aeruginosa	OpmH	disinfecting agents and antiseptics	antibiotic efflux	resistance-nodulation-cell division (RND) antibiotic efflux pump	triclosan
	Pseudomonas aeruginosa	cprS	peptide antibiotic	antibiotic target alteration; antibiotic efflux	pmr phosphoethanolamine transferase	polymyxin B; colistin A; colistin B
	Pseudomonas aeruginosa	cprR	peptide antibiotic	antibiotic target alteration; antibiotic efflux	pmr phosphoethanolamine transferase	polymyxin B; colistin A; colistin B
	Pseudomonas aeruginosa	FosA	phosphonic acid antibiotic	antibiotic inactivation	fosfomycin thiol transferase	fosfomycin
	Pseudomonas aeruginosa	mexM	phenicol antibiotic	antibiotic efflux	resistance-nodulation-cell division (RND) antibiotic efflux pump	chloramphenicol; thiamphenicol
	Pseudomonas aeruginosa	mexN	phenicol antibiotic	antibiotic efflux	resistance-nodulation-cell division (RND) antibiotic efflux pump	chloramphenicol; thiamphenicol
	Pseudomonas aeruginosa	OprM	macrolide antibiotic; fluoroquinolone antibiotic; aminoglycoside antibiotic; carbapenem; cephalosporin; penicillin beta-lactam; tetracycline antibiotic; phenicol antibiotic; disinfecting agents and antiseptics	antibiotic efflux	resistance-nodulation-cell division (RND) antibiotic efflux pump	erythromycin; amikacin; gentamicin C; ciprofloxacin; acriflavine; tetracycline; tobramycin; meropenem; azithromycin; chloramphenicol; thiamphenicol; norfloxacin; ofloxacin; gentamicin
	Pseudomonas aeruginosa	MexB		antibiotic efflux
	Pseudomonas aeruginosa	MexA		antibiotic efflux
	Pseudomonas aeruginosa	ParR	macrolide antibiotic; fluoroquinolone antibiotic; monobactam; aminoglycoside antibiotic; carbapenem; cephalosporin; penicillin beta-lactam; tetracycline antibiotic; phenicol antibiotic; disinfecting agents and antiseptics	antibiotic efflux; reduced permeability to antibiotic	resistance-nodulation-cell division (RND) antibiotic efflux pump; Outer Membrane Porin (Opr)	erythromycin; amikacin; gentamicin C; ciprofloxacin; acriflavine; tetracycline; tobramycin; meropenem; imipenem; chloramphenicol; norfloxacin; ofloxacin; gentamicin
	Pseudomonas aeruginosa	ParS	macrolide antibiotic; fluoroquinolone antibiotic; monobactam; aminoglycoside antibiotic; carbapenem; cephalosporin; penicillin beta-lactam; tetracycline antibiotic; phenicol antibiotic; disinfecting agents and antiseptics	antibiotic efflux; reduced permeability to antibiotic	resistance-nodulation-cell division (RND) antibiotic efflux pump; Outer Membrane Porin (Opr)	erythromycin; amikacin; gentamicin C; ciprofloxacin; acriflavine; tetracycline; tobramycin; meropenem; imipenem; chloramphenicol; norfloxacin; ofloxacin; gentamicin
	Pseudomonas aeruginosa	MuxA	macrolide antibiotic; monobactam; tetracycline antibiotic; aminocoumarin antibiotic	antibiotic efflux	resistance-nodulation-cell division (RND) antibiotic efflux pump	erythromycin; tetracycline; novobiocin; aztreonam; kitasamycin; rokitamycin
	Pseudomonas aeruginosa	MuxB	macrolide antibiotic; monobactam; tetracycline antibiotic; aminocoumarin antibiotic	antibiotic efflux	resistance-nodulation-cell division (RND) antibiotic efflux pump	erythromycin; tetracycline; novobiocin; aztreonam; kitasamycin; rokitamycin
	Pseudomonas aeruginosa	MuxC	macrolide antibiotic; monobactam; tetracycline antibiotic; aminocoumarin antibiotic	antibiotic efflux	resistance-nodulation-cell division (RND) antibiotic efflux pump	erythromycin; tetracycline; novobiocin; aztreonam; kitasamycin; rokitamycin
	Pseudomonas aeruginosa	OpmB	macrolide antibiotic; monobactam; tetracycline antibiotic; aminocoumarin antibiotic	antibiotic efflux	resistance-nodulation-cell division (RND) antibiotic efflux pump	erythromycin; tetracycline; novobiocin; aztreonam; kitasamycin; rokitamycin
	Pseudomonas aeruginosa	OprN	fluoroquinolone antibiotic; diaminopyrimidine antibiotic; phenicol antibiotic	antibiotic efflux	resistance-nodulation-cell division (RND) antibiotic efflux pump	ciprofloxacin; trimethoprim; chloramphenicol; norfloxacin
	Pseudomonas aeruginosa	MexF	fluoroquinolone antibiotic; diaminopyrimidine antibiotic; phenicol antibiotic	antibiotic efflux	resistance-nodulation-cell division (RND) antibiotic efflux pump	ciprofloxacin; trimethoprim; chloramphenicol; norfloxacin
	Pseudomonas aeruginosa	MexE	fluoroquinolone antibiotic; diaminopyrimidine antibiotic; phenicol antibiotic	antibiotic efflux	resistance-nodulation-cell division (RND) antibiotic efflux pump	ciprofloxacin; trimethoprim; chloramphenicol; norfloxacin
	Pseudomonas aeruginosa	mexY	macrolide antibiotic; fluoroquinolone antibiotic; aminoglycoside antibiotic; carbapenem; cephalosporin; penicillin beta-lactam; tetracycline antibiotic; phenicol antibiotic; disinfecting agents and antiseptics	antibiotic efflux	resistance-nodulation-cell division (RND) antibiotic efflux pump	erythromycin; amikacin; gentamicin C; ciprofloxacin; acriflavine; tetracycline; tobramycin; meropenem; chloramphenicol; arbekacin; norfloxacin; ofloxacin; gentamicin
	Pseudomonas aeruginosa	TriA	disinfecting agents and antiseptics	antibiotic efflux	resistance-nodulation-cell division (RND) antibiotic efflux pump	1149
	Pseudomonas aeruginosa	TriB	disinfecting agents and antiseptics	antibiotic efflux	resistance-nodulation-cell division (RND) antibiotic efflux pump	triclosan
	Pseudomonas aeruginosa	TriC	disinfecting agents and antiseptics	antibiotic efflux	resistance-nodulation-cell division (RND) antibiotic efflux pump	triclosan
	Pseudomonas aeruginosa	OprJ	macrolide antibiotic; fluoroquinolone antibiotic; aminoglycoside antibiotic; cephalosporin; penicillin beta-lactam; tetracycline antibiotic; aminocoumarin antibiotic; diaminopyrimidine antibiotic; phenicol antibiotic	antibiotic efflux	resistance-nodulation-cell division (RND) antibiotic efflux pump	erythromycin; gentamicin C; tetracycline; novobiocin; trimethoprim; chloramphenicol; ofloxacin; gentamicin
	Pseudomonas aeruginosa	MexD	macrolide antibiotic; fluoroquinolone antibiotic; aminoglycoside antibiotic; cephalosporin; penicillin beta-lactam; tetracycline antibiotic; aminocoumarin antibiotic; diaminopyrimidine antibiotic; phenicol antibiotic	antibiotic efflux	resistance-nodulation-cell division (RND) antibiotic efflux pump	erythromycin; gentamicin C; tetracycline; novobiocin; trimethoprim; chloramphenicol; ofloxacin; gentamicin
	Pseudomonas aeruginosa	MexC	macrolide antibiotic; fluoroquinolone antibiotic; aminoglycoside antibiotic; cephalosporin; penicillin beta-lactam; tetracycline antibiotic; aminocoumarin antibiotic; diaminopyrimidine antibiotic; phenicol antibiotic	antibiotic efflux	resistance-nodulation-cell division (RND) antibiotic efflux pump	erythromycin; gentamicin C; tetracycline; novobiocin; trimethoprim; chloramphenicol; ofloxacin; gentamicin
	Pseudomonas aeruginosa	OXA-486	penicillin beta-lactam	antibiotic inactivation	OXA beta-lactamase; OXA-50-like beta-lactamase	oxacillin
	Pseudomonas aeruginosa	OpmD	fluoroquinolone antibiotic; disinfecting agents and antiseptics	antibiotic efflux	resistance-nodulation-cell division (RND) antibiotic efflux pump	acriflavine; norfloxacin
	Pseudomonas aeruginosa	MexI	fluoroquinolone antibiotic; disinfecting agents and antiseptics	antibiotic efflux	resistance-nodulation-cell division (RND) antibiotic efflux pump	acriflavine; norfloxacin
	Pseudomonas aeruginosa	MexH	fluoroquinolone antibiotic; disinfecting agents and antiseptics	antibiotic efflux	resistance-nodulation-cell division (RND) antibiotic efflux pump	acriflavine; norfloxacin
	Pseudomonas aeruginosa	MexG		antibiotic efflux
	Pseudomonas aeruginosa	bcr-1	bicyclomycin-like antibiotic	antibiotic efflux	major facilitator superfamily (MFS) antibiotic efflux pump	bicyclomycin
	Pseudomonas aeruginosa	APH(3')-IIb	aminoglycoside antibiotic	antibiotic inactivation	APH(3')	neomycin; ribostamycin; butirosin; kanamycin A; gentamicin B; paromomycin; gentamicin
	Pseudomonas aeruginosa	PDC-3	monobactam; carbapenem; cephalosporin; penicillin beta-lactam	antibiotic inactivation	PDC beta-lactamase	cefoxitin; cefazolin; ceftazidime; ceftriaxone; ampicillin; cefixime; cefalotin
	Pseudomonas aeruginosa	vanW gene in vanG cluster	glycopeptide antibiotic	antibiotic target alteration	vanW; glycopeptide resistance gene cluster	vancomycin
	Pseudomonas aeruginosa	basS	peptide antibiotic	antibiotic target alteration; antibiotic efflux	pmr phosphoethanolamine transferase	polymyxin B
	Pseudomonas aeruginosa	PmpM	fluoroquinolone antibiotic; aminoglycoside antibiotic; disinfecting agents and antiseptics	antibiotic efflux	multidrug and toxic compound extrusion (MATE) transporter	neomycin; benzalkonium chloride; chlorhexidine
	Pseudomonas aeruginosa	MexW	macrolide antibiotic; fluoroquinolone antibiotic; tetracycline antibiotic; phenicol antibiotic; disinfecting agents and antiseptics	antibiotic efflux	resistance-nodulation-cell division (RND) antibiotic efflux pump	erythromycin; acriflavine; tetracycline; chloramphenicol
	Pseudomonas aeruginosa	MexV	macrolide antibiotic; fluoroquinolone antibiotic; tetracycline antibiotic; phenicol antibiotic; disinfecting agents and antiseptics	antibiotic efflux	resistance-nodulation-cell division (RND) antibiotic efflux pump	erythromycin; acriflavine; tetracycline; chloramphenicol
	Pseudomonas aeruginosa	rsmA	fluoroquinolone antibiotic; diaminopyrimidine antibiotic; phenicol antibiotic	antibiotic efflux	resistance-nodulation-cell division (RND) antibiotic efflux pump	trimethoprim; chloramphenicol
	Pseudomonas aeruginosa	Pseudomonas aeruginosa soxR	fluoroquinolone antibiotic; cephalosporin; glycylcycline; penicillin beta-lactam; tetracycline antibiotic; rifamycin antibiotic; phenicol antibiotic; disinfecting agents and antiseptics	antibiotic target alteration; antibiotic efflux	ATP-binding cassette (ABC) antibiotic efflux pump; major facilitator superfamily (MFS) antibiotic efflux pump; resistance-nodulation-cell division (RND) antibiotic efflux pump	tigecycline; ciprofloxacin; tetracycline; rifampin; chloramphenicol; ampicillin; norfloxacin; cefalotin; triclosan
	Pseudomonas aeruginosa	vanH gene in vanB cluster	glycopeptide antibiotic	antibiotic target alteration	vanH; glycopeptide resistance gene cluster	vancomycin
	Pseudomonas aeruginosa	Pseudomonas aeruginosa catB7	phenicol antibiotic	antibiotic inactivation	chloramphenicol acetyltransferase (CAT)	azidamfenicol; chloramphenicol; thiamphenicol
	Pseudomonas aeruginosa	basR	peptide antibiotic	antibiotic target alteration; antibiotic efflux	pmr phosphoethanolamine transferase	polymyxin B
	Pseudomonas aeruginosa	nalC		antibiotic efflux
	Pseudomonas aeruginosa	nalD		antibiotic efflux
	Pseudomonas aeruginosa	MexR		antibiotic target alteration; antibiotic efflux
	Pseudomonas aeruginosa	MexT	fluoroquinolone antibiotic; diaminopyrimidine antibiotic; phenicol antibiotic	antibiotic efflux	resistance-nodulation-cell division (RND) antibiotic efflux pump	ciprofloxacin; trimethoprim; chloramphenicol
	Pseudomonas aeruginosa	MexS	fluoroquinolone antibiotic; diaminopyrimidine antibiotic; phenicol antibiotic	antibiotic efflux	resistance-nodulation-cell division (RND) antibiotic efflux pump	ciprofloxacin; trimethoprim; chloramphenicol
	Pseudomonas aeruginosa	MexZ	macrolide antibiotic; fluoroquinolone antibiotic; aminoglycoside antibiotic; carbapenem; cephalosporin; penicillin beta-lactam; tetracycline antibiotic; phenicol antibiotic; disinfecting agents and antiseptics	antibiotic efflux	resistance-nodulation-cell division (RND) antibiotic efflux pump	erythromycin; amikacin; gentamicin C; ciprofloxacin; acriflavine; tetracycline; tobramycin; meropenem; chloramphenicol; arbekacin; norfloxacin; ofloxacin; gentamicin
	Pseudomonas aeruginosa	Type B NfxB	macrolide antibiotic; fluoroquinolone antibiotic; aminoglycoside antibiotic; cephalosporin; penicillin beta-lactam; tetracycline antibiotic; aminocoumarin antibiotic; diaminopyrimidine antibiotic; phenicol antibiotic	antibiotic efflux	resistance-nodulation-cell division (RND) antibiotic efflux pump	erythromycin; gentamicin C; tetracycline; novobiocin; trimethoprim; chloramphenicol; ofloxacin; gentamicin
A61	Pseudomonas aeruginosa	Pseudomonas aeruginosa CpxR	macrolide antibiotic; fluoroquinolone antibiotic; monobactam; aminoglycoside antibiotic; carbapenem; cephalosporin; penicillin beta-lactam; tetracycline antibiotic; peptide antibiotic; aminocoumarin antibiotic; diaminopyrimidine antibiotic; sulfonamide antibiotic; phenicol antibiotic	antibiotic efflux	resistance-nodulation-cell division (RND) antibiotic efflux pump	neomycin; erythromycin; amikacin; ciprofloxacin; kanamycin A; tetracycline; tobramycin; ceftazidime; ceftriaxone; meropenem; novobiocin; azithromycin; trimethoprim; sulfamethoxazole; chloramphenicol; aztreonam; colistin A; colistin B; ampicillin; panipenem; trimethoprim-sulfamethoxazole; gentamicin
	Pseudomonas aeruginosa	opmE	macrolide antibiotic; carbapenem; tetracycline antibiotic; diaminopyrimidine antibiotic; phenicol antibiotic; disinfecting agents and antiseptics	antibiotic efflux	resistance-nodulation-cell division (RND) antibiotic efflux pump	erythromycin; acriflavine; tetracycline; imipenem; trimethoprim; chloramphenicol; thiamphenicol; kitasamycin; rokitamycin
	Pseudomonas aeruginosa	mexQ	macrolide antibiotic; carbapenem; tetracycline antibiotic; diaminopyrimidine antibiotic; phenicol antibiotic; disinfecting agents and antiseptics	antibiotic efflux	resistance-nodulation-cell division (RND) antibiotic efflux pump	erythromycin; acriflavine; tetracycline; imipenem; trimethoprim; chloramphenicol; thiamphenicol; kitasamycin; rokitamycin
	Pseudomonas aeruginosa	mexP	macrolide antibiotic; carbapenem; tetracycline antibiotic; diaminopyrimidine antibiotic; phenicol antibiotic; disinfecting agents and antiseptics	antibiotic efflux	resistance-nodulation-cell division (RND) antibiotic efflux pump	erythromycin; acriflavine; tetracycline; imipenem; trimethoprim; chloramphenicol; thiamphenicol; kitasamycin; rokitamycin
	Pseudomonas aeruginosa	arnA	peptide antibiotic	antibiotic target alteration	pmr phosphoethanolamine transferase	polymyxin B
	Pseudomonas aeruginosa	ArnT	peptide antibiotic	antibiotic target alteration	pmr phosphoethanolamine transferase	colistin A; colistin B
	Pseudomonas aeruginosa	MexK	macrolide antibiotic; tetracycline antibiotic	antibiotic efflux	resistance-nodulation-cell division (RND) antibiotic efflux pump	erythromycin; tetracycline
	Pseudomonas aeruginosa	MexJ	macrolide antibiotic; tetracycline antibiotic	antibiotic efflux	resistance-nodulation-cell division (RND) antibiotic efflux pump	erythromycin; tetracycline
	Pseudomonas aeruginosa	ArmR		antibiotic efflux
	Pseudomonas aeruginosa	YajC	fluoroquinolone antibiotic; cephalosporin; glycylcycline; penicillin beta-lactam; tetracycline antibiotic; oxazolidinone antibiotic; glycopeptide antibiotic; rifamycin antibiotic; phenicol antibiotic; disinfecting agents and antiseptics	antibiotic efflux	resistance-nodulation-cell division (RND) antibiotic efflux pump	vancomycin; tigecycline; tetracycline; linezolid; rifampin; chloramphenicol; ampicillin; cefalotin; triclosan
	Pseudomonas aeruginosa	OpmH	disinfecting agents and antiseptics	antibiotic efflux	resistance-nodulation-cell division (RND) antibiotic efflux pump	triclosan
	Pseudomonas aeruginosa	Pseudomonas aeruginosa emrE	aminoglycoside antibiotic	antibiotic efflux	small multidrug resistance (SMR) antibiotic efflux pump	gentamicin C; gentamicin
	Pseudomonas aeruginosa	cprR	peptide antibiotic	antibiotic target alteration; antibiotic efflux	pmr phosphoethanolamine transferase	polymyxin B; colistin A; colistin B
	Pseudomonas aeruginosa	cprS	peptide antibiotic	antibiotic target alteration; antibiotic efflux	pmr phosphoethanolamine transferase	polymyxin B; colistin A; colistin B
	Pseudomonas aeruginosa	FosA	phosphonic acid antibiotic	antibiotic inactivation	fosfomycin thiol transferase	fosfomycin
	Pseudomonas aeruginosa	mexM	phenicol antibiotic	antibiotic efflux	resistance-nodulation-cell division (RND) antibiotic efflux pump	chloramphenicol; thiamphenicol
	Pseudomonas aeruginosa	mexN	phenicol antibiotic	antibiotic efflux	resistance-nodulation-cell division (RND) antibiotic efflux pump	chloramphenicol; thiamphenicol
	Pseudomonas aeruginosa	OprM	macrolide antibiotic; fluoroquinolone antibiotic; aminoglycoside antibiotic; carbapenem; cephalosporin; penicillin beta-lactam; tetracycline antibiotic; phenicol antibiotic; disinfecting agents and antiseptics	antibiotic efflux	resistance-nodulation-cell division (RND) antibiotic efflux pump	erythromycin; amikacin; gentamicin C; ciprofloxacin; acriflavine; tetracycline; tobramycin; meropenem; azithromycin; chloramphenicol; thiamphenicol; norfloxacin; ofloxacin; gentamicin
	Pseudomonas aeruginosa	MexB		antibiotic efflux
	Pseudomonas aeruginosa	MexA		antibiotic efflux
	Pseudomonas aeruginosa	ParS	macrolide antibiotic; fluoroquinolone antibiotic; monobactam; aminoglycoside antibiotic; carbapenem; cephalosporin; penicillin beta-lactam; tetracycline antibiotic; phenicol antibiotic; disinfecting agents and antiseptics	antibiotic efflux; reduced permeability to antibiotic	resistance-nodulation-cell division (RND) antibiotic efflux pump; Outer Membrane Porin (Opr)	erythromycin; amikacin; gentamicin C; ciprofloxacin; acriflavine; tetracycline; tobramycin; meropenem; imipenem; chloramphenicol; norfloxacin; ofloxacin; gentamicin
	Pseudomonas aeruginosa	ParR	macrolide antibiotic; fluoroquinolone antibiotic; monobactam; aminoglycoside antibiotic; carbapenem; cephalosporin; penicillin beta-lactam; tetracycline antibiotic; phenicol antibiotic; disinfecting agents and antiseptics	antibiotic efflux; reduced permeability to antibiotic	resistance-nodulation-cell division (RND) antibiotic efflux pump; Outer Membrane Porin (Opr)	erythromycin; amikacin; gentamicin C; ciprofloxacin; acriflavine; tetracycline; tobramycin; meropenem; imipenem; chloramphenicol; norfloxacin; ofloxacin; gentamicin
	Pseudomonas aeruginosa	MuxA	macrolide antibiotic; monobactam; tetracycline antibiotic; aminocoumarin antibiotic	antibiotic efflux	resistance-nodulation-cell division (RND) antibiotic efflux pump	erythromycin; tetracycline; novobiocin; aztreonam; kitasamycin; rokitamycin
	Pseudomonas aeruginosa	MuxB	macrolide antibiotic; monobactam; tetracycline antibiotic; aminocoumarin antibiotic	antibiotic efflux	resistance-nodulation-cell division (RND) antibiotic efflux pump	erythromycin; tetracycline; novobiocin; aztreonam; kitasamycin; rokitamycin
	Pseudomonas aeruginosa	MuxC	macrolide antibiotic; monobactam; tetracycline antibiotic; aminocoumarin antibiotic	antibiotic efflux	resistance-nodulation-cell division (RND) antibiotic efflux pump	erythromycin; tetracycline; novobiocin; aztreonam; kitasamycin; rokitamycin
	Pseudomonas aeruginosa	OpmB	macrolide antibiotic; monobactam; tetracycline antibiotic; aminocoumarin antibiotic	antibiotic efflux	resistance-nodulation-cell division (RND) antibiotic efflux pump	erythromycin; tetracycline; novobiocin; aztreonam; kitasamycin; rokitamycin
	Pseudomonas aeruginosa	OprN	fluoroquinolone antibiotic; diaminopyrimidine antibiotic; phenicol antibiotic	antibiotic efflux	resistance-nodulation-cell division (RND) antibiotic efflux pump	ciprofloxacin; trimethoprim; chloramphenicol; norfloxacin
	Pseudomonas aeruginosa	MexF	fluoroquinolone antibiotic; diaminopyrimidine antibiotic; phenicol antibiotic	antibiotic efflux	resistance-nodulation-cell division (RND) antibiotic efflux pump	ciprofloxacin; trimethoprim; chloramphenicol; norfloxacin
	Pseudomonas aeruginosa	MexE	fluoroquinolone antibiotic; diaminopyrimidine antibiotic; phenicol antibiotic	antibiotic efflux	resistance-nodulation-cell division (RND) antibiotic efflux pump	ciprofloxacin; trimethoprim; chloramphenicol; norfloxacin
	Pseudomonas aeruginosa	mexY	macrolide antibiotic; fluoroquinolone antibiotic; aminoglycoside antibiotic; carbapenem; cephalosporin; penicillin beta-lactam; tetracycline antibiotic; phenicol antibiotic; disinfecting agents and antiseptics	antibiotic efflux	resistance-nodulation-cell division (RND) antibiotic efflux pump	erythromycin; amikacin; gentamicin C; ciprofloxacin; acriflavine; tetracycline; tobramycin; meropenem; chloramphenicol; arbekacin; norfloxacin; ofloxacin; gentamicin
	Pseudomonas aeruginosa	TriC	disinfecting agents and antiseptics	antibiotic efflux	resistance-nodulation-cell division (RND) antibiotic efflux pump	triclosan
	Pseudomonas aeruginosa	TriB	disinfecting agents and antiseptics	antibiotic efflux	resistance-nodulation-cell division (RND) antibiotic efflux pump	triclosan
	Pseudomonas aeruginosa	TriA	disinfecting agents and antiseptics	antibiotic efflux	resistance-nodulation-cell division (RND) antibiotic efflux pump	1149
	Pseudomonas aeruginosa	OXA-486	penicillin beta-lactam	antibiotic inactivation	OXA beta-lactamase; OXA-50-like beta-lactamase	oxacillin
	Pseudomonas aeruginosa	OpmD	fluoroquinolone antibiotic; disinfecting agents and antiseptics	antibiotic efflux	resistance-nodulation-cell division (RND) antibiotic efflux pump	acriflavine; norfloxacin
	Pseudomonas aeruginosa	MexI	fluoroquinolone antibiotic; disinfecting agents and antiseptics	antibiotic efflux	resistance-nodulation-cell division (RND) antibiotic efflux pump	acriflavine; norfloxacin
	Pseudomonas aeruginosa	MexH	fluoroquinolone antibiotic; disinfecting agents and antiseptics	antibiotic efflux	resistance-nodulation-cell division (RND) antibiotic efflux pump	acriflavine; norfloxacin
	Pseudomonas aeruginosa	MexG		antibiotic efflux
	Pseudomonas aeruginosa	bcr-1	bicyclomycin-like antibiotic	antibiotic efflux	major facilitator superfamily (MFS) antibiotic efflux pump	bicyclomycin
	Pseudomonas aeruginosa	APH(3')-IIb	aminoglycoside antibiotic	antibiotic inactivation	APH(3')	neomycin; ribostamycin; butirosin; kanamycin A; gentamicin B; paromomycin; gentamicin
	Pseudomonas aeruginosa	PDC-3	monobactam; carbapenem; cephalosporin; penicillin beta-lactam	antibiotic inactivation	PDC beta-lactamase	cefoxitin; cefazolin; ceftazidime; ceftriaxone; ampicillin; cefixime; cefalotin
	Pseudomonas aeruginosa	Pseudomonas aeruginosa catB7	phenicol antibiotic	antibiotic inactivation	chloramphenicol acetyltransferase (CAT)	azidamfenicol; chloramphenicol; thiamphenicol
	Pseudomonas aeruginosa	vanW gene in vanG cluster	glycopeptide antibiotic	antibiotic target alteration	vanW; glycopeptide resistance gene cluster	vancomycin
	Pseudomonas aeruginosa	MexC	macrolide antibiotic; fluoroquinolone antibiotic; aminoglycoside antibiotic; cephalosporin; penicillin beta-lactam; tetracycline antibiotic; aminocoumarin antibiotic; diaminopyrimidine antibiotic; phenicol antibiotic	antibiotic efflux	resistance-nodulation-cell division (RND) antibiotic efflux pump	erythromycin; gentamicin C; tetracycline; novobiocin; trimethoprim; chloramphenicol; ofloxacin; gentamicin
	Pseudomonas aeruginosa	MexD	macrolide antibiotic; fluoroquinolone antibiotic; aminoglycoside antibiotic; cephalosporin; penicillin beta-lactam; tetracycline antibiotic; aminocoumarin antibiotic; diaminopyrimidine antibiotic; phenicol antibiotic	antibiotic efflux	resistance-nodulation-cell division (RND) antibiotic efflux pump	erythromycin; gentamicin C; tetracycline; novobiocin; trimethoprim; chloramphenicol; ofloxacin; gentamicin
	Pseudomonas aeruginosa	OprJ	macrolide antibiotic; fluoroquinolone antibiotic; aminoglycoside antibiotic; cephalosporin; penicillin beta-lactam; tetracycline antibiotic; aminocoumarin antibiotic; diaminopyrimidine antibiotic; phenicol antibiotic	antibiotic efflux	resistance-nodulation-cell division (RND) antibiotic efflux pump	erythromycin; gentamicin C; tetracycline; novobiocin; trimethoprim; chloramphenicol; ofloxacin; gentamicin
	Pseudomonas aeruginosa	basS	peptide antibiotic	antibiotic target alteration; antibiotic efflux	pmr phosphoethanolamine transferase	polymyxin B
	Pseudomonas aeruginosa	PmpM	fluoroquinolone antibiotic; aminoglycoside antibiotic; disinfecting agents and antiseptics	antibiotic efflux	multidrug and toxic compound extrusion (MATE) transporter	neomycin; benzalkonium chloride; chlorhexidine
	Pseudomonas aeruginosa	rsmA	fluoroquinolone antibiotic; diaminopyrimidine antibiotic; phenicol antibiotic	antibiotic efflux	resistance-nodulation-cell division (RND) antibiotic efflux pump	trimethoprim; chloramphenicol
	Pseudomonas aeruginosa	MexV	macrolide antibiotic; fluoroquinolone antibiotic; tetracycline antibiotic; phenicol antibiotic; disinfecting agents and antiseptics	antibiotic efflux	resistance-nodulation-cell division (RND) antibiotic efflux pump	erythromycin; acriflavine; tetracycline; chloramphenicol
	Pseudomonas aeruginosa	MexW	macrolide antibiotic; fluoroquinolone antibiotic; tetracycline antibiotic; phenicol antibiotic; disinfecting agents and antiseptics	antibiotic efflux	resistance-nodulation-cell division (RND) antibiotic efflux pump	erythromycin; acriflavine; tetracycline; chloramphenicol
	Pseudomonas aeruginosa	Pseudomonas aeruginosa soxR	fluoroquinolone antibiotic; cephalosporin; glycylcycline; penicillin beta-lactam; tetracycline antibiotic; rifamycin antibiotic; phenicol antibiotic; disinfecting agents and antiseptics	antibiotic target alteration; antibiotic efflux	ATP-binding cassette (ABC) antibiotic efflux pump; major facilitator superfamily (MFS) antibiotic efflux pump; resistance-nodulation-cell division (RND) antibiotic efflux pump	tigecycline; ciprofloxacin; tetracycline; rifampin; chloramphenicol; ampicillin; norfloxacin; cefalotin; triclosan
	Pseudomonas aeruginosa	vanH gene in vanB cluster	glycopeptide antibiotic	antibiotic target alteration	vanH; glycopeptide resistance gene cluster	vancomycin
	Pseudomonas aeruginosa	basR	peptide antibiotic	antibiotic target alteration; antibiotic efflux	pmr phosphoethanolamine transferase	polymyxin B
	Pseudomonas aeruginosa	nalD		antibiotic efflux
	Pseudomonas aeruginosa	nalC		antibiotic efflux
	Pseudomonas aeruginosa	MexR		antibiotic target alteration; antibiotic efflux
	Pseudomonas aeruginosa	MexT	fluoroquinolone antibiotic; diaminopyrimidine antibiotic; phenicol antibiotic	antibiotic efflux	resistance-nodulation-cell division (RND) antibiotic efflux pump	ciprofloxacin; trimethoprim; chloramphenicol
	Pseudomonas aeruginosa	MexS	fluoroquinolone antibiotic; diaminopyrimidine antibiotic; phenicol antibiotic	antibiotic efflux	resistance-nodulation-cell division (RND) antibiotic efflux pump	ciprofloxacin; trimethoprim; chloramphenicol
	Pseudomonas aeruginosa	MexZ	macrolide antibiotic; fluoroquinolone antibiotic; aminoglycoside antibiotic; carbapenem; cephalosporin; penicillin beta-lactam; tetracycline antibiotic; phenicol antibiotic; disinfecting agents and antiseptics	antibiotic efflux	resistance-nodulation-cell division (RND) antibiotic efflux pump	erythromycin; amikacin; gentamicin C; ciprofloxacin; acriflavine; tetracycline; tobramycin; meropenem; chloramphenicol; arbekacin; norfloxacin; ofloxacin; gentamicin
	Pseudomonas aeruginosa	Type B NfxB	macrolide antibiotic; fluoroquinolone antibiotic; aminoglycoside antibiotic; cephalosporin; penicillin beta-lactam; tetracycline antibiotic; aminocoumarin antibiotic; diaminopyrimidine antibiotic; phenicol antibiotic	antibiotic efflux	resistance-nodulation-cell division (RND) antibiotic efflux pump	erythromycin; gentamicin C; tetracycline; novobiocin; trimethoprim; chloramphenicol; ofloxacin; gentamicin

## Sheet: Antibiotics
Sample	Isolate ID	Data	Data Type	Predicted Phenotype	CGE Predicted Phenotype	%Identity	%Overlap	HSP Length/Total Length	Contig	Start	End	Accession
A3	Pseudomonas aeruginosa	aph(3')-IIb	Resistance	kanamycin	Unknown Aminoglycoside	99.26	100	807/807	NODE_17_length_119151_cov_326.164242	15131	15937	CP006832
	Pseudomonas aeruginosa	blaOXA-486	Resistance	ampicillin	Unknown Beta-lactam	99.62	100	789/789	NODE_3_length_523444_cov_367.451007	162461	163249	AY597426
	Pseudomonas aeruginosa	blaPAO	Resistance	ampicillin, amoxicillin/clavulanic acid, cefoxitin, ceftriaxone	Amoxicillin, Ampicillin, Cefepime, Ceftazidime	99.75	100	1194/1194	NODE_17_length_119151_cov_326.164242	29486	28293	AY083592
	Pseudomonas aeruginosa	catB7	Resistance	chloramphenicol	Chloramphenicol	98.9	100	639/639	NODE_10_length_239984_cov_278.981168	54532	53894	AF036933
	Pseudomonas aeruginosa	fosA	Resistance	fosfomycin	Fosfomycin	98.53	100	408/408	NODE_2_length_586114_cov_294.159422	253036	253443	ACWU01000146
A25	Pseudomonas aeruginosa	aph(3')-IIb	Resistance	kanamycin	Unknown Aminoglycoside	99.26	100	807/807	NODE_12_length_210510_cov_33.925960	105977	106783	CP006832
	Pseudomonas aeruginosa	blaOXA-486	Resistance	ampicillin	Unknown Beta-lactam	99.62	100	789/789	NODE_11_length_211984_cov_34.725078	99597	98809	AY597426
	Pseudomonas aeruginosa	blaPAO	Resistance	ampicillin, amoxicillin/clavulanic acid, cefoxitin, ceftriaxone	Amoxicillin, Ampicillin, Cefepime, Ceftazidime	99.58	100	1194/1194	NODE_12_length_210510_cov_33.925960	120319	119126	FJ666073
	Pseudomonas aeruginosa	catB7	Resistance	chloramphenicol	Chloramphenicol	98.12	100	639/639	NODE_26_length_56973_cov_32.649461	51737	51099	AF036933
	Pseudomonas aeruginosa	fosA	Resistance	fosfomycin	Fosfomycin	99.02	100	408/408	NODE_4_length_469313_cov_31.299876	152379	152786	ACWU01000146
A61	Pseudomonas aeruginosa	aph(3')-IIb	Resistance	kanamycin	Unknown Aminoglycoside	99.26	100	807/807	NODE_11_length_210510_cov_68.861942	105977	106783	CP006832
	Pseudomonas aeruginosa	blaOXA-486	Resistance	ampicillin	Unknown Beta-lactam	99.62	100	789/789	NODE_10_length_211984_cov_69.250574	112388	113176	AY597426
	Pseudomonas aeruginosa	blaPAO	Resistance	ampicillin, amoxicillin/clavulanic acid, cefoxitin, ceftriaxone	Amoxicillin, Ampicillin, Cefepime, Ceftazidime	99.58	100	1194/1194	NODE_11_length_210510_cov_68.861942	120319	119126	FJ666073
	Pseudomonas aeruginosa	catB7	Resistance	chloramphenicol	Chloramphenicol	98.12	100	639/639	NODE_13_length_194233_cov_65.203839	51737	51099	AF036933
	Pseudomonas aeruginosa	crpP	Resistance	ciprofloxacin I/R	Ciprofloxacin	98.99	100	198/198	NODE_12_length_207879_cov_67.008137	173484	173681	HM560971
	Pseudomonas aeruginosa	fosA	Resistance	fosfomycin	Fosfomycin	99.02	100	408/408	NODE_4_length_469313_cov_62.988424	152379	152786	ACWU01000146

## Sheet: Secondary Metabolites
Sample	Species	Cluster ID	Type	Start	End
A3	Pseudomonas aeruginosa	1	NRPS	477099	530126
A3	Pseudomonas aeruginosa	1	betalactone	336506	364699
A3	Pseudomonas aeruginosa	2	hserlactone	493489	514094
A3	Pseudomonas aeruginosa	1	CDPS	188404	209138
A3	Pseudomonas aeruginosa	1	NRPS	133575	180633
A3	Pseudomonas aeruginosa	2	NAGGN	283022	297782
A3	Pseudomonas aeruginosa	1	hserlactone	1	18524
A3	Pseudomonas aeruginosa	2	NRP-metallophore,NRPS	121721	188742
A3	Pseudomonas aeruginosa	3	NRPS	240587	283099
A3	Pseudomonas aeruginosa	1	opine-like-metallophore	54911	77000
A3	Pseudomonas aeruginosa	1	T1PKS,T3PKS	82825	141324
A3	Pseudomonas aeruginosa	1	hydrogen-cyanide	165673	178634
A3	Pseudomonas aeruginosa	1	phenazine	85306	95987
A3	Pseudomonas aeruginosa	1	NRP-metallophore,NRPS	19272	64377
A3	Pseudomonas aeruginosa	1	redox-cofactor	44922	58564
A3	Pseudomonas aeruginosa	1	NRPS	1	18862
A3	Pseudomonas aeruginosa	1	phenazine	1	5708
A25	Pseudomonas aeruginosa	1	hserlactone	532527	553132
A25	Pseudomonas aeruginosa	2	NAGGN	556594	571354
A25	Pseudomonas aeruginosa	3	NRPS	672872	719930
A25	Pseudomonas aeruginosa	1	opine-like-metallophore	575481	597570
A25	Pseudomonas aeruginosa	1	betalactone	238892	267085
A25	Pseudomonas aeruginosa	2	hserlactone	376688	397293
A25	Pseudomonas aeruginosa	1	phenazine	1	10666
A25	Pseudomonas aeruginosa	1	hydrogen-cyanide	19629	32590
A25	Pseudomonas aeruginosa	2	redox-cofactor	252288	265894
A25	Pseudomonas aeruginosa	1	phenazine	1	10660
A25	Pseudomonas aeruginosa	1	NRPS	61403	103920
A25	Pseudomonas aeruginosa	1	NRPS	1	67052
A25	Pseudomonas aeruginosa	1	NRP-metallophore,NRPS	23446	68488
A61	Pseudomonas aeruginosa	1	NRPS	133504	180562
A61	Pseudomonas aeruginosa	2	NAGGN	282080	296840
A61	Pseudomonas aeruginosa	3	hserlactone	300417	321022
A61	Pseudomonas aeruginosa	1	opine-like-metallophore	27835	49924
A61	Pseudomonas aeruginosa	1	betalactone	238892	267085
A61	Pseudomonas aeruginosa	2	hserlactone	376688	397293
A61	Pseudomonas aeruginosa	1	phenazine	390203	400868
A61	Pseudomonas aeruginosa	1	hydrogen-cyanide	19629	32590
A61	Pseudomonas aeruginosa	2	redox-cofactor	252288	265894
A61	Pseudomonas aeruginosa	1	phenazine	1	10660
A61	Pseudomonas aeruginosa	1	NRPS	1	42518
A61	Pseudomonas aeruginosa	1	NRPS	1894	68945
A61	Pseudomonas aeruginosa	1	NRP-metallophore,NRPS	1	45043
A61	Pseudomonas aeruginosa	1	phenazine	1	5691
A61	Pseudomonas aeruginosa	1	NRPS	1	4992
