# Supplementary material for: Pseudomonas aeruginosa adaptation and persistence in the aspergilloma microbiome revealed by integrated multi-omics
Source: G3 (Bethesda). 2026 Mar 17;16(5):jkag063. doi: 10.1093/g3journal/jkag063 (PMC13148400; doi:10.1093/g3journal/jkag063)
Supplement: jkag063_Supplementary_Data [file jkag063_supplementary_data.zip › Supplemental_Table_2_G3-2026-406553.xlsx]

## Sheet: Metadados_P.aeruginosa
Supplementary Table 2. Information and description of genomes (BV-BRC) used in pangenome analysis.
Assembly Accession	Genome Name	BioProject Accession	BioSample Accession	GenBank Accessions	Size	GC Content	Contig L50	Contig N50	TRNA	RRNA	Mat Peptide	CDS	Coarse Consistency	Fine Consistency	CheckM Contamination	CheckM Completeness	Genome Quality Flags	Isolation Source	Isolation Comments	Collection Date	Collection Year	Season	Isolation Country	State/Province	County	City	Geographic Group	Geographic Location	Other Environmental	Host Name	Host Common Name	Host Sex	Host Age	Host Health	Host Group	Lab Host	Passage	Other Clinical	Additional Metadata
GCA_000014625.1	Pseudomonas aeruginosa UCBPP-PA14	PRJNA386	SAMN02603591	CP000438	6537648	66.3	1	6537648	63	8		6022	99.8	99.3		99.7		human burn patient	isolate from a human burn patient											Human, Homo sapiens	Human				Human
GCA_000271365.1	Pseudomonas aeruginosa DK2	PRJNA73815	SAMN02603895	CP003149.1	6402658	66.3	1	6402658	63	12		5984	99.9	98.9		96.7		cystic fibrosis patient	isolated from a cystic fibrosis patient											Human, Homo sapiens	Human			cystic fibrosis	Human
GCA_000284555.1	Pseudomonas aeruginosa NCGM2.S1	PRJNA162173	SAMD00061003	AP012280.1	6764661	0.661	1	6764661	66	12		6325	99.7	99.3		100		Homo sapiens; urinary tract					Japan				Asia	Japan: Miyagi Prefecture		Human, Homo sapiens	Human				Human
GCA_000359505.1	Pseudomonas aeruginosa B136-33	PRJNA185969	SAMN02603669	CP004061.1	6421010	66.4	1	6421010	63	12		5952	97.8	96.7	0.6	99.1		infant with community-acquired diarrhea	isolate from an infant with community-acquired diarrhea											Human, Homo sapiens	Human				Human
GCA_000414035.1	Pseudomonas aeruginosa RP73	PRJNA206088	SAMN02603771	CP006245.1	6342034	66.5	1	6342034	63	12		5940	99.6	99.1		99.7		patient with Cystic Fibrosis	isolate from a patient with Cystic Fibrosis											Human, Homo sapiens	Human			Cystic Fibrosis	Human
GCA_000468935.1	Pseudomonas aeruginosa c7447m	PRJNA209859	SAMN02603588	CP006728.1	6262305	66.5	1	6262305	63	13		5805	99.7	99.6		100		patient with a chronic lung infection with P	isolate from a patient with a chronic lung infection with P. aeruginosa											Human, Homo sapiens	Human			chronic lung infection with P. aeruginosa	Human
GCA_000524595.1	Pseudomonas aeruginosa YL84	PRJNA234476	SAMN02641599	CP007147.1	6433441	66.4	1	6433441	64	12		5992	99.7	99.3		100		compost					Malaysia				Asia	Malaysia
GCA_000714515.1	Pseudomonas aeruginosa PAO1H2O	PRJNA83447	SAMN02740985	CP008749.1	6264404	66.3	1	6264404	63	13		5738	99.4	98.7	0.9	99.7		water	isolated after 1 year	2011	2011		USA	West Virginia			North America	USA: Bluefield, West Virginia
GCA_001447845.1	Pseudomonas aeruginosa strain VA-134	PRJNA302926	SAMN04284690	CP013245	6400418	66.42	1	6400418	65	4		6020	99.8	98.7	1.8	100		Skin wound of burn human patient												Human, Homo sapiens	Human				Human
GCA_001687285.1	Pseudomonas aeruginosa strain ATCC 27853	PRJNA286982	SAMN03774891	CP011857	6833187	66.1162	1	6833187	66	4		6533	99.8	98.6		97		sputum					Hong Kong				Asia	Hong Kong		Human, Homo sapiens	Human				Human				collected_by:CUHK
GCA_002085605.1	Pseudomonas aeruginosa strain RIVM-EMC2982	PRJNA339235	SAMN05583819	CP016955	7380063	65.66	1	7380063	67	4		7188	99.8	99		100		unavailable					Netherlands				Europe	Netherlands: Bilthoven		Human, Homo sapiens	Human			unavailable	Human				collected_by:EMC
GCA_002085755.1	Pseudomonas aeruginosa strain E6130952	PRJNA376024	SAMN06349407	CP020603,CP020602	7077406	65.83	1	7040952	72	12		6888	99.8	98.7	0.3	99.4		sputum		2014	2014		Canada				North America	Canada: Toronto		Human, Homo sapiens	Human			respiratory failure	Human			host_disease_outcome:death	collected_by:St. Joseph's Hospital
GCA_002104595.1	Pseudomonas aeruginosa strain PASGNDM699	PRJNA381838	SAMN06689795	CP020704	6985102	66	1	6985102	67	4		6791	99.9	99		100		sputum		42105	2015		Singapore				Asia	Singapore		Human, Homo sapiens	Human			N.A.	Human				collected_by:Jeanette WP Teo
GCA_002104615.1	Pseudomonas aeruginosa strain PASGNDM345	PRJNA381838	SAMN06689794	CP020703	6893164	66.07	1	6893164	66	4		6681	99.9	99		100		sputum		42126	2015		Singapore				Asia	Singapore		Human, Homo sapiens	Human			N.A.	Human				collected_by:Jeanette WP Teo
GCA_002192475.1	Pseudomonas aeruginosa strain 124	PRJNA389181	SAMN05020323	CP021774	7008516	65.84	1	7008516	65	4		6785	99.8	99	0.3	100		bronchial washing		39022	2006		Mexico				North America	Mexico: Mexico city		Human, Homo sapiens	Human			ventilator-associated pneumonia	Human				collected_by:not applicable
GCA_002192495.1	Pseudomonas aeruginosa strain 58	PRJNA389181	SAMN05020321	CP021775	7241575	65.8	1	7241575	65	4		7146	99.8	97.5	0.9	99.4		bronchial washing		38650	2005		Mexico				North America	Mexico: Mexico city		Human, Homo sapiens	Human			ventilator-associated pneumonia	Human				collected_by:not applicable
GCA_002205335.1	Pseudomonas aeruginosa strain 84	PRJNA389181	SAMN05020322	CP021999	6566724	66.23	1	6566724	64	4		6348	99.8	98.8		100		bronchial washing		38553	2005		Mexico				North America	Mexico: Mexico city		Human, Homo sapiens	Human			ventilator-associated pneumonia	Human				collected_by:not applicable
GCA_002205355.1	Pseudomonas aeruginosa strain 127	PRJNA389181	SAMN05020324	CP022000	7148302	65.74	1	7148302	65	4		7025	99.8	98.2	3.2	100		bronchial washing		39031	2006		Mexico				North America	Mexico: Mexico city		Human, Homo sapiens	Human			ventilator-associated pneumonia	Human				collected_by:not applicable
GCA_002205375.1	Pseudomonas aeruginosa strain 1242	PRJNA389181	SAMN05020326	CP022002	7050510	65.83	1	7050510	65	4		6967	99.6	97.2	2.2	99.4		Blood		41761	2014		Mexico				North America	Mexico: Mexico city		Human, Homo sapiens	Human	Female	12 years	Chiari malformation	Human				collected_by:not applicable
GCA_002208645.1	Pseudomonas aeruginosa strain 1207	PRJNA389181	SAMN05020325	CP022001	7411863	65.73	1	7411863	66	4		7297	99.7	97.1	3.3	100		Blood		41087	2012		Mexico				North America	Mexico: Mexico city		Human, Homo sapiens	Human	Male	3 years and 3 months	Comunity-adquired pneumonia	Human				collected_by:not applicable
GCA_002223805.1	Pseudomonas aeruginosa strain L10	PRJNA361478	SAMN06234157	CP019338	6661962	66.13	1	6661962	62	4		6353	99.8	99.5		100		Halobiotic reed		2014-03	2014		China				Asia	China: Binzhou											sample_type:tissue sample
GCA_002237405.1	Pseudomonas aeruginosa strain Ocean-1155	PRJNA394047	SAMN07347483	CP022526	6952237	66.01	1	6952237	66	4		6733	99.7	99	0.9	100		Open Ocean		37773	2003							Pacific Ocean											sample_type:culture
GCA_002237425.1	Pseudomonas aeruginosa strain Ocean-1175	PRJNA394047	SAMN07347485	CP022525	6943220	66.03	1	6943220	66	4		6724	99.7	99.1	0.3	100		Open Ocean		37773	2003							Pacific Ocean											sample_type:culture
GCA_002812825.1	Pseudomonas aeruginosa strain PB369	PRJNA419916	SAMN08101547	CP025049	6526814	66.02	1	6526814	64	8		6351	98.6	97.5		97.3		Abscess		41982	2014		USA	New York			North America	USA: New York		Human, Homo sapiens	Human				Human				sample_type:culture;biomaterial_provider:Guiqing Wang, Ph.D.;collected_by:Westchester Medical Center
GCA_002812845.1	Pseudomonas aeruginosa strain PB368	PRJNA419916	SAMN08101546	CP025050	6638559	65.96	1	6638559	64	8		6461	99	98.2		98.2		Abscess		41955	2014		USA	New York			North America	USA: New York		Human, Homo sapiens	Human				Human				sample_type:culture;biomaterial_provider:Guiqing Wang, Ph.D.;collected_by:Westchester Medical Center
GCA_002812865.1	Pseudomonas aeruginosa PB353	PRJNA419916	SAMN08101545	CP025051,CP025052	6497438	66.3107	1	6437515	71	8		6225	99.9	99.4	1.7	99.1		urine		42595	2016		USA	New York			North America	USA: New York		Homo sapiens	Human				Human				sample_type:culture;biomaterial_provider:Guiqing Wang, Ph.D.;collected_by:Westchester Medical Center
GCA_002812885.1	Pseudomonas aeruginosa PB354	PRJNA419916	SAMN08101544	CP025053,CP025054	6494275	66.3155	1	6434352	71	8		6219	99.9	99.3	1.7	99.1		urine		42586	2016		USA	New York			North America	USA: New York		Homo sapiens	Human				Human				sample_type:culture;biomaterial_provider:Guiqing Wang, Ph.D.;collected_by:Westchester Medical Center
GCA_002946935.1	Pseudomonas aeruginosa strain F5677	PRJNA253624	SAMN02887043	CP026680	6645227	65.8851	1	6645227	67	8		6449	99.7	99	0.3	99.7		urine		2012	2012		USA	New York			North America	USA: New York		Human, Homo sapiens	Human			Cancer	Human				collected_by:Memorial Hospital
GCA_003025345.2	Pseudomonas aeruginosa strain CR1	PRJNA381281	SAMN06673526	CP020560,CP020561	6164858	66.8375	1	6118054	64	8		5912	99.8	98.9	1.8	98.4		Chilli rhizosphere		41927	2014		India				Asia	India: Guntur, Andhra Pradesh											sample_type:Environmental
GCA_003028335.1	Pseudomonas aeruginosa strain MRSN12280	PRJNA445324	SAMN08776459	CP028162	7050928	66.0238	1	7050928	65	8		6840	99.9	98.7	0.2	100		Sacrum		41195	2012		USA	Texas			North America	USA:Texas		Human, Homo sapiens	Human			Wound	Human				collected_by:MRSN
GCA_003060845.1	Pseudomonas aeruginosa strain JB2	PRJNA433941	SAMN08524370	CP028917	6867314	66.0429	1	6867314	64	12		6550	99.6	98.2	0.3	99.4		soil		43136	2018		USA	Wisconsin			North America	USA: Madison, WI											sample_type:Cell culture
GCA_003194245.1	Pseudomonas aeruginosa strain CCUG 70744	PRJNA401330	SAMN07602569	CP023255	6859232	66.0403	1	6859232	71	4		6683	99.9	99		99.7		sputum		41282	2013		Sweden				Europe	Sweden: Gothenburg		Human, Homo sapiens	Human				Human				collected_by:Clinical Microbiology Laboratory, Sahlgrenska University Hospital
GCA_003206535.1	Pseudomonas aeruginosa strain K34-7	PRJNA450903	SAMN08954392	CP029707,CP029708	7042452	65.8891	1	7038012	67	8		6839	99.8	99		100		tracheal secretions		2006	2006		Norway				Europe	Norway: Olso		Human, Homo sapiens	Human				Human				collected_by:Ullevaal University Hospital
GCA_003369735.1	Pseudomonas aeruginosa strain Y89	PRJNA477434	SAMN09469733	CP030913,CP030914	6954674	65.9781	1	6868832	65	12		6641	99.9	98.5		100		sputum		2009	2009		South Korea				Asia	South Korea: Seoul		Human, Homo sapiens	Human	Male	69	Pneumonia	Human			host_subject_id:Y89	collected_by:Yonsei University Severance Hospital
GCA_003369755.1	Pseudomonas aeruginosa strain Y82	PRJNA477432	SAMN09469732	CP030912	7106857	65.7509	1	7106857	64	12		6815	99.9	99		99.7		sputum		2009	2009		South Korea				Asia	South Korea: Seoul		Human, Homo sapiens	Human	Male	58	Pneumonia	Human			host_subject_id:Y82	collected_by:Yonsei University Severance Hospital
GCA_003369775.1	Pseudomonas aeruginosa strain Y31	PRJNA477422	SAMN09469677	CP030910	6831076	66.1532	1	6831076	65	12		6442	99.4	98.1	1.2	100		sputum		2009	2009		South Korea				Asia	South Korea: Seoul		Human, Homo sapiens	Human	Female	58	Pneumonia	Human			host_subject_id:Y31	collected_by:Yonsei University Severance Hospital
GCA_003408495.1	Pseudomonas aeruginosa strain Y71	PRJNA477430	SAMN09469727	CP030911	6940949	65.9686	1	6940949	65	12		6664	99.9	98.3	0.3	100		sputum		2009	2009		South Korea				Asia	South Korea: Seoul		Human, Homo sapiens	Human	Male	70	Pneumonia	Human			host_subject_id:Y71	collected_by:Yonsei University Severance Hospital
GCA_003429185.1	Pseudomonas aeruginosa strain PABL012	PRJNA485889	SAMN09831327	CP031659	6546467	66.2898	1	6546467	65	8		6292	99.9	99.5		100		blood		1999-10	1999		USA	Illinois			North America	USA: Chicago, Illinois		Human, Homo sapiens	Human			Bacteremia	Human
GCA_003429205.1	Pseudomonas aeruginosa strain PABL017	PRJNA485889	SAMN09831332	CP031660	6503460	66.3125	1	6503460	65	8		6192	99.6	99		100		blood		2000-01	2000		USA	Illinois			North America	USA: Chicago, Illinois		Human, Homo sapiens	Human			Bacteremia	Human
GCA_003433235.1	Pseudomonas aeruginosa strain 24Pae112	PRJNA416504	SAMN07958398	CP029605	7097241	65.9896	1	7097241	64	12		6844	99.8	98.6	1.2	100		blood	isolate from a Intensive Care Unit patient	42068	2015		Colombia				South America	Colombia		Human, Homo sapiens	Human			Sepsis	Human				collected_by:Bacterial Molecular Genetics Laboratory
GCA_003441515.1	Pseudomonas aeruginosa strain WPB100	PRJNA486613	SAMN09859345	CP031877	6869565	66.0995	1	6869565	60	4		6729	99.8	98.8		100		hospital wastewaters		2014-09	2014		Singapore				Asia	Singapore											sample_type:Cell culture
GCA_003441535.1	Pseudomonas aeruginosa strain WPB101	PRJNA486613	SAMN09859346	CP031876	6871984	66.0969	1	6871984	60	5		6734	99.8	98.8		100		hospital wastewaters		2014-09	2014		Singapore				Asia	Singapore											sample_type:Cell culture
GCA_003441555.1	Pseudomonas aeruginosa strain WPB099	PRJNA486613	SAMN09859344	CP031878	6872115	66.0992	1	6872115	60	5		6724	99.8	98.7		100		hospital wastewaters		2014-09	2014		Singapore				Asia	Singapore											sample_type:Cell culture
GCA_003441575.1	Pseudomonas aeruginosa strain WPB098	PRJNA486613	SAMN09859343	CP031879	6515212	66.3074	1	6515212	58	3		6292	99.9	99.6	0.3	100		hospital wastewaters		2014-09	2014		Singapore				Asia	Singapore											sample_type:Cell culture
GCA_003641125.1	Pseudomonas aeruginosa strain 268	PRJNA494389	SAMN10163255	CP032761	7030474	65.9124		7030474	64	12		6734	94.03	91.2	2.47	99.16		patient with a left ventricular assist device	isolate from a patient with a left ventricular assist device	43105	2018		USA	California			North America	USA: California		Human, Homo sapiens	Human			left ventricular assist device	Human				sample_type:whole organism
GCA_003665495.1	Pseudomonas aeruginosa strain 6762	PRJNA475459	SAMN09389275	CP030075	6714842	66.1279		6714842	61	4		6459	94.58	91.8	1.8	99.06		hospital		2015	2015		China				Asia	China: Lanzhou											sample_type:organism
GCA_003713085.1	Pseudomonas aeruginosa strain BA15561	PRJNA494979	SAMN10187561	CP033432	6793961	65.8381		6793961	66	8		6729	93.97	89.33	5.96	98.22		blood		42535	2016		India				Asia	India		Human, Homo sapiens	Human			Bacteremia	Human				collected_by:Christian Medical College
GCA_003716765.1	Pseudomonas aeruginosa strain SP4528	PRJNA494980	SAMN10187562	CP033439	6877287	65.8483		6877287	65	8		6681	93.85	89.69	4.27	98.59		sputum		2016	2016		India				Asia	India		Human, Homo sapiens	Human			Respiratory tract infection	Human				collected_by:Christian Medical College
GCA_003798105.1	Pseudomonas aeruginosa strain H26027	PRJNA503802	SAMN10374626	CP033684	7079598	66.0726		7079598	65	8		6863	94.15	91.32	2.29	99.53		skin		40274	2010		Switzerland				Europe	Switzerland		Human, Homo sapiens	Human			Burned	Human				collected_by:Lausanne University Hospital
GCA_003798125.1	Pseudomonas aeruginosa strain H25883	PRJNA503802	SAMN10374624	CP033686	6706800	66.1504		6706800	67	8		6434	94.33	91.5	1.75	99.06		Biopsy		40323	2010		Switzerland				Europe	Switzerland		Human, Homo sapiens	Human			Burned	Human				collected_by:Lausanne University Hospital
GCA_003798145.1	Pseudomonas aeruginosa strain H26023	PRJNA503802	SAMN10374625	CP033685	6729216	66.2119		6729216	64	8		6450	94.21	91.56	1.8	99.01		Bronchial aspirate		40186	2010		Switzerland				Europe	Switzerland		Human, Homo sapiens	Human			Cardiac arrest	Human				collected_by:Lausanne University Hospital
GCA_003812165.1	Pseudomonas aeruginosa strain FDAARGOS_532 strain Not applicable	PRJNA231221	SAMN10163227	CP033771,CP033772,CP033773	6931252	66.0925		6928914	66	8		6583	94.21	91.08	2.47	99.16		Throat (pharynx)		42466	2016									Human, Homo sapiens	Human	Female	34Y		Human			host_description:Not applicable	collected_by:Children's National Hospital
GCA_003813005.1	Pseudomonas aeruginosa strain FDAARGOS_505 strain Not applicable	PRJNA231221	SAMN10163199	CP033832	7029824	65.8707		7029824	65	8		6747	94.09	91.32	2.61	98.97		Endotracheal aspirate		42356	2015									Human, Homo sapiens	Human	Female	8M		Human			host_description:Not applicable	collected_by:Children's National Hospital
GCA_003950015.1	Pseudomonas aeruginosa strain IMP-13	PRJNA507737	SAMN10503341	CP034354,CP034355	7178010	65.6288		7047704	65	8		6928	94.39	91.5	2.47	99.34		urine		2011	2011		Belgium				Europe	Belgium		Human, Homo sapiens	Human			urinary infection	Human				collected_by:Hopital Bicetre
GCA_003950235.1	Pseudomonas aeruginosa strain B41226	PRJNA508613	SAMN10525951	CP034368	6814295	65.8708		6814295	66	8		6730	93.91	89.57	5.25	98.22		blood		41964	2014		India				Asia	India		Human, Homo sapiens	Human			Bacteraemia	Human				collected_by:Christian Medical College
GCA_003950255.1	Pseudomonas aeruginosa strain SP4371	PRJNA508615	SAMN10526368	CP034369	6937609	65.8053		6937609	65	8		6803	93.85	89.51	4.91	98.45		sputum		42631	2016		India				Asia	India		Human, Homo sapiens	Human			Bacteraemia	Human				collected_by:Christian Medical College
GCA_003952285.1	Pseudomonas aeruginosa strain SP2230	PRJNA509357	SAMN10578979	CP034434	6976603	65.7357		6976603	66	8		6896	94.03	89.81	4.87	98.45		sputum		41763	2014		India				Asia	India		Human, Homo sapiens	Human			Bacteraemia	Human				collected_by:Christian Medical College
GCA_003952305.1	Pseudomonas aeruginosa strain B14130	PRJNA509362	SAMN10579055	CP034435	6759594	65.8741		6759594	66	8		6644	94.15	90.11	5.16	98.08		blood		41763	2014		India				Asia	India		Human, Homo sapiens	Human			Bacteraemia	Human				collected_by:Christian Medical College
GCA_003952325.1	Pseudomonas aeruginosa strain B17932	PRJNA509363	SAMN10579150	CP034436	6744658	65.9371		6744658	66	8		6594	93.67	90.48	3.57	98.22		blood		41775	2014		India				Asia	India		Human, Homo sapiens	Human			Bacteraemia	Human				collected_by:Christian Medical College
GCA_003952765.1	Pseudomonas aeruginosa strain PGN4	PRJNA492074	SAMN10093511	CP032540	6264422	66.5395		6264422	56	5		5655	93.31	90.96	0.37	96.01		derived from laboratory strain		41895	2014		USA	West Virginia			North America	USA: WV, Huntington											sample_type:Microbial isolate;collected_by:Progenesis Technologies, LLC;identified_by:Progenesis Technologies, LLC
GCA_003991465.1	Pseudomonas aeruginosa strain SP4527	PRJNA508614	SAMN10525987	CP034409	7005215	65.793		7005215	65	8		6903	94.33	90.05	6.08	98.73		sputum		42640	2016		India				Asia	India		Human, Homo sapiens	Human			Bacteraemia	Human				collected_by:Christian Medical College
GCA_004010895.1	Pseudomonas aeruginosa strain LW	PRJNA391028	SAMN07256503	CP022478	6824837	65.9738		6824837	64	4		6536	94.45	91.5	2.07	98.45		sputum		41183	2012		China				Asia	China: Beijing		Human, Homo sapiens	Human			infection	Human				collected_by:ZAAS
GCA_004102665.1	Pseudomonas aeruginosa strain PAO1161	PRJNA489238	SAMN09951375	CP032126	6383803	66.4188	1	6383803	62	8		6062	94.27	92.04	0.93	99.3		wound		43042	2017		Poland				Europe	Poland:Warsaw											sample_type:whole organism
GCA_004193735.1	Pseudomonas aeruginosa strain 1334/14	PRJNA521107	SAMN10880118	CP035739	6902135	65.7995	1	6902135	65	8		6684	93.97	90.96	2.02	99.2		eye		41708	2014		Poland				Europe	Poland		Human, Homo sapiens	Human		82	conjunctiva infection	Human				collected_by:National Medicines Institute
GCA_004291075.1	Pseudomonas aeruginosa strain E80	PRJNA475978	SAMN09407355	CP031677	6819140	66.0871	1	6819140	67	8		6577	94.09	91.14	2.38	99.25		cystic fibrosis patient												Human, Homo sapiens	Human				Human
GCA_004346985.1	Pseudomonas aeruginosa strain PA-VAP-3	PRJNA438112	SAMN08706629	CP028330	6665262	66.229	1	6665262	58	6		6404	94.15	91.56	1.62	98.92		BAL		42161	2015		France				Europe	France		Human, Homo sapiens	Human			VAP	Human				collected_by:CHU Nantes
GCA_004347005.1	Pseudomonas aeruginosa strain PA-VAP-1	PRJNA438112	SAMN08706627	CP028332	6382137	66.5193	1	6382137	64	6		6105	94.27	91.62	1.07	98.55		BAL		42203	2015		France				Europe	France		Human, Homo sapiens	Human			VAP	Human				collected_by:CHU Nantes
GCA_004347025.1	Pseudomonas aeruginosa strain PA-VAP-2	PRJNA438112	SAMN08706628	CP028331	6283481	66.5525	1	6283481	62	6		5989	94.09	91.56	0.93	99.2		BAL		42108	2015		France				Europe	France		Human, Homo sapiens	Human			VAP	Human				collected_by:CHU Nantes
GCA_004347045.1	Pseudomonas aeruginosa strain PA-VAP-4	PRJNA438112	SAMN08706630	CP028368	6271764	66.5838	1	6271764	54	3		6000	94.39	91.86	1.11	97.84		BAL		42203	2015		France				Europe	France		Human, Homo sapiens	Human			VAP	Human				collected_by:CHU Nantes
GCA_004355125.1	Pseudomonas aeruginosa strain AES1M	PRJNA525715	SAMN11087507	CP037925	6373139	66.4806	1	6373139	64	12		6073	94.33	91.8	1.89	98.73		Cystic Fibrosis lung sputum					Australia				Oceania	Australia:Melbourne		Human, Homo sapiens	Human		1 year 2 months	Cystic Fibrosis	Human				collected_by:Royal Children's Hospital Melbourne
GCA_004355145.1	Pseudomonas aeruginosa strain AES1R	PRJNA525714	SAMN11087508	CP037926	6373893	66.4793	1	6373893	64	12		6110	94.33	91.5	1.93	98.87		Cystic Fibrosis lung sputum					Australia				Oceania	Australia:Melbourne		Human, Homo sapiens	Human		1 year 2 months	Cystic Fibrosis	Human				collected_by:Royal Children's Hospital Melbourne
GCA_004769055.1	Pseudomonas aeruginosa strain AJ D 2	PRJNA529563	SAMN11269578	CP038661	6281520	66.6615	1	6281520	65	8		5876	94.33	91.8	1.11	98.87		rhizosphere		43091	2017		India				Asia	India		Cotton, Gossypium hirsutum									sample_type:rhizosphere
GCA_005154325.1	Pseudomonas aeruginosa strain PRD-10	PRJNA477598	SAMN09475316	CP039749	6811689	66.1563	1	6811689	68	8		6653	94.39	90.3	3.66	99.25		water bottle, animal room																					sample_type:whole organism;biomaterial_provider:Zymo Research (https://www.zymoresearch.com/zymobiomics-community-standard);collected_by:ATCC <-- A Beloian <-- L Herman
GCA_005305005.1	Pseudomonas aeruginosa strain PA298	PRJNA531888	SAMN11388516	CP040127,CP040126	6935668	65.6991	1	6539894	65	8		6786	94.09	91.2	2.11	99.53		feces		43243	2018		China				Asia	China		Human, Homo sapiens	Human				Human
GCA_006364795.1	Pseudomonas aeruginosa strain FDAARGOS_610 strain Not applicable	PRJNA231221	SAMN10346774	CP041013	6792215	66.1726	1	6792215	68	8		6606	94.45	91.56	2.61	99.25		Water bottle, Animal room																				host_disease_outcome:Not applicable;host_health_state:Not applicable;host_description:Not applicable;host_disease_stage:Not applicable	collected_by:ZYMO RESEARCH<ATCC<Beloian, A.
GCA_006974045.1	Pseudomonas aeruginosa UCBPP-PA14	PRJNA507784	SAMN10505679	CP034244	6536590	66.2932	1	6536590	63	8		6202	94.27	91.62	1.11	98.83		Chemostat culture		42537	2016		Brazil				South America	Brazil: Sao Paulo											sample_type:Chemostat culture
GCA_007559065.1	Pseudomonas aeruginosa strain 60503	PRJNA555258	SAMN12306201	CP041774	6809062	66.1477	1	6809062	65	8		6571	94.39	91.8	1.48	99.01		sputum specimen		2016	2016		China				Asia	China: Beijing		Human, Homo sapiens	Human			pneumonia	Human				collected_by:a public hospital
GCA_007559085.1	Pseudomonas aeruginosa strain A681	PRJNA555210	SAMN12305659	CP041771	6616247	66.202	1	6616247	64	8		6390	94.27	91.8	0.93	99.39		sputum		2014	2014		China				Asia	China: Guangdong		Human, Homo sapiens	Human			cerebral trauma after surgery	Human				collected_by:a teaching hospital
GCA_007559105.1	Pseudomonas aeruginosa strain 1705-19119 strain 519119	PRJNA555257	SAMN12306195	CP041773	6714255	66.0344	1	6714255	65	8		6409	94.33	91.68	2.11	99.39		bile specimen		2017	2017		China				Asia	China: Beijing		Human, Homo sapiens	Human			obstructive jaundice	Human
GCA_007559125.1	Pseudomonas aeruginosa strain 243931	PRJNA555248	SAMN12306121	CP041772	6514208	66.3398	1	6514208	64	8		6197	94.33	91.32	1.75	99.01		sputum specimen		2016	2016		China				Asia	China: Zhejiang		Human, Homo sapiens	Human			urinary tract infection	Human				collected_by:a teaching hospital
GCA_007566955.1	Pseudomonas aeruginosa strain SCAID WND2-2019 strain Swab from not healing wound	PRJNA554979	SAMN12288114	CP041786	6185611	66.6973	1	6185611	65	9		6215	94.09	89.21	6.04	98.55		wound		43558	2019		Kazakhstan				Asia	Kazakhstan: Almaty		Human, Homo sapiens	Human	Female	47	Purulent wound	Human			host_disease_outcome:Recovery	collected_by:JSC Scientific Center for anti-infectious Drugs, Laboratory of Microbiology;passage_history:2
GCA_007567125.1	Pseudomonas aeruginosa strain SCAID WND3-2019 strain Swab from not healing wound	PRJNA554979	SAMN12288115	CP041785	6382154	66.6091	1	6382154	68	8		6420	94.21	90.66	4.57	98.59		wound		43563	2019		Kazakhstan				Asia	Kazakhstan: Almaty		Human, Homo sapiens	Human	Female		Purulent wound	Human			host_disease_outcome:Chronic disease	collected_by:JSC Scientific Center for anti-infectious Drugs, Laboratory of Microbiology;passage_history:2
GCA_007567285.1	Pseudomonas aeruginosa strain SCAID WND1-2019 strain Swab from not healing wound of the patient with a syndrome of diabetic foot	PRJNA554979	SAMN12288113	CP041787	6267146	66.5688	1	6267146	59	6		6759	93.97	86.02	12.63	98.17		wound		43557	2019		Kazakhstan				Asia	Kazakhstan: Almaty		Human, Homo sapiens	Human	Female	67	Purulent wound	Human			host_disease_outcome:Chronic disease;host_disease_stage:chronic phase of diabetes	collected_by:JSC Scientific Center for anti-infectious Drugs, Laboratory of Microbiology;passage_history:2
GCA_008033725.1	Pseudomonas aeruginosa strain IMP67	PRJNA449643	SAMN08915618	CP028848	6501414	66.3713	1	6501414	65	8		6232	94.27	91.56	1.84	99.01		crude oil		41019	2012		China				Asia	China:Daqing											sample_type:cell cluture
GCA_008033745.1	Pseudomonas aeruginosa strain IMP68	PRJNA449809	SAMN08918338	CP028849	6481697	66.3841	1	6481697	65	8		6208	94.27	91.56	1.62	99.01		crude oil		41019	2012		China				Asia	China:Daqing											sample_type:cell cluture
GCA_008033765.1	Pseudomonas aeruginosa strain IMP66	PRJNA449629	SAMN08915456	CP028959	6486336	66.3754	1	6486336	65	8		6214	94.33	90.96	2.2	99.01		crude oil		41019	2012		China				Asia	China:Daqing											sample_type:cell cluture
GCA_008195485.1	Pseudomonas aeruginosa strain CCUG 51971	PRJNA305687	SAMN12634799	CP043328	7012798	66.0594	1	7012798	65	8		6812	94.27	91.5	2.02	99.06		Urine sample		2001-11	2001		Sweden				Europe	Sweden:Solna		Human, Homo sapiens	Human			Urinary tract infection	Human			host_description:Greek citizen	collected_by:Karolinska University Hospital
GCA_008245185.1	Pseudomonas aeruginosa strain HOU1	PRJNA556762	SAMN12368444	CP042269,CP042268	6290442	66.3525	1	6123373	65	8		5961	94.58	92.28	1.11	97.04		sputum		40969	2012		USA	Texas			North America	USA: Houston, TX		Human, Homo sapiens	Human			Cystic fibrosis	Human				collected_by:Texas Children's Hospital
GCA_008330985.1	Pseudomonas aeruginosa strain GIMC5001:PAT-23	PRJNA562421	SAMN12640651	CP043483,CP043482	6477693	65.9917	1	6427888	63			6219	93.85	91.32	2.07	93.99		no data		2006-10	2006		Russia				Europe	Russia: Moscow		Human, Homo sapiens	Human			no data	Human				collected_by:Gabrielyan N.I.
GCA_008370085.1	Pseudomonas aeruginosa strain GIMC5002:PAT-169	PRJNA562821	SAMN12651335	CP043549,CP043548	6499077	65.9028	1	6449272	62			6185	93.19	90.11	2.38	94.74		urina		2009-12	2009		Russia				Europe	Russia: Moscow		Human, Homo sapiens	Human			no data	Human				collected_by:Gabrielyan N.I.
GCA_009497675.1	Pseudomonas aeruginosa strain PA59	PRJNA412294	SAMN07709120	CP024630,CP024631	6972990	66.026	1	6926363	66	4		6780	93.67	90.96	2.25	99.58		lung		2010	2010		China				Asia	China: WeiHai,Shandong		Mink	Mink		3 Months	Mink Hemorrhagic pneumonia	Nonhuman Mammal			host_description:Dyspnea;host_disease_outcome:death;host_disease_stage:Acute infection stage;host_health_state:not healthy;host_subject_id:not collected	collected_by:Xue Bai;passage_history:not collected;specimen_voucher:not collected
GCA_009498355.1	Pseudomonas aeruginosa PA99	PRJNA560136	SAMN12569252	CP042967	6946480	65.9363	1	6946480	64	8		7428	93.97	84.75	12.84	98.55		sputum		2016	2016		Thailand				Asia	Thailand: Chiang Mai		Human, Homo sapiens	Human			unspecified	Human				collected_by:MNCMH
GCA_009648875.1	Pseudomonas aeruginosa strain CFSAN084950	PRJNA541977	SAMN10574818	CP045768	6441924	66.2937	1	6441924	64	8		6063	94.58	92.22	0.98	98.78		Arugula		2018	2018		USA	Georgia			North America	USA:GA											collected_by:MOD1
GCA_009662315.1	Pseudomonas aeruginosa strain AG1	PRJNA587210	SAMN13182580	CP045739	7190208	65.7074	1	7190208	66	12		6899	94.21	91.14	2.87	99.2		Sputum-lungs	isolated from a Costa Rican Hospital during 2010	2010	2010		Costa Rica				North America	Costa Rica		Human, Homo sapiens	Human			Pneumonia	Human				collected_by:Toval F., Guzman-Marte A., Madriz V., Somogyi T., Rodriguez C., Molina-Mora J.and Garcia F.
GCA_009664165.1	Pseudomonas aeruginosa strain ST773	PRJNA555326	SAMN12307670	CP041945	6835731	66.0943	1	6835731	66	8		6619	94.21	91.32	1.75	99.16		urine		43007	2017		USA	Texas			North America	USA:Houston		Human, Homo sapiens	Human			sepsis	Human				collected_by:William R. Miller
GCA_009676765.1	Pseudomonas aeruginosa strain 1811-13R031	PRJNA589136	SAMN13267614	CP046061	7344079	65.7666	1	7344079	66	12		7088	94.09	91.14	3.36	99.3		sputum		43417	2018		China				Asia	China		Human, Homo sapiens	Human			lung infection	Human				collected_by:Kaiying Wang
GCA_009905195.1	Pseudomonas aeruginosa strain INP-43	PRJNA596064	SAMN13611833	CP047592	6335031	66.4364	1	6335031	56	8		5976	94.21	91.92	1.3	99.3		cystic fibrosis pediatric isolate		35933	1998		Mexico				North America	Mexico		Human, Homo sapiens	Human				Human				sample_type:Tissue sample;collected_by:Rafael Coria-Jimenez
GCA_009911735.1	Pseudomonas aeruginosa strain RD1-3	PRJNA600807	SAMN13831656	CP047697	6397159	66.4245	1	6397159	64	12		5962	94.45	92.04	1.11	99.25		landfill		43317	2018		China				Asia	China:Yangling											sample_type:pure culture
GCA_010694505.1	Pseudomonas aeruginosa strain VIT PC9	PRJNA605318	SAMN14054838	CP048791	6367369	66.4463	1	6367369	64	8		7199	94.15	80.59	20.1	97.89		Pus		42746	2017		India				Asia	India: Tamil Nadu, Vellore		Human, Homo sapiens	Human			Diabetic Foot Ulcer	Human				collected_by:Prakhar Srivastava
GCA_011466835.1	Pseudomonas aeruginosa strain CF39S	PRJNA588088	SAMN13226654	CP045916,CP045917	7266549	65.5533	1	6797918	65	12		6954	94.33	91.38	3	99.11		lung		1993-1996	1993		USA	Washington			North America	USA: Seattle, Washington		Human, Homo sapiens	Human			Cystic Fibrosis	Human				collected_by:Jane Burns
GCA_012276675.1	Pseudomonas aeruginosa strain CMC-115	PRJNA593818	SAMN13451386	CP046602	6375262	66.3943	1	6375262	64	8		6006	94.15	91.62	1.02	96.86		tracheal aspirate		40518	2010		USA	Virginia			North America	USA:VA		Human, Homo sapiens	Human	Male	71	HCAP - acute pneumonia	Human			host_description:acutely ventilated with fever, leukocytosis, increased sputum production;host_disease_outcome:Survived;host_disease_stage:Acute infection;host_health_state:Acute on chronic SDH and COPD	collected_by:Carilion Roanoke Memorial Hospital
GCA_012935295.1	Pseudomonas aeruginosa strain AA2	PRJNA623623	SAMN14554964	CP051547	6288195	66.4935	1	6288195	64	8		5869	94.15	91.68	0.75	99.3		CF sputum																					sample_type:DNA
GCA_012971705.1	Pseudomonas aeruginosa strain LYT4	PRJNA627302	SAMN14667371	CP052759,CP052760	6814016	65.9391	1	6680465	66	12		6502	93.97	91.68	1.66	98.92		tung meal		43185	2018		China				Asia	China:changsha											sample_type:cell culture
GCA_013001005.1	Pseudomonas aeruginosa PAO1	PRJNA613708	SAMN14421669	CP053028	6217899	66.5357	1	6217899	62	10		5788	94.21	92.41	0.79	98.64		CF lungs	isolated from CF lungs	41640	2014		United Kingdom				Europe	United Kingdom: Nottingham											sample_type:single cell
GCA_013122735.1	Pseudomonas aeruginosa strain Ps33	PRJNA573525	SAMN12815552	CP044533	6297536	66.5086	1	6297536	58	8		5932	94.33	91.8	0.93	99.01		sepsis/hemoculture		2006	2006		Mexico				North America	Mexico:Mexico City, Instituto Nacional de Pediatria		Human, Homo sapiens	Human				Human				sample_type:hemoculture
GCA_013200975.1	Pseudomonas aeruginosa strain SCAID PHRX1-2019	PRJNA627194	SAMN14968947	CP053686	6335471	66.4397	1	6335471	64	7		6098	94.15	90.36	3	98.55		Pharynx		43669	2019		Kazakhstan				Asia	Kazakhstan: Almaty		Human, Homo sapiens	Human	Female	7	Tonsilitis	Human			host_disease_outcome:Recovery;host_disease_stage:Acute tonsilitis	collected_by:Scientific Center for anti-infectious Drugs, Laboratory of Microbiology;passage_history:2
GCA_013201015.1	Pseudomonas aeruginosa strain K19PSE24	PRJNA632718	SAMN14918493	CP053687	6815777	66.106	1	6815777	68	8		6549	94.27	91.56	2.2	99.06		Dog ears		43762	2019		South Korea				Asia	South Korea: Busan											sample_type:cell culture;collected_by:Busan Livestock and Veterinary Services
GCA_013201095.1	Pseudomonas aeruginosa strain PAC6	PRJNA633788	SAMN14970707	CP053705	6543892	66.3177	1	6543892	65	8		6184	94.15	91.44	2.2	98.4		blood		2004	2004		Taiwan				Asia	Taiwan		Human, Homo sapiens	Human				Human
GCA_013201115.1	Pseudomonas aeruginosa strain PAC1	PRJNA633788	SAMN14970706	CP053706	7564383	65.4295	1	7564383	65	8		7378	94.39	90.6	4.82	99.62		blood		2003	2003		Taiwan				Asia	Taiwan		Human, Homo sapiens	Human				Human
GCA_013255565.1	Pseudomonas aeruginosa strain PSE6684	PRJNA634205	SAMN14986373	CP053917	6924367	66.0326	1	6924367	66	8		6624	94.09	91.2	2.34	99.2		urine		43498	2019		South Korea				Asia	South Korea		Human, Homo sapiens	Human			pneumonia	Human				collected_by:Jun Sung HONG
GCA_013305765.1	Pseudomonas aeruginosa strain LIUYANG-E	PRJNA596099	SAMN13612476	CP050052	6275136	66.5357	1	6275136	64	8		5857	94.39	92.22	0.79	99.2		South China Agricultural University maintained the laboratory-adapted strain of PAO1 acquired from E. Peter Greenberg, University of Washington		43576	2019		USA				North America	USA											sample_type:Pure culture
GCA_013305845.1	Pseudomonas aeruginosa strain LIUYANG-A	PRJNA596099	SAMN13612472	CP050054,CP050056,CP050055,CP050057	6288998	66.4758	1	6275114	64	12		5847	94.33	92.16	0.79	99.11		Integrative Microbiology Research Center, South China Agricultural University (SCAU), Tianhe District, Guangzhou China		43211	2018		China				Asia	China											sample_type:Pure culture;identified_by:Liu Yang
GCA_013341295.1	Pseudomonas aeruginosa strain PAAK088	PRJNA513141	SAMN10697223	CP054472	6390212	66.4417	1	6390212	63	8		6034	94.03	91.32	1.34	99.16		lungs	isolate from Cystic fibrosis patient	2015	2015		Canada				North America	Canada:Toronto		Human, Homo sapiens	Human			Cystic fibrosis	Human				collected_by:Kumar lab
GCA_013341315.1	Pseudomonas aeruginosa strain PAAK095	PRJNA513142	SAMN10697224	CP054473	6780782	66.0095	1	6780782	66	9		6411	93.55	89.69	3.36	96.48		lungs	isolate from the Cystic fibrosis patient	2015	2015		Canada				North America	Canada:Toronto		Human, Homo sapiens	Human			Cystic fibrosis	Human				collected_by:Kumar lab
GCA_013343315.1	Pseudomonas aeruginosa strain DVT729	PRJNA610040	SAMN14271780	CP050322	6546693	66.3524	1	6546693	65	8		6258	93.85	90.48	2.78	99.01		lung	isolated and molecularly characterized phages are lacking				USA	Pennsylvania			North America	USA: Pennsylvania, Pittsburgh		Human, Homo sapiens	Human			cystic fibrosis	Human				collected_by:University of Pittsburgh Medical Center
GCA_013343335.1	Pseudomonas aeruginosa strain DVT429	PRJNA610040	SAMN14271777	CP050323	6805219	66.2144	1	6805219	66	8		6540	94.21	91.56	2.16	99.16		lung	isolated and molecularly characterized phages are lacking				USA	Pennsylvania			North America	USA: Pennsylvania, Pittsburgh		Human, Homo sapiens	Human			cystic fibrosis	Human				collected_by:University of Pittsburgh Medical Center
GCA_013343355.1	Pseudomonas aeruginosa strain DVT427	PRJNA610040	SAMN14271775	CP050324	6414921	66.3807	1	6414921	65	8		5995	94.15	91.5	2.02	98.5		lung	isolated and molecularly characterized phages are lacking				USA	Pennsylvania			North America	USA: Pennsylvania, Pittsburgh		Human, Homo sapiens	Human			cystic fibrosis	Human				collected_by:University of Pittsburgh Medical Center
GCA_013343375.1	Pseudomonas aeruginosa strain DVT425	PRJNA610040	SAMN14271773	CP050325	6506945	66.3967	1	6506945	64	8		6128	93.97	91.26	1.21	99.48		lung	isolated and molecularly characterized phages are lacking				USA	Pennsylvania			North America	USA: Pennsylvania, Pittsburgh		Human, Homo sapiens	Human			cystic fibrosis	Human				collected_by:University of Pittsburgh Medical Center
GCA_013343395.1	Pseudomonas aeruginosa strain DVT423	PRJNA610040	SAMN14271772	CP050326	6716245	66.2305	1	6716245	64	8		6359	94.09	91.32	1.75	99.53		lung	isolated and molecularly characterized phages are lacking				USA	Pennsylvania			North America	USA: Pennsylvania, Pittsburgh		Human, Homo sapiens	Human			cystic fibrosis	Human				collected_by:University of Pittsburgh Medical Center
GCA_013343415.1	Pseudomonas aeruginosa strain DVT421	PRJNA610040	SAMN14271770	CP050327	6065263	66.468	1	6065263	64	8		5720	94.03	91.8	1.84	96.72		lung	isolated and molecularly characterized phages are lacking				USA	Pennsylvania			North America	USA: Pennsylvania, Pittsburgh		Human, Homo sapiens	Human			cystic fibrosis	Human				collected_by:University of Pittsburgh Medical Center
GCA_013343435.1	Pseudomonas aeruginosa strain DVT419	PRJNA610040	SAMN14271769	CP050328	6052044	66.3041	1	6052044	65	8		5731	94.27	92.1	0.88	94.18		lung	isolated and molecularly characterized phages are lacking				USA	Pennsylvania			North America	USA: Pennsylvania, Pittsburgh		Human, Homo sapiens	Human			cystic fibrosis	Human				collected_by:University of Pittsburgh Medical Center
GCA_013343455.1	Pseudomonas aeruginosa strain DVT417	PRJNA610040	SAMN14271767	CP050329	6298009	66.4987	1	6298009	65	8		5911	94.45	91.56	1.66	99.16		lung	isolated and molecularly characterized phages are lacking				USA	Pennsylvania			North America	USA: Pennsylvania, Pittsburgh		Human, Homo sapiens	Human			cystic fibrosis	Human				collected_by:University of Pittsburgh Medical Center
GCA_013343475.1	Pseudomonas aeruginosa strain DVT779	PRJNA610040	SAMN14271766	CP050330	6386887	66.4461	1	6386887	64	8		5998	94.33	91.74	1.21	99.06		lung	isolated and molecularly characterized phages are lacking				USA	Pennsylvania			North America	USA: Pennsylvania, Pittsburgh		Human, Homo sapiens	Human			cystic fibrosis	Human				collected_by:University of Pittsburgh Medical Center
GCA_013343495.1	Pseudomonas aeruginosa strain DVT414	PRJNA610040	SAMN14271764	CP050331	6522476	66.3285	1	6522476	66	8		6143	94.51	91.86	1.48	98.92		lung	isolated and molecularly characterized phages are lacking				USA	Pennsylvania			North America	USA: Pennsylvania, Pittsburgh		Human, Homo sapiens	Human			cystic fibrosis	Human				collected_by:University of Pittsburgh Medical Center
GCA_013343515.1	Pseudomonas aeruginosa strain DVT413	PRJNA610040	SAMN14271763	CP050332	6930600	66.0682	1	6930600	65	8		6671	94.03	91.08	2.2	99.16		lung	isolated and molecularly characterized phages are lacking				USA	Pennsylvania			North America	USA: Pennsylvania, Pittsburgh		Human, Homo sapiens	Human			cystic fibrosis	Human				collected_by:University of Pittsburgh Medical Center
GCA_013343535.1	Pseudomonas aeruginosa strain DVT412	PRJNA610040	SAMN14271762	CP050333	6394923	66.4272	1	6394923	64	8		5994	94.15	91.8	0.7	99.16		lung	isolated and molecularly characterized phages are lacking				USA	Pennsylvania			North America	USA: Pennsylvania, Pittsburgh		Human, Homo sapiens	Human			cystic fibrosis	Human				collected_by:University of Pittsburgh Medical Center
GCA_013343555.1	Pseudomonas aeruginosa strain DVT410	PRJNA610040	SAMN14271760	CP050334	6229931	66.5475	1	6229931	65	8		5796	94.03	91.8	0.75	98.59		lung	isolated and molecularly characterized phages are lacking				USA	Pennsylvania			North America	USA: Pennsylvania, Pittsburgh		Human, Homo sapiens	Human			cystic fibrosis	Human				collected_by:University of Pittsburgh Medical Center
GCA_013343575.1	Pseudomonas aeruginosa strain DVT401	PRJNA610040	SAMN14271758	CP050335	6557595	66.2537	1	6557595	65	8		6178	94.27	91.56	1.57	99.25		wound	isolated and molecularly characterized phages are lacking				USA	Pennsylvania			North America	USA: Pennsylvania, Pittsburgh		Human, Homo sapiens	Human			leg ulcer	Human				collected_by:University of Pittsburgh Medical Center
GCA_013347245.1	Pseudomonas aeruginosa strain CDN118	PRJNA636792	SAMN15084586	CP054591	6832395	66.1358	1	6832395	65	12		6413	94.15	91.56	1.3	99.25		bacteremia		2008	2008		Nigeria				Africa	Nigeria: Ikeja		Human, Homo sapiens	Human				Human
GCA_013375755.1	Pseudomonas aeruginosa strain PABCH05	PRJNA638217	SAMN15183614	CP056098,CP056099	6319265	66.4593	1	6270806	64	8		5983	94.39	92.1	1.11	98.5		endotracheal tube (ETT) or tracheostomy tube		41256	2012		USA	Massachusetts			North America	USA:Boston		Human, Homo sapiens	Human			Ventilator-associated pneumonia	Human				collected_by:Gregory P. Priebe
GCA_013375775.1	Pseudomonas aeruginosa strain PABCH09	PRJNA638217	SAMN15183617	CP056095,CP056096,CP056097	7038926	65.647	1	6508126	65	8		6783	94.21	91.32	2.61	99.34		endotracheal tube (ETT) or tracheostomy tube		41321	2013		USA	Massachusetts			North America	USA:Boston		Human, Homo sapiens	Human			Ventilator-associated pneumonia	Human				collected_by:Gregory P. Priebe
GCA_013375795.1	Pseudomonas aeruginosa strain PABCH13	PRJNA638217	SAMN15183615	CP056093	6496201	66.3378	1	6496201	65	8		6150	94.33	91.92	1.07	99.39		endotracheal tube (ETT) or tracheostomy tube		41365	2013		USA	Massachusetts			North America	USA:Boston		Human, Homo sapiens	Human			Ventilator-associated pneumonia	Human				collected_by:Gregory P. Priebe
GCA_013375815.1	Pseudomonas aeruginosa strain PABCH10	PRJNA638217	SAMN15183622	CP056094	7025666	66.0925	1	7025666	63	8		6715	94.09	91.08	3.53	98.4		endotracheal tube (ETT) or tracheostomy tube		41325	2013		USA	Massachusetts			North America	USA:Boston		Human, Homo sapiens	Human			Ventilator-associated pneumonia	Human				collected_by:Gregory P. Priebe
GCA_013375835.1	Pseudomonas aeruginosa strain PABCH45	PRJNA638217	SAMN15183618	CP056101,CP056102	7093372	66.0576	1	6170158	66	8		6818	93.97	90.84	3.31	99.53		endotracheal tube (ETT) or tracheostomy tube		41542	2013		USA	Massachusetts			North America	USA:Boston		Human, Homo sapiens	Human			Ventilator-associated pneumonia	Human				collected_by:Gregory P. Priebe
GCA_013375855.1	Pseudomonas aeruginosa strain PABCH14	PRJNA638217	SAMN15183616	CP056092	7123084	65.9153	1	7123084	66	8		6844	94.03	90.48	3.75	99.34		endotracheal tube (ETT) or tracheostomy tube		41372	2013		USA	Massachusetts			North America	USA:Boston		Human, Homo sapiens	Human			Ventilator-associated pneumonia	Human				collected_by:Gregory P. Priebe
GCA_013375875.1	Pseudomonas aeruginosa strain PABCH46	PRJNA638217	SAMN15183621	CP056089	6866206	65.7706	1	6866206	67	8		6445	94.03	91.08	2.83	98.4		endotracheal tube (ETT) or tracheostomy tube		41556	2013		USA	Massachusetts			North America	USA:Boston		Human, Homo sapiens	Human			Ventilator-associated pneumonia	Human				collected_by:Gregory P. Priebe
GCA_013375895.1	Pseudomonas aeruginosa strain PABCH42	PRJNA638217	SAMN15183619	CP056090,CP056091	7274920	65.6959	1	7145398	69	8		7021	94.21	91.32	2.78	99.3		endotracheal tube (ETT) or tracheostomy tube		41481	2013		USA	Massachusetts			North America	USA:Boston		Human, Homo sapiens	Human			Ventilator-associated pneumonia	Human				collected_by:Gregory P. Priebe
GCA_013375915.1	Pseudomonas aeruginosa strain PABCH01	PRJNA638217	SAMN15183620	CP056100	7046451	65.9518	1	7046451	67	8		6797	94.09	91.2	2.52	98.78		endotracheal tube (ETT) or tracheostomy tube		41285	2013		USA	Massachusetts			North America	USA:Boston		Human, Homo sapiens	Human			Ventilator-associated pneumonia	Human				collected_by:Gregory P. Priebe
GCA_013376775.1	Pseudomonas aeruginosa strain CDN129	PRJNA640884	SAMN15336737	CP056774	6770626	66.1069	1	6770626	66	8		6386	94.51	91.68	1.25	99.34		wound		2008	2008		Nigeria				Africa	Nigeria: Ibadan		Human, Homo sapiens	Human			wound	Human				collected_by:Florida International University
GCA_013393685.1	Pseudomonas aeruginosa strain SE5369	PRJNA592269	SAMN13419538	CP046403	7153217	65.8155	1	7153217	68	8		6870	94.03	91.02	2.29	99.2		Shunt fluid		42627	2016		China				Asia	China:Suzhou		Human, Homo sapiens	Human			peritonitis	Human				collected_by:a teaching hospital
GCA_013393705.1	Pseudomonas aeruginosa strain SE5416	PRJNA592271	SAMN13419547	CP046404	6874270	66.0627	1	6874270	67	8		6585	94.39	91.26	2.11	99.3		sputum		41285	2013		China				Asia	China:Suzhou		Human, Homo sapiens	Human			Infection caused by fracture	Human				collected_by:a teaching hospital
GCA_013394455.1	Pseudomonas aeruginosa strain SE5443	PRJNA592272	SAMN13419548	CP046405	6579572	66.2429	1	6579572	62	8		6197	94.27	91.92	1.07	99.11		respiratory		41141	2012		China				Asia	China:Suzhou		Human, Homo sapiens	Human			Pulmonary contusion	Human				collected_by:a teaching hospital
GCA_013414905.1	Pseudomonas aeruginosa strain UAB2PBS	PRJNA627527	SAMN14687768	CP053110	6264519	66.556	1	6264519	64	12		5813	94.33	92.16	0.75	99.11		respiratory tract		43078	2017		Australia				Oceania	Australia: Adelaide		Human, Homo sapiens	Human			Chronic rhinosinusitis	Human				collected_by:University of Adelaide
GCA_013414925.1	Pseudomonas aeruginosa strain UAB2CT	PRJNA627527	SAMN14687767	CP053111	6264482	66.5559	1	6264482	64	12		5811	94.33	92.16	0.75	99.11		respiratory tract		43078	2017		Australia				Oceania	Australia: Adelaide		Human, Homo sapiens	Human			Chronic rhinosinusitis	Human				collected_by:University of Adelaide
GCA_013414945.1	Pseudomonas aeruginosa strain PAO1PBS	PRJNA627527	SAMN14687766	CP053112	6264534	66.556	1	6264534	64	12		5811	94.33	92.16	0.75	99.11		respiratory tract		43078	2017		Australia				Oceania	Australia: Adelaide		Human, Homo sapiens	Human			Chronic rhinosinusitis	Human				collected_by:University of Adelaide
GCA_013414965.1	Pseudomonas aeruginosa strain PAO1CT	PRJNA627527	SAMN14687765	CP053113	6264575	66.5561	1	6264575	64	12		5815	94.33	92.16	0.75	99.11		respiratory tract		43078	2017		Australia				Oceania	Australia: Adelaide		Human, Homo sapiens	Human			Chronic rhinosinusitis	Human				collected_by:University of Adelaide
GCA_013414985.1	Pseudomonas aeruginosa strain P4PBS	PRJNA627527	SAMN14687764	CP053114	6264575	66.556	1	6264575	64	12		5815	94.33	92.16	0.75	99.11		respiratory tract		43078	2017		Australia				Oceania	Australia: Adelaide		Human, Homo sapiens	Human			Chronic rhinosinusitis	Human				collected_by:University of Adelaide
GCA_013415005.1	Pseudomonas aeruginosa strain P4CT	PRJNA627527	SAMN14687763	CP053115	6264523	66.556	1	6264523	64	12		5811	94.33	92.16	0.75	99.11		respiratory tract		43078	2017		Australia				Oceania	Australia: Adelaide		Human, Homo sapiens	Human			Chronic rhinosinusitis	Human				collected_by:University of Adelaide
GCA_013415025.1	Pseudomonas aeruginosa strain P16PBS	PRJNA627527	SAMN14687762	CP053116	6264523	66.556	1	6264523	64	12		5815	94.33	92.16	0.75	99.11		respiratory tract		43078	2017		Australia				Oceania	Australia: Adelaide		Human, Homo sapiens	Human			Chronic rhinosinusitis	Human				collected_by:University of Adelaide
GCA_013415045.1	Pseudomonas aeruginosa strain P16CT	PRJNA627527	SAMN14687761	CP053117	6264654	66.5616	1	6264654	64	12		5809	94.33	92.04	0.84	99.06		respiratory tract		43078	2017		Australia				Oceania	Australia: Adelaide		Human, Homo sapiens	Human			Chronic rhinosinusitis	Human				collected_by:University of Adelaide
GCA_013415065.1	Pseudomonas aeruginosa strain A17PBS	PRJNA627527	SAMN14687760	CP053118	6264506	66.5559	1	6264506	64	12		5814	94.33	92.16	0.75	99.11		respiratory tract		43078	2017		Australia				Oceania	Australia: Adelaide		Human, Homo sapiens	Human			Chronic rhinosinusitis	Human				collected_by:University of Adelaide
GCA_013415085.1	Pseudomonas aeruginosa strain A17CT	PRJNA627527	SAMN14687759	CP053119	6264758	66.5577	1	6264758	64	12		5811	94.33	91.98	1.02	99.16		respiratory tract		43078	2017		Australia				Oceania	Australia: Adelaide		Human, Homo sapiens	Human			Chronic rhinosinusitis	Human				collected_by:University of Adelaide
GCA_014109785.1	Pseudomonas aeruginosa strain GIMC5034:PA52Ts32	PRJNA625416	SAMN15501998	CP059063,CP059062	6824624	65.9265	1	6823040	65			6383	94.21	91.26	2.07	98.87		tracheal aspirate	isolated in intensive care unit	2020-01	2020		Russia				Europe	Russia: Moscow		Human, Homo sapiens	Human			no_data	Human				collected_by:Kovyrshina A.V.
GCA_014217315.1	Pseudomonas aeruginosa strain JNQH-PA57	PRJNA655803	SAMN15755534	CP060086	6747067	66.0298	1	6747067	65	8		6364	94.33	91.32	1.71	99.11		the sputum of a pneumonia patient		43726	2019		China				Asia	China: Shandong		Human, Homo sapiens	Human	Male	86	heart failure combined pulmonary infection	Human				collected_by:Yujiao Wang
GCA_014467035.1	Pseudomonas aeruginosa strain NRD619	PRJNA658200	SAMN15860813	CP060703	6438945	66.4249	1	6438945	64	8		6030	93.91	91.5	1.3	98.4		Draining sinus tract from infected LVAD patient	isolated from a left ventricular assist device patient	43640	2019		USA				North America	USA		Human, Homo sapiens	Human			Sinusitis	Human				collected_by:UC San Diego Center for Advanced Laboratory Medicine
GCA_014672795.1	Pseudomonas aeruginosa strain ZM03	PRJNA649425	SAMN15666523	CP059852	6939908	65.8546	1	6939908	65	12		6804	93.91	88.79	7.43	99.16		soil		43115	2018		China				Asia	China											sample_type:cell culture
GCA_014775635.1	Pseudomonas aeruginosa strain PA179	PRJNA640813	SAMN15332912	CP058257	6580692	66.1138	1	6580692	57			6245	94.21	91.62	1.52	98.26		blood		2017	2017		Saudi Arabia				Asia	Saudi Arabia: Khobar		Human, Homo sapiens	Human			sepsis	Human				collected_by:Aisha Alamri
GCA_014792125.1	Pseudomonas aeruginosa strain R31	PRJNA664682	SAMN16229869	CP061850,CP061851	6923280	65.7915	1	6893878	66	12		6628	93.07	90.3	1.75	96.34		sputum		42255	2015		China				Asia	China:chongqing											sample_type:sputum
GCA_014854655.1	Pseudomonas aeruginosa strain JT86	PRJNA665936	SAMN16275376	CP062219	6520277	66.2621	1	6520277	66	12		6073	94.58	92.16	1.16	99.2		soil		43223	2018		China				Asia	China: Guangzhou											sample_type:single cell
GCA_015697465.1	Pseudomonas aeruginosa strain G-I-1	PRJNA656414	SAMN15783930	CP060240	6480192	66.3356	1	6480192	65	8		6169	94.51	91.92	1.57	99.39		urine		43057	2017		France				Europe	France: Rouen		Human, Homo sapiens	Human	Male	77	Urinary Tract Infetion	Human				collected_by:Rouen University Hospital
GCA_015697605.1	Pseudomonas aeruginosa strain C-I-1	PRJNA656414	SAMN15783929	CP060241	6325392	66.4518	1	6325392	64	8		5946	94.33	91.98	0.7	99.34		urine		42675	2016		France				Europe	France: Rouen		Human, Homo sapiens	Human	Male	82	Urinary Tract Infetion	Human				collected_by:Rouen University Hospital
GCA_015697645.1	Pseudomonas aeruginosa strain B-I-1	PRJNA656414	SAMN15783928	CP060242	6935851	66.0018	1	6935851	66	8		6648	94.09	90.96	2.65	98.87		urine		42602	2016		France				Europe	France: Rouen		Human, Homo sapiens	Human	Male	65	Asymptomatic Bacteriuria	Human				collected_by:Rouen University Hospital
GCA_015697665.1	Pseudomonas aeruginosa strain A-I-1	PRJNA656414	SAMN15783927	CP060243	7087087	65.8346	1	7087087	67	8		6868	94.09	91.14	2.43	99.25		urine		42569	2016		France				Europe	France: Rouen		Human, Homo sapiens	Human	Female	70	Urinary Tract Infetion	Human				collected_by:Rouen University Hospital
GCA_016064595.1	Pseudomonas aeruginosa strain CMC-097	PRJNA660482	SAMN15950776	CP065848	7044064	66.0635	1	7044064	66	12		6765	94.09	91.32	2.69	99.44		tracheal aspirate	isolated from the tracheal aspirate of a ventilator-associated pneumonia patient	40454	2010		USA	Virginia			North America	USA:VA		Human, Homo sapiens	Human	Female	51	Chronic respiratory failure	Human			host_description:Chronically ventilated, stable respiratory status, systemic inflammatory response due to PICC line infection;host_disease_outcome:Survived;host_disease_stage:Chronic colonization, health care associated;host_health_state:Chronic respiratory failure due to quadriplegia, PICC line from previous MDR Pseudomonas pneumonia	collected_by:Carilion Roanoke Memorial Hospital
GCA_016105505.1	Pseudomonas aeruginosa strain TJ2019-022	PRJNA674734	SAMN16673817	CP065865	7157191	65.7735	1	7157191	74	12		6944	94.27	90.72	3.71	99.3		water	isolated from water	2019	2019		China				Asia	China:Tianjin											collected_by:Tianjin Centers for Disease Control and Prevention
GCA_016105665.1	Pseudomonas aeruginosa strain TJ2019-017	PRJNA674734	SAMN16673816	CP065866	6478778	66.3813	1	6478778	65	12		6076	94.58	91.92	1.52	99.3		water	isolated from water	2019	2019		China				Asia	China:Tianjin											collected_by:Tianjin Centers for Disease Control and Prevention
GCA_016105885.1	Pseudomonas aeruginosa strain TJ2014-049	PRJNA674734	SAMN16673815	CP065867	6660255	66.2865	1	6660255	70	12		6276	94.21	91.26	1.71	98.36		water	isolated from water	2014	2014		China				Asia	China:Tianjin											collected_by:Tianjin Centers for Disease Control and Prevention
GCA_016107485.1	Pseudomonas aeruginosa strain MPAO1	PRJNA438597	SAMN08722738	CP027857	6275467	66.5356	1	6275467	64	8		5886	94.33	92.16	0.79	99.2		Cell culture		2017	2017		Switzerland				Europe	Switzerland: St.Gallen											sample_type:Genomic DNA from cell culture
GCA_016584725.1	Pseudomonas aeruginosa strain LYSZa7	PRJNA656096	SAMN15770402	CP061699	6534364	66.2053	1	6534364	65	12		6165	94.27	91.68	1.62	98.08		COVID-19 patient who suffered persistent bacterial coinfection and eventually recovered from critical illness	isolated from a COVID-19 patient who suffered persistent bacterial coinfection and eventually recovered from critical illness	2020-02	2020		China				Asia	China:Shenzhen,Guangdong		Human, Homo sapiens	Human				Human
GCA_016743035.1	Pseudomonas aeruginosa strain A39-1	PRJNA689362	SAMN17207384	CP068238	6374121	66.6139	1	6374121	68	12		6081	94.15	91.02	2.56	94.27		soil	isolated from oily soil that can produce the rhamnolipids	43413	2018		China				Asia	China:Shanghai											sample_type:mixed culture
GCA_016743115.1	Pseudomonas aeruginosa strain PA19-3047	PRJNA690863	SAMN17266662	CP068239	6857397	65.7297	1	6857397	70	12		6632	93.73	90.78	2.61	97.47		sputum		43546	2019		China				Asia	China		male	Human	Male		bronchiectasis	Human				collected_by:Zhengzhou University
GCA_016745135.1	Pseudomonas aeruginosa strain SE5352	PRJNA638842	SAMN15214140	CP054843	6904218	66.0125	1	6904218	66	8		6558	94.15	91.2	2.61	99.2		sputum		2017	2017		China				Asia	China: Jiangsu		Human, Homo sapiens	Human				Human				collected_by:a teaching hospital
GCA_016745155.1	Pseudomonas aeruginosa strain SE5357	PRJNA638869	SAMN15214164	CP054844	7043467	65.7323	1	7043467	67	8		6862	94.21	91.08	3.14	98.36		sputum		2016	2016		China				Asia	China: Jiangsu		Human, Homo sapiens	Human				Human				collected_by:a teaching hospital
GCA_016745175.1	Pseudomonas aeruginosa strain SE5429	PRJNA638871	SAMN15214166	CP054845	7103853	65.9609	1	7103853	65	8		6899	94.27	91.44	1.98	99.06		urine		2012	2012		China				Asia	China: Jiangsu		Human, Homo sapiens	Human				Human				collected_by:a teaching hospital
GCA_016745195.1	Pseudomonas aeruginosa strain 1903031130	PRJNA657641	SAMN15834152	CP060392	6905506	66.0124	1	6905506	66	8		6541	94.15	91.2	2.47	99.2		sputum		2019	2019		China				Asia	China: Henan		Human, Homo sapiens	Human			pneumonia	Human				collected_by:a teaching hospital
GCA_016811975.1	Pseudomonas aeruginosa strain 152962	PRJNA548476	SAMN17575725	CP069198	6950174	65.9535	1	6950174	65	12		6613	94.21	91.68	1.84	99.3		blood		42186	2015		France				Europe	France: Paris		Homo sapiens	Human			Sepsis	Human				collected_by:French NRC
GCA_016864415.1	Pseudomonas aeruginosa strain PARM801	PRJNA328898	SAMN05383898	CP024024	7130555	65.7632	1	7130555	65	12		6813	94.15	90.6	3.66	99.25		blood		2016	2016		China				Asia	China: Beijing		Homo sapiens	Human			acute pulmonary infection	Human				sample_type:cell culture;collected_by:Peking university people's hospital
GCA_016919425.1	Pseudomonas aeruginosa strain PDNC003	PRJNA610894	SAMN17844875	CP070355	6398774	66.4466	1	6398774	65	12		5994	94.39	92.04	0.88	99.34		Plastic debris in land/lake environment		2019-09	2019		USA	Minnesota			North America	USA: St. Paul, Minnesota											sample_type:cell culture
GCA_016925455.1	Pseudomonas aeruginosa strain B17416	PRJNA701855	SAMN17915141	CP070467,CP070468,CP070469,CP070470	6850181	65.8178	1	6754571	65	12		6462	94.21	91.38	1.89	98.87		blood		2014	2014		India				Asia	India: Vellore		Homo sapiens	Human			Bacteremia	Human				collected_by:Christian Medical College
GCA_016925475.1	Pseudomonas aeruginosa strain B17932	PRJNA701857	SAMN17915152	CP070471,CP070472,CP070473	6850198	65.8179	1	6847382	65	12		6460	94.21	91.38	1.84	98.87		blood		2014	2014		India				Asia	India: Vellore		Homo sapiens	Human			Bacteremia	Human				collected_by:Christian Medical College
GCA_017900915.1	Pseudomonas aeruginosa strain LICME WGH-6	PRJNA718464	SAMN18536858	CP072783	6602988	66.0528	1	6602988	64	12		6260	94.15	91.68	1.93	97.7		Soil land		43992	2020		China				Asia	China: Nanjing Normal University											sample_type:whole organism
GCA_018141565.1	Pseudomonas aeruginosa strain PAG7	PRJNA680489	SAMN16881673	CP065374	6715242	66.2025	1	6715242	67	12		6423	94.33	91.44	1.21	98.78		urine		2016-07	2016		China				Asia	China:Shaanxi		Homo sapiens	Human			urine infection	Human				collected_by:Northwest University
GCA_018141625.1	Pseudomonas aeruginosa strain PAS6	PRJNA684637	SAMN17065252	CP065947	6742928	66.2043	1	6742928	67	12		6459	94.33	91.5	1.11	98.73		urine		2016-07	2016		China				Asia	China:Shaanxi		Homo sapiens	Human			urine infection	Human				collected_by:Northwest University
GCA_018141645.1	Pseudomonas aeruginosa strain PAM68	PRJNA684639	SAMN17065268	CP065948	6560248	66.1534	1	6560248	67	12		6278	94.21	91.44	1.21	96.76		urine		2016-07	2016		China				Asia	China:Shaanxi		Homo sapiens	Human			urine infection	Human				collected_by:Northwest University
GCA_018279245.1	Pseudomonas aeruginosa strain ZBX-P23	PRJNA663432	SAMN16132411	CP061777	7168136	65.8616	1	7168136	63	12		6854	94.21	91.44	2.2	99.39		DTA		43147	2018		Lebanon				Asia	Lebanon: Beirut		Homo sapiens	Human			Pseudomonas infection	Human				collected_by:George F. Araj
GCA_018279265.1	Pseudomonas aeruginosa strain ZBX-P13	PRJNA663432	SAMN16132401	CP061778	6878937	65.8288	1	6878937	65	12		6519	94.21	91.38	1.98	98.87		DTA		43220	2018		Lebanon				Asia	Lebanon: Beirut		Homo sapiens	Human			Pseudomonas infection	Human				collected_by:George F. Araj
GCA_018279285.1	Pseudomonas aeruginosa strain ZBX-P12	PRJNA663432	SAMN16132400	CP061779	7080089	65.8839	1	7080089	63	12		6768	94.27	91.62	1.89	99.48		urine		43311	2018		Lebanon				Asia	Lebanon: Beirut		Homo sapiens	Human			Pseudomonas infection	Human				collected_by:George F. Araj
GCA_018279305.1	Pseudomonas aeruginosa strain ZBX-P11	PRJNA663432	SAMN16132399	CP061780	6734601	66.1541	1	6734601	65	12		6348	94.21	91.5	1.66	99.11		DTA		43364	2018		Lebanon				Asia	Lebanon: Beirut		Homo sapiens	Human			Pseudomonas infection	Human				collected_by:George F. Araj
GCA_018388645.1	Pseudomonas aeruginosa strain 88A	PRJNA727575	SAMN19024311	CP074424	6378355	66.4933	1	6378355	63	12		7049	93.07	79.99	17.77	98.34		soil		40391	2010		Brazil				South America	Brazil											sample_type:whole organism
GCA_018409365.1	Pseudomonas aeruginosa strain Pa12	PRJDB11064	SAMD00276650	AP024513	6411763	66.4142	1	6411763	64	12		5982	94.51	92.1	0.88	99.34		skin	isolated and characterized bacteriophages and their host bacterial strains											Canis lupus familiaris	Dog				Nonhuman Mammal
GCA_018448985.1	Pseudomonas aeruginosa strain PA790	PRJNA729627	SAMN19136540	CP075176	6932250	66.0252	1	6932250	68	12		6664	94.21	91.44	1.84	99.16		urine	isolated at Sanjay Gandhi Postgraduate Institute of Medical Sciences, Lucknow, India	43481	2019		India				Asia	India: Lucknow		Homo sapiens	Human			Urinary Tract Infection	Human				collected_by:Department of Microbiology, SGPGIMS
GCA_019364615.1	Pseudomonas aeruginosa strain HS17-127	PRJNA631492	SAMN14889916	CP061376,CP061377	6875654	65.6186	1	6388691	66	8		6648	94.39	91.62	2.2	98.92		urine		43005	2017		China				Asia	China: Shanghai		Homo sapiens	Human				Human				collected_by:Institute of Antibiotics Huashan Hospital, Fudan University
GCA_019379355.1	Pseudomonas aeruginosa strain TL3773	PRJNA748735	SAMN20342957	CP080011,CP080012	6760516	65.732	1	6719415	67	12		6430	94.45	92.04	1.43	96.01		blood		43243	2018		China				Asia	China		Homo sapiens	Human			severe sepsis, urinary tract infection and lung infection	Human				collected_by:Department of Clinical Laboratory, the First Affiliated Hospital of Wenzhou Medical University
GCA_019434075.1	Pseudomonas aeruginosa strain UNC_PaerCF20	PRJNA749299	SAMN20362540	CP080280	6792133	66.1708	1	6792133	67	12		6391	94.21	91.08	2.07	99.16		sputum		40809	2011		USA	North Carolina			North America	USA: Chapel Hill, North Carolina		Homo sapiens	Human				Human				sample_type:cell culture
GCA_019434095.1	Pseudomonas aeruginosa strain UNC_PaerCF17	PRJNA749299	SAMN20362539	CP080281	6347079	66.4787	1	6347079	64	12		6000	94.45	91.62	1.93	99.06		sputum		41123	2012		USA	North Carolina			North America	USA: Chapel Hill, North Carolina		Homo sapiens	Human				Human				sample_type:cell culture
GCA_019434115.1	Pseudomonas aeruginosa strain UNC_PaerCF16	PRJNA749299	SAMN20362538	CP080282,CP080283,CP080284	6471169	66.347	1	6349257	63	12		6309	93.73	88.91	4.61	98.26		sputum		40479	2010		USA	North Carolina			North America	USA: Chapel Hill, North Carolina		Homo sapiens	Human				Human				sample_type:cell culture
GCA_019434135.1	Pseudomonas aeruginosa strain UNC_PaerCF12	PRJNA749299	SAMN20362536	CP080286	6300755	66.4974	1	6300755	78	11		5932	94.15	91.74	1.39	97.47		sputum		43412	2018		USA	North Carolina			North America	USA: Chapel Hill, North Carolina		Homo sapiens	Human				Human				sample_type:cell culture
GCA_019434155.1	Pseudomonas aeruginosa strain UNC_PaerCF14	PRJNA749299	SAMN20362537	CP080285	6110239	66.5806	1	6110239	63	12		5756	94.03	90.72	2.56	96.95		sputum		43419	2018		USA	North Carolina			North America	USA: Chapel Hill, North Carolina		Homo sapiens	Human				Human				sample_type:cell culture
GCA_019434175.1	Pseudomonas aeruginosa strain UNC_PaerCF05	PRJNA749299	SAMN20362534	CP080288	6140089	66.5639	1	6140089	63	12		5794	94.03	91.02	2.38	96.81		sputum		43209	2018		USA	North Carolina			North America	USA: Chapel Hill, North Carolina		Homo sapiens	Human				Human				sample_type:cell culture
GCA_019434195.1	Pseudomonas aeruginosa strain UNC_PaerCF11	PRJNA749299	SAMN20362535	CP080287	6520583	66.344	1	6520583	65	12		6259	94.03	89.75	4.14	98.59		sputum		43381	2018		USA	North Carolina			North America	USA: Chapel Hill, North Carolina		Homo sapiens	Human				Human				sample_type:cell culture
GCA_019434235.1	Pseudomonas aeruginosa strain PA2207	PRJNA747884	SAMN20299242	CP080289,CP080290	7001812	65.8069	1	6959874	67	12		6656	94.45	91.86	1.62	98.92		feces		44233	2021		China				Asia	China: Zhejiang		Homo sapiens	Human			leukemia	Human				collected_by:Xi Li
GCA_019466095.1	Pseudomonas aeruginosa strain DJ06	PRJNA751483	SAMN20519545	CP080511	6490034	66.3353	1	6490034	65	12		6119	94.58	92.16	1.16	99.06		sugarcane root		44109	2020		China				Asia	China: Naning	temperature:not collected	sugarcane	Sugarcane				Plant				sample_type:cell culture;biomaterial_provider:not collected;collected_by:Daojun guo;identified_by:Daojun guo;lab_host:not collected;mating_type:not collected;passage_history:not collected;specimen_voucher:not collected
GCA_019466145.1	Pseudomonas aeruginosa strain YY322	PRJNA733651	SAMN19429924	CP080518	6382345	66.4668	1	6382345	64	12		5984	94.51	92.1	0.98	99.3		Rhizosphere soil		44191	2020		China				Asia	China: Shanghai
GCA_019710495.1	Pseudomonas aeruginosa strain P9W	PRJNA753640	SAMN20702951	CP081202,CP081203,CP081204	7708846	65.315	1	7182635	71	12		7726	93.91	89.99	5.16	99.62		burn wound	isolated Pseudomonas aeruginosa strain P9W	43169	2018		China				Asia	China:Tianjin,Affiliated Hospital of Nankai University		Severely burned patient	Human				Human				sample_type:burn wound
GCA_019915445.1	Pseudomonas aeruginosa strain SCAID WND1-2021 (9/195) strain SCAID WND1-2021 (9/195) strain SCAID WND1-2021 (9/195)	PRJNA754843	SAMN20982451	CP082822	7093992	65.8994	1	7093992	66	12		6926	94.15	91.68	2.2	99.48		Swab from Wound		44265	2021		Kazakhstan				Asia	Kazakhstan: Almaty		Homo sapiens	Human			wound discharge	Human				collected_by:JSC Scientific Center for anti-infectious Drugs, Laboratory of Microbiology;passage_history:2
GCA_019915465.1	Pseudomonas aeruginosa strain SCAID TST-2021 (7/157) strain SCAID TST-2021 (7/157) strain SCAID TST-2021 (7/157)	PRJNA754843	SAMN20982450	CP082823	7173620	65.8131	1	7173620	75	12		7049	94.39	90.66	4.4	99.3		Swab from tracheostomic tube		44265	2021		Kazakhstan				Asia	Kazakhstan: Almaty		Homo sapiens	Human			Surgical Procedures, Operative	Human				collected_by:JSC Scientific Center for anti-infectious Drugs, Laboratory of Microbiology;passage_history:2
GCA_019915485.1	Pseudomonas aeruginosa strain SCAID PLC1-2021 (16/222) strain SCAID PLC1-2021 (16/222) strain SCAID PLC1-2021 (16/222)	PRJNA754843	SAMN20982452	CP082821	7124329	65.852	1	7124329	71	12		6981	94.33	91.32	2.65	99.16		Pleural Cavity		44273	2021		Kazakhstan				Asia	Kazakhstan: Almaty		Homo sapiens	Human			Surgical Procedures	Human				collected_by:JSC Scientific Center for anti-infectious Drugs, Laboratory of Microbiology;passage_history:2
GCA_020771675.1	Pseudomonas aeruginosa strain KB-PA_F19	PRJNA774784	SAMN22573149	CP086010,CP086011,CP086012,CP086013,CP086014,CP086015	7035373	65.6693	1	6610918	64	12		6868	94.27	91.62	2.83	99.53		skin secretions		2015-03	2015		China					China: Kunming		Homo sapiens	Human			burn injury	Human				collected_by:Yue Fang
GCA_020771755.1	Pseudomonas aeruginosa strain KB-PA_3	PRJNA774784	SAMN22573148	CP086016,CP086017	7149744	65.7507	1	7098808	66	12		6942	94.21	91.38	3.22	98.26		skin secretions		2015-04	2015		China					China: Kunming		Homo sapiens	Human			burn injury	Human				collected_by:Yue Fang
GCA_020978345.1	Pseudomonas aeruginosa SG17M	PRJNA749924	SAMN20425746	CP080369	6878321	66.1575	1	6878321	64	12		6517	94.09	91.14	1.98	99.39		riverside		1990	1990		Germany					Germany: Mulheim											sample_type:whole organism
GCA_020990445.1	Pseudomonas aeruginosa strain P96131	PRJNA781297	SAMN23245613	CP087673	7046998	65.781	1	7046998	68	12		6795	94.27	91.08	2.43	99.06		urine		2018	2018		Sierra Leone					Sierra Leone: Freetown		Homo sapiens	Human			Fever	Human				collected_by:a public hospital
GCA_020990465.1	Pseudomonas aeruginosa strain P4970C	PRJNA781305	SAMN23245687	CP087674	6935768	65.8921	1	6935768	66	12		6671	94.21	91.74	1.66	99.39		urine		2018	2018		Sierra Leone					Sierra Leone: Freetown		Homo sapiens	Human			Fever	Human				collected_by:a public hospital
GCA_020990485.1	Pseudomonas aeruginosa strain P93127	PRJNA781334	SAMN23245698	CP087675	6909349	65.8935	1	6909349	66	12		6636	94.21	91.62	1.75	99.39		urine		2018	2018		Sierra Leone					Sierra Leone: Freetown		Homo sapiens	Human			Fever	Human				collected_by:a public hospital
GCA_021184245.1	Pseudomonas aeruginosa JNQH-PA027	PRJNA786423	SAMN23672503	CP089236,CP089237	7013321	65.7213	1	6966545	66	12		6932	93.85	91.08	1.84	98.08		sputum		43595	2019		China				Asia	China: Jinan, Shandong province		Homo sapiens	Human			pulmonary infection	Human				collected_by:Yujiao Wang
GCA_021184265.1	Pseudomonas aeruginosa JNQH-PA033	PRJNA786435	SAMN23672582	CP089238,CP089239	6468314	66.2429	1	6427622	65	12		6090	94.39	91.86	1.89	97.33		urine		43614	2019		China				Asia	China: Jinan, Shandong province		Homo sapiens	Human			cholelithiasis	Human				collected_by:Yujiao Wang
GCA_021249245.1	Pseudomonas aeruginosa Pa608	PRJNA785291	SAMN23553085	CP089745	6376164	66.4503	1	6376164	64	12		5943	94.45	92.04	1.3	99.25		soil		44423	2021		China				Asia	China: Hunan Province											sample_type:single cell;collected_by:Xianghui Gao
GCA_021266605.1	Pseudomonas aeruginosa PA0523	PRJNA789140	SAMN24059709	CP089849	6589770	65.9855	1	6589770	69	12		6333	93.97	91.8	1.8	96.29		sputum		2021-09	2021		China				Asia	China:Zhuhai		Homo sapiens	Human			infection	Human				collected_by:Zhuhai Hospital
GCA_021378395.1	Pseudomonas aeruginosa Pae1255-NDM1	PRJNA628735	SAMN14750015	CP053747	6944358	65.94	1	6944358	65	8		6633	94.03	91.38	1.98	99.3		Central venous catheter tip		2018-08	2018		Bulgaria				Europe	Bulgaria		Homo sapiens	Human			Neurosurgery	Human				collected_by:St. Ivan Rilski University Hospital
GCA_021398755.1	Pseudomonas aeruginosa PA8329	PRJNA792458	SAMN24425653	CP090348	6382961	66.3752	1	6382961	65	12		6004	94.58	92.16	1.07	99.16		broncho alveolar lavage fluid		2021-09	2021		China				Asia	China: Zhuhai		Homo sapiens	Human			pulmonary infection	Human				collected_by:Wei Wang
GCA_021497305.1	Pseudomonas aeruginosa HB2011305RE	PRJNA638478	SAMN15195814	CP054787	6843992	65.9521	1	6843992	66	8		6585	94.45	91.8	1.52	99.16		sputum		2011	2011		China				Asia	China:Hebei		Homo sapiens	Human			lung cancer	Human				collected_by:a public hospital
GCA_021497385.1	Pseudomonas aeruginosa SE5430	PRJNA638492	SAMN15196021	CP054791	6837408	65.898	1	6837408	63	8		6580	92.95	89.99	1.84	97.09		urine		2012	2012		China				Asia	China: Suzhou		Homo sapiens	Human				Human				collected_by:a teaching hospital
GCA_021497405.1	Pseudomonas aeruginosa SE5431	PRJNA638494	SAMN15196025	CP054792	6652242	66.0609	1	6652242	64	8		6352	93.55	91.08	1.52	97.75		blood		2012	2012		China				Asia	China: Suzhou		Homo sapiens	Human				Human				collected_by:a teaching hospital
GCA_021497425.1	Pseudomonas aeruginosa SE5452	PRJNA638495	SAMN15196026	CP054793	6452370	66.3787	1	6452370	66	8		6075	94.45	92.04	1.02	99.3		respiratory		2012	2012		China				Asia	China: Suzhou		Homo sapiens	Human				Human				collected_by:a teaching hospital
GCA_021497445.1	Pseudomonas aeruginosa A0002	PRJNA638496	SAMN15196027	CP054794	6562965	66.2931	1	6562965	65	8		6218	94.39	91.68	1.16	99.2		sputum		2015	2015		China				Asia	China: Hebei		Homo sapiens	Human			Pleura tumor	Human				collected_by:a teaching hospital
GCA_021513295.1	Pseudomonas aeruginosa NCCP15783	PRJNA692254	SAMN17318937	CP068678,CP068679	6995607	65.7306	1	6941174	71	12		6750	93.61	90.6	3.18	98.03		sputum		39755	2008		South Korea				Asia	South Korea: Gyeongbuk		Homo sapiens	Human				Human				collected_by:KNIH
GCA_021513375.1	Pseudomonas aeruginosa R06	PRJNA588274	SAMN13234657	CP069323	6269726	66.3113	1	6269726	62	12		5928	94.09	91.74	1.48	96.95		sputum		2012-08	2012		New Zealand				Oceania	New Zealand: Dunedin		Homo sapiens	Human	Male		Cystic Fibrosis	Human			host_disease_outcome:death;host_subject_id:Patient001	collected_by:University of Otago
GCA_021513395.1	Pseudomonas aeruginosa R05	PRJNA588274	SAMN13234656	CP069324	6255746	66.3354	1	6255746	64	12		5913	94.15	91.74	1.71	96.95		sputum		2013-05	2013		New Zealand				Oceania	New Zealand: Dunedin		Homo sapiens	Human	Male		Cystic Fibrosis	Human			host_disease_outcome:death;host_subject_id:Patient001	collected_by:University of Otago
GCA_021513415.1	Pseudomonas aeruginosa R02	PRJNA588274	SAMN13234653	CP069325	6270238	66.309	1	6270238	64	12		5945	94.15	91.86	1.62	97.04		sputum		2013-04	2013		New Zealand				Oceania	New Zealand: Dunedin		Homo sapiens	Human	Male		Cystic Fibrosis	Human			host_disease_outcome:death;host_subject_id:Patient001	collected_by:University of Otago
GCA_021513435.1	Pseudomonas aeruginosa R11	PRJNA588274	SAMN13234662	CP069326	6270090	66.31	1	6270090	64	12		5931	94.15	91.86	1.52	96.95		sputum		2013-04	2013		New Zealand				Oceania	New Zealand: Dunedin		Homo sapiens	Human	Male		Cystic Fibrosis	Human			host_disease_outcome:death;host_subject_id:Patient001	collected_by:University of Otago
GCA_021513455.1	Pseudomonas aeruginosa R04	PRJNA588274	SAMN13234655	CP069328	6269926	66.3105	1	6269926	64	12		5941	94.15	91.74	1.75	97.04		sputum		2012-11	2012		New Zealand				Oceania	New Zealand: Dunedin		Homo sapiens	Human	Male		Cystic Fibrosis	Human			host_disease_outcome:death;host_subject_id:Patient001	collected_by:University of Otago
GCA_021513475.1	Pseudomonas aeruginosa R03	PRJNA588274	SAMN13234654	CP069327	6269046	66.3102	1	6269046	64	12		5931	94.03	91.62	1.57	96.95		sputum		2013-01	2013		New Zealand				Oceania	New Zealand: Dunedin		Homo sapiens	Human	Male		Cystic Fibrosis	Human			host_disease_outcome:death;host_subject_id:Patient001	collected_by:University of Otago
GCA_021513495.1	Pseudomonas aeruginosa R10	PRJNA588274	SAMN13234661	CP069329	6267105	66.3106	1	6267105	64	12		5934	94.15	91.86	1.48	97		sputum		2012-11	2012		New Zealand				Oceania	New Zealand: Dunedin		Homo sapiens	Human	Male		Cystic Fibrosis	Human			host_disease_outcome:death;host_subject_id:Patient001	collected_by:University of Otago
GCA_021513515.1	Pseudomonas aeruginosa R07	PRJNA588274	SAMN13234658	CP069330	6270419	66.31	1	6270419	64	12		5931	94.15	91.8	1.48	97		sputum		2012-10	2012		New Zealand				Oceania	New Zealand: Dunedin		Homo sapiens	Human	Male		Cystic Fibrosis	Human			host_disease_outcome:death;host_subject_id:Patient001	collected_by:University of Otago
GCA_021513535.1	Pseudomonas aeruginosa R09	PRJNA588274	SAMN13234660	CP069331	6268813	66.3113	1	6268813	64	12		5929	94.15	91.86	1.43	97		sputum		2012-10	2012		New Zealand				Oceania	New Zealand: Dunedin		Homo sapiens	Human	Male		Cystic Fibrosis	Human			host_disease_outcome:death;host_subject_id:Patient001	collected_by:University of Otago
GCA_021513555.1	Pseudomonas aeruginosa R08	PRJNA588274	SAMN13234659	CP069332	6268635	66.3107	1	6268635	64	12		5929	94.15	91.86	1.43	97		sputum		2012-08	2012		New Zealand				Oceania	New Zealand: Dunedin		Homo sapiens	Human	Male		Cystic Fibrosis	Human			host_disease_outcome:death;host_subject_id:Patient001	collected_by:University of Otago
GCA_021513575.1	Pseudomonas aeruginosa R01	PRJNA588274	SAMN13234652	CP069333	6270234	66.3095	1	6270234	64	12		5940	94.15	91.86	1.57	97.04		sputum		2012-08	2012		New Zealand				Oceania	New Zealand: Dunedin		Homo sapiens	Human	Male		Cystic Fibrosis	Human			host_disease_outcome:death;host_subject_id:Patient001	collected_by:University of Otago
GCA_021513595.1	Pseudomonas aeruginosa E03	PRJNA588274	SAMN13234650	CP069334	6315897	66.437	1	6315897	64	12		5934	94.27	92.04	1.02	98.78		sputum		1991	1991		New Zealand				Oceania	New Zealand: Dunedin		Homo sapiens	Human	Male		Cystic Fibrosis	Human			host_disease_outcome:death;host_subject_id:Patient001	collected_by:University of Otago
GCA_021513615.1	Pseudomonas aeruginosa E02	PRJNA588274	SAMN13234649	CP069335	6330120	66.4121	1	6330120	64	12		5960	94.27	91.98	1.25	98.87		sputum		1991	1991		New Zealand				Oceania	New Zealand: Dunedin		Homo sapiens	Human	Male		Cystic Fibrosis	Human			host_disease_outcome:death;host_subject_id:Patient001	collected_by:University of Otago
GCA_021513635.1	Pseudomonas aeruginosa E01	PRJNA588274	SAMN13234648	CP069336	6315896	66.4371	1	6315896	64	12		5930	94.27	92.04	1.02	98.78		sputum		1991	1991		New Zealand				Oceania	New Zealand: Dunedin		Homo sapiens	Human	Male		Cystic Fibrosis	Human			host_disease_outcome:death;host_subject_id:Patient001	collected_by:University of Otago
GCA_021513675.1	Pseudomonas aeruginosa E04	PRJNA588274	SAMN13234651	CP069337	6407559	66.4738	1	6407559	62	12		5992	94.03	91.74	0.7	99.16		sputum		1991	1991		New Zealand				Oceania	New Zealand: Dunedin		Homo sapiens	Human	Male		Cystic Fibrosis	Human			host_disease_outcome:death;host_subject_id:Patient001	collected_by:University of Otago
GCA_022220245.1	Pseudomonas aeruginosa ZS-PA-05	PRJNA771935	SAMN25656732	CP092032,CP092031	7252434	65.9258	1	7215479	65	12		7049	94.09	90.96	4.01	98.5		sputum		2020	2020		China				Asia	China: Shanghai		Homo sapiens	Human				Human				sample_type:cell culture
GCA_022453765.1	Pseudomonas aeruginosa HU20	PRJNA809509	SAMN26182822	CP092629	6321272	66.4834	1	6321272	65	12		5930	94.21	91.86	1.11	99.2		soil		2020	2020		Viet Nam				Asia	Viet Nam											sample_type:mixed culture
GCA_022453825.1	Pseudomonas aeruginosa LS.2c	PRJNA809640	SAMN26196856	CP092634	6349540	66.4568	1	6349540	64	12		5948	94.45	91.98	0.93	98.92		polyester fabric recovered from leaf litter		2021-09	2021		Hong Kong				Asia	Hong Kong: Jardines Lookout	temperature:27 deg celsius										sample_type:Pure isolate;collected_by:Simon D. J. Griffin
GCA_022533445.1	Pseudomonas aeruginosa ISS SRV-K	PRJNA805242	SAMN25846920	CP092846,CP092847	6901225	65.9396	1	6855099	69	12		6652	94.09	91.44	2.11	99.25		Surface		2002	2002
GCA_022559545.1	Pseudomonas aeruginosa PES_P749	PRJNA750451	SAMN20458429	CP080405	6385154	66.5103	1	6385154	64	12		5976	94.45	91.98	1.11	99.2		sputum		29404	1980		Canada				North America	Canada: Calgary		Homo sapiens	Human			cystic fibrosis	Human				collected_by:Dr. Harvey Rabin
GCA_022559565.1	Pseudomonas aeruginosa NDM1_2	PRJNA753000	SAMN20669214	CP081148	7039082	65.9098	1	7039082	64	12		6671	94.27	91.5	2.07	98.92		urine		43083	2017		Serbia				Europe	Serbia		Homo sapiens	Human				Human
GCA_022569855.1	Pseudomonas aeruginosa H20	PRJNA810040	SAMN26226229	CP093012	6333791	66.458	1	6333791	64	12		5931	94.15	91.8	0.56	99.25		Soi					Colombia				South America	Colombia
GCA_022569875.1	Pseudomonas aeruginosa H19	PRJNA810040	SAMN26226228	CP093013	7170259	65.7111	1	7170259	66	12		6791	94.45	91.2	3.62	99.16		River					Germany				Europe	Germany
GCA_022569895.1	Pseudomonas aeruginosa H17	PRJNA810040	SAMN26226226	CP093014	6349913	66.4967	1	6349913	64	12		5868	94.45	92.04	0.75	99.2		Pepper plant					India				Asia	India
GCA_022569915.1	Pseudomonas aeruginosa H16	PRJNA810040	SAMN26226225	CP093015	6664435	66.1936	1	6664435	66	12		6248	94.21	91.68	1.07	99.06		Pacific Ocean					Japan				Asia	Japan
GCA_022569935.1	Pseudomonas aeruginosa H15	PRJNA810040	SAMN26226224	CP093016,CP093017	7273584	65.641	1	6836779	66	12		6958	94.09	90.54	3	99.25		River					Germany				Europe	Germany
GCA_022569955.1	Pseudomonas aeruginosa H11	PRJNA810040	SAMN26226221	CP093018,CP093019	6718267	66.1214	1	6664336	67	12		6305	94.39	91.86	2.07	99.44		Intubated patient					France				Europe	France
GCA_022569975.1	Pseudomonas aeruginosa H10	PRJNA810040	SAMN26226220	CP093020	6720071	66.2176	1	6720071	68	12		6357	94.27	91.62	1.93	99.25		Keratitis					United Kingdom				Europe	United Kingdom
GCA_022569995.1	Pseudomonas aeruginosa H09	PRJNA810040	SAMN26226219	CP093021	6420456	66.3094	1	6420456	63	12		5988	94.03	91.56	1.11	96.9		River					Germany				Europe	Germany
GCA_022570115.1	Pseudomonas aeruginosa H08	PRJNA810040	SAMN26226218	CP093022	6892247	66.2305	1	6892247	65	12		6521	93.97	91.44	1.66	99.3		Pneumonia					Germany				Europe	Germany
GCA_022570235.1	Pseudomonas aeruginosa H07	PRJNA810040	SAMN26226217	CP093023	6511042	66.3621	1	6511042	64	12		6077	94.21	91.74	1.11	99.39		COPD airways					USA				North America	USA
GCA_022570395.1	Pseudomonas aeruginosa H06	PRJNA810040	SAMN26226216	CP093024,CP093025,CP093026,CP093027	7045410	65.9227	1	7023901	66	12		6784	94.27	91.44	2.56	99.06		Intubated patient					France				Europe	France
GCA_022570415.1	Pseudomonas aeruginosa H05	PRJNA810040	SAMN26226215	CP093028,CP093029	7227720	65.7015	1	7084699	65	12		6893	94.09	91.14	3.09	99.01		Intubated patient					Spain				Europe	Spain
GCA_022570435.1	Pseudomonas aeruginosa H04	PRJNA810040	SAMN26226214	CP093030	6974398	66.025	1	6974398	69	12		6688	94.27	91.68	2.38	99.34		CF lung					Germany				Europe	Germany
GCA_022570455.1	Pseudomonas aeruginosa H03	PRJNA810040	SAMN26226213	CP093031	6949128	66.0203	1	6949128	67	12		6578	94.15	91.14	2.38	98.87		COPD airways					USA				North America	USA
GCA_022570475.1	Pseudomonas aeruginosa H02	PRJNA810040	SAMN26226212	CP093032	7009041	66.0204	1	7009041	64	12		6602	94.09	91.08	2.38	99.16		CF lung					Germany				Europe	Germany
GCA_022637915.1	Pseudomonas aeruginosa E113	PRJNA814681	SAMN26564916	CP093354	6864839	65.9074	1	6864839	66	12		6493	100	99.4	2.3	99.2		oropharynx, sputum, or bronchoalveolar lavage		2010	2010		USA				North America	USA		Homo sapiens	Human			Cystic fibrosis	Human				collected_by:EPIC Observational Study NCT00676169
GCA_022638055.1	Pseudomonas aeruginosa E104	PRJNA784987	SAMN26565086	CP093355	6680448	66.2638	1	6680448	65	12		6353	99.9	99.1	1.9	99.6		oropharynx, sputum, or bronchoalveolar lavage		2010	2010		USA				North America	USA		Homo sapiens	Human			Cystic fibrosis	Human				collected_by:EPIC Observational Study NCT00676169
GCA_022638175.1	Pseudomonas aeruginosa E131	PRJNA814694	SAMN26565131	CP093357	6666693	66.272	1	6666693	65	12		6317	99.9	99	1.9	99.4		oropharynx, sputum, or bronchoalveolar lavage		2010	2010		USA				North America	USA		Homo sapiens	Human			Cystic fibrosis	Human				collected_by:EPIC Observational Study NCT00676169
GCA_022649105.1	Pseudomonas aeruginosa E125	PRJNA814691	SAMN26565087	CP093356	6895810	66.1706	1	6895810	64	12		6594	99.9	98.9	2.5	99.7		oropharynx, sputum, or bronchoalveolar lavage		2010	2010		USA				North America	USA		Homo sapiens	Human			Cystic fibrosis	Human				collected_by:EPIC Observational Study NCT00676169
GCA_022649245.1	Pseudomonas aeruginosa E167	PRJNA814703	SAMN26565253	CP093358,CP093359	6879320	66.171	1	6831875	70	12		6610	99.8	98.9	2.5	99.6		oropharynx, sputum, or bronchoalveolar lavage		2010	2010		USA				North America	USA		Homo sapiens	Human			Cystic fibrosis	Human				collected_by:EPIC Observational Study NCT00676169
GCA_022670795.1	Pseudomonas aeruginosa PA1_NCHU	PRJNA815903	SAMN26650298	CP093395	6534898	66.3022	1	6534898	65	12		6188	99.9	99.1	2.1	99.5		blood		2019	2019		Taiwan				Asia	Taiwan		Homo sapiens	Human			septicemia	Human				collected_by:YS Lin
GCA_022810825.1	Pseudomonas aeruginosa CI27	PRJNA600039	SAMN13781155	CP047643	6878170	65.9693	1	6878170	68	8		6590	99.8	98.9	1.9	98.6		physical		41169	2012		USA				North America	USA: Seattle		Homo sapiens	Human			Cystic fibrosis	Human				collected_by:University of Washington
GCA_022810865.1	Pseudomonas aeruginosa St1076_d123blood	PRJNA669568	SAMN16443711	CP063385	6706875	66.1504	1	6706875	68	12		6338	99.7	98.8	2	99.2		bloodstream		2011-05	2011		Switzerland				Europe	Switzerland		Homo sapiens	Human			Burn wound	Human				collected_by:Yok-Ai Que
GCA_022810885.1	Pseudomonas aeruginosa ST1076_d118limb1	PRJNA669568	SAMN16443710	CP063386	6699083	66.1512	1	6699083	68	12		6333	99.7	98.8	2	99.2		limb		2011-05	2011		Switzerland				Europe	Switzerland		Homo sapiens	Human			Burn wound	Human				collected_by:Yok-Ai Que
GCA_022810905.1	Pseudomonas aeruginosa ST1076_d100blood1	PRJNA669568	SAMN16443708	CP063388	6706872	66.1504	1	6706872	68	12		6338	99.7	98.8	2	99.2		bloodstream		2011-04	2011		Switzerland				Europe	Switzerland		Homo sapiens	Human			Burn wound	Human				collected_by:Yok-Ai Que
GCA_022810925.1	Pseudomonas aeruginosa ST1076_d97burn2	PRJNA669568	SAMN16443707	CP063389	6705722	66.1522	1	6705722	68	12		6341	99.7	98.7	2.1	99.2		Burn		2011-04	2011		Switzerland				Europe	Switzerland		Homo sapiens	Human			Burn wound	Human				collected_by:Yok-Ai Que
GCA_022810945.1	Pseudomonas aeruginosa ST167_d68blood2	PRJNA669568	SAMN16443705	CP063391	6634619	66.2289	1	6634619	65	12		6230	99.9	99.2	2.2	99.6		bloodstream		2011-03	2011		Switzerland				Europe	Switzerland		Homo sapiens	Human			Burn wound	Human				collected_by:Yok-Ai Que
GCA_022810965.1	Pseudomonas aeruginosa ST1076_d97burn1	PRJNA669568	SAMN16443706	CP063390	6706887	66.1504	1	6706887	68	12		6338	99.7	98.8	2	99.2		Burn		2011-04	2011		Switzerland				Europe	Switzerland		Homo sapiens	Human			Burn wound	Human				collected_by:Yok-Ai Que
GCA_022810985.1	Pseudomonas aeruginosa ST167_d67burn1	PRJNA669568	SAMN16443702	CP063394	6635095	66.2256	1	6635095	65	12		6229	99.9	99.2	2.2	99.6		Burn		2011-03	2011		Switzerland				Europe	Switzerland		Homo sapiens	Human			Burn wound	Human				collected_by:Yok-Ai Que
GCA_022811005.1	Pseudomonas aeruginosa ST167_d68blood1	PRJNA669568	SAMN16443704	CP063392	6634623	66.2289	1	6634623	65	12		6230	99.9	99.2	2.2	99.6		bloodstream		2011-03	2011		Switzerland				Europe	Switzerland		Homo sapiens	Human			Burn wound	Human				collected_by:Yok-Ai Que
GCA_022811025.1	Pseudomonas aeruginosa ST167_d67burn2	PRJNA669568	SAMN16443703	CP063393	6634606	66.2289	1	6634606	65	12		6230	99.9	99.2	2.2	99.6		Burn		2011-03	2011		Switzerland				Europe	Switzerland		Homo sapiens	Human			Burn wound	Human				collected_by:Yok-Ai Que
GCA_022811045.1	Pseudomonas aeruginosa ST167_d26burn	PRJNA669568	SAMN16443700	CP063396	6634620	66.2289	1	6634620	65	12		6228	99.9	99.2	2.2	99.6		Burn		2011-02	2011		Switzerland				Europe	Switzerland		Homo sapiens	Human			Burn wound	Human				collected_by:Yok-Ai Que
GCA_022811065.1	Pseudomonas aeruginosa ST167_d57blood	PRJNA669568	SAMN16443701	CP063395	6634619	66.2289	1	6634619	65	12		6230	99.9	99.2	2.2	99.6		bloodstream		2011-03	2011		Switzerland				Europe	Switzerland		Homo sapiens	Human			Burn wound	Human				collected_by:Yok-Ai Que
GCA_022811805.1	Pseudomonas aeruginosa ST1076_d100blood2	PRJNA669568	SAMN16443709	CP063387	6705795	66.1522	1	6705795	68	12		6341	99.7	98.7	2.1	99.2		bloodstream		2011-04	2011		Switzerland				Europe	Switzerland		Homo sapiens	Human			Burn wound	Human				collected_by:Yok-Ai Que
GCA_022870525.1	Pseudomonas aeruginosa A5803	PRJNA611939	SAMN14352261	CP050147	6892015	66.2305	1	6892015	66	8		6584	99.8	98.9	1.8	99.4		Pneumonia sputum		2007	2007		United Kingdom				Europe	United Kingdom: England											sample_type:cell culture
GCA_022870545.1	Pseudomonas aeruginosa AA43	PRJNA611939	SAMN14352263	CP050148	6277301	66.4881	1	6277301	64	8		5866	99.9	99.1	1.1	99.1		Cystic fibrosis sputum		2006	2006		Germany				Europe	Germany											sample_type:cell culture
GCA_022870565.1	Pseudomonas aeruginosa CHA	PRJNA611939	SAMN14352264	CP050149	6536046	66.3017	1	6536046	67	8		6161	99.9	99.3	1.1	99.3		Cystic fibrosis sputum		1993	1993		France				Europe	France											sample_type:cell culture
GCA_023093935.1	Pseudomonas aeruginosa 34Pae36	PRJNA826526	SAMN27570671	CP095770,CP095771	7583544	65.3387	1	7408984	68	12		7430	99.9	98.8	3.7	99.6		collection		2017-04	2017		Colombia				South America	Colombia: Bogota		Homo sapiens	Human			Bacterial infectious disease	Human				collected_by:LGMB
GCA_023093955.2	Pseudomonas aeruginosa 34Pae23	PRJNA826526	SAMN27570672	CP095772,CP095773	6913444	65.9288	1	6870467	65	12		6598	99.8	98.5	2.9	99.1		urine		2017-05	2017		Colombia				South America	Colombia: Bogota		Homo sapiens	Human			Bacterial infectious disease	Human				collected_by:LGMB
GCA_023093975.1	Pseudomonas aeruginosa 34Pae8	PRJNA826526	SAMN27570673	CP095774,CP095775	6910734	65.9731	1	6868005	64	12		6531	99.9	99	2.2	99.2		blood		2017-05	2017		Colombia				South America	Colombia: Bogota		Homo sapiens	Human			Bacterial infectious disease	Human				collected_by:LGMB
GCA_023101265.1	Pseudomonas aeruginosa AR19640	PRJNA826241	SAMN27554290	CP095920,CP095921	6877311	65.7133	1	6381690	65	11		6604	99.9	98.9	2.5	99.5		rectal swab		44377	2021		China				Asia	China:Zhejiang province,Hangzhou		Homo sapiens	Human				Human				collected_by:Heng Cai
GCA_023101285.1	Pseudomonas aeruginosa AR19583	PRJNA826241	SAMN27554289	CP095922	6373091	66.437	1	6373091	65	12		5972	99.9	99.5	1.4	99.5		rectal swab		44363	2021		China				Asia	China:Zhejiang province,Hangzhou		Homo sapiens	Human				Human				collected_by:Heng Cai
GCA_023101305.1	Pseudomonas aeruginosa AR19438	PRJNA826241	SAMN27554288	CP095923,CP095924	6833760	65.7897	1	6558391	65	12		6595	99.9	98.8	2.3	98.5		water sink surface		44335	2021		China				Asia	China:Zhejiang province,Hangzhou											collected_by:Heng Cai
GCA_023272755.1	Pseudomonas aeruginosa 8D	PRJNA832943	SAMN27926083	CP096813	6473527	66.3188	1	6473527	64	12		6116	99.9	99.6	1.8	99.6		oil well produced fluid		2010	2010		China				Asia	China: Changqing oil feild											sample_type:oil well produced fluid
GCA_023380065.1	Pseudomonas aeruginosa D5	PRJNA837013	SAMN28180381	CP097256	6355621	66.4627	1	6355621	66	12		5952	99.9	99.5	1.4	99.4		sputum		44166	2020		China				Asia	China: Urumqi											sample_type:sputum
GCA_023520735.1	Pseudomonas aeruginosa L00-a	PRJNA837561	SAMN28206123	CP097383	7010374	65.8077	1	7010374	71	12		6728	99.9	99	2.8	99.5		BAL		2020-06	2020		USA	Illinois			North America	USA:Chicago		Homo sapiens	Human			Pneumonia	Human
GCA_023571485.1	Pseudomonas aeruginosa UNC_PaerCF25	PRJNA749299	SAMN28553478	CP097575	6335028	66.4022	1	6335028	65	12		5926	99.9	99.3	1.7	99.4		sputum		40577	2011		USA	North Carolina			North America	USA: Chapel Hill, North Carolina		Homo sapiens	Human				Human				sample_type:cell culture
GCA_023612335.1	Pseudomonas aeruginosa Z154	PRJNA674815	SAMN16675406	CP069177	6856553	66.1706	1	6856553	66	12		6511	99.9	98.5	2.7	99.4		Respiratory sample		2016	2016		Italy				Europe	Italy: Milan		Homo sapiens	Human			Cystic fibrosis	Human				collected_by:Fondazione IRCCS Ca Granda Ospedale Maggiore Policlinico, Cystic Fibrosis Microbiology Laboratory, 20122 Milan, Italy
GCA_024126335.1	Pseudomonas aeruginosa PAO1-L	PRJNA830884	SAMN27739533	CP099798	6276485	66.5356	1	6276485	64	12		5861	100	99.9	1.1	99.4		wound infection		1955	1955		Australia				Oceania	Australia: Melbourne		Homo sapiens	Human				Human				sample_type:Cell culture
GCA_024126355.1	Pseudomonas aeruginosa PAO1-N	PRJNA830884	SAMN27739534	CP099797	6217942	66.5361	1	6217942	62	10		5819	99.9	99.3	1.1	98.9		wound infection		1955	1955		Australia				Oceania	Australia: Melbourne		Homo sapiens	Human				Human				sample_type:Cell culture
GCA_024266805.1	Pseudomonas aeruginosa F13	PRJNA855990	SAMN29513587	CP100653	6478686	66.4095	1	6478686	65	12		6116	99.8	99.3	1.3	99.4		soil		43906	2020		China				Asia	China:Dongguan											sample_type:mixed culture
GCA_024266915.1	Pseudomonas aeruginosa PA-1	PRJNA839732	SAMN28550649	CP097709,CP097845	7100966	65.9454	1	7046937	64	12		6788	100	98.7	3	99.5		urine		2019-02	2019		Chile				South America	Chile		Homo sapiens	Human			sepsis	Human				collected_by:Aniela Wozniak
GCA_024266935.1	Pseudomonas aeruginosa PA-2	PRJNA839735	SAMN28550875	CP097710,CP097844	7102090	65.9449	1	7048060	64	12		6794	100	98.7	3	99.5		endotracheal aspirate		2019-02	2019		Chile				South America	Chile		Homo sapiens	Human			pneumonia	Human				collected_by:Aniela Wozniak
GCA_024294505.1	Pseudomonas aeruginosa AX0001	PRJNA851374	SAMN29493238	CP100760	6485399	66.3557	1	6485399	64	12		7112	99.1	86.1	17.8	98.2		Soft tissue biopsy		2018	2018		Ghana				Africa	Ghana: Accra		Homo sapiens	Human				Human				sample_type:Whole organism
GCA_024294525.1	Pseudomonas aeruginosa PA0011	PRJNA851374	SAMN29493241	CP100761	6485397	66.3557	1	6485397	64	12		7110	99.1	86.4	17.7	98.1		Soft tissue biopsy		2018	2018		Ghana				Africa	Ghana: Accra		Homo sapiens	Human				Human				sample_type:Whole organism
GCA_024294545.1	Pseudomonas aeruginosa PA0009	PRJNA851374	SAMN29493237	CP100759	6502261	66.1617	1	6502261	62	12		6614	99.3	91	11.1	96.4		Soft tissue biopsy		2018	2018		Ghana				Africa	Ghana: Accra		Homo sapiens	Human				Human				sample_type:Whole organism
GCA_024300845.1	Pseudomonas aeruginosa R20-14	PRJNA721782	SAMN27119722	CP094851,CP094852	6403588	66.4183	1	6351172	64	12		5991	99.9	99.4	1.5	99.3		Drainage		43885	2020		China				Asia	China: Hangzhou		Homo sapiens	Human			Hip joint infection	Human				collected_by:Qing, Yang
GCA_024397355.1	Pseudomonas aeruginosa D-2	PRJNA858973	SAMN29762331	CP101540	6364446	66.4617	1	6364446	63	12		5984	99.9	99	1.9	99.2		soil		44175	2020		China				Asia	China:Shandong											sample_type:mixed culture
GCA_024584495.1	Pseudomonas aeruginosa PA5083	PRJNA864563	SAMN30074508	CP102174	6902250	66.009	1	6902250	66	12		6547	99.9	99.1	2.8	99.2		sputum		44634	2022		China				Asia	China		Homo sapiens	Human			respiratory tract infection	Human				collected_by:zhangxiaofan
GCA_024734795.1	Pseudomonas aeruginosa SCAID TCT1-2022 (325) strain SCAID TCT1-2022 (325)	PRJNA754843	SAMN30333621	CP102944	6871852	65.8499	1	6871852	66	12		6544	99.9	99.3	2.2	99.3		swab from tracheostomy tube		2022-04	2022		Kazakhstan				Asia	Kazakhstan: Almaty		Homo sapiens	Human			respiratory tube	Human				collected_by:JSC Scientific Center for anti-infectious Drugs, Laboratory of Microbiology
GCA_024734815.1	Pseudomonas aeruginosa SCAID WND1-2022 (148) strain SCAID WND1-2022 (148)	PRJNA754843	SAMN30333620	CP102946	6515978	66.3353	1	6515978	65	12		6118	99.9	99.1	1.9	99.6		swab from purulent wound		2022-03	2022		Kazakhstan				Asia	Kazakhstan: Almaty		Homo sapiens	Human			atherosclerosis	Human				collected_by:JSC Scientific Center for anti-infectious Drugs, Laboratory of Microbiology
GCA_024760445.1	Pseudomonas aeruginosa PLL01	PRJNA870303	SAMN30369410	CP103307	6258289	66.5585	1	6258289	63	12		5848	100	99.8	1	99.3		groundwater		2019-06	2019		China				Asia	China: Inner Mongolia											sample_type:cell culture
GCA_025021745.1	Pseudomonas aeruginosa strain PAO1-Holloway	PRJNA745538	SAMN22234621	CP085082	6264447	66.5559	1	6264447	64	12		5846	100	99.9				LB										China
GCA_025079255.1	Pseudomonas aeruginosa TBCF10839	PRJNA830320	SAMN27687876	CP096207	6885256	66.0019	1	6885256	65	12		6582	100	99				CF airways		1980	1980		Germany					Germany: Hannover		cystic fibrosis (CF) patients				cystic fibrosis					collected_by:Hannover Medical School
GCA_025200845.1	Pseudomonas aeruginosa strain HW001G	PRJNA847000	SAMN28908268	CP104170	6674687	66.002	1	6674687	66	12		6329	99.9	98.9				hospital ICU ward		2022-02	2022		Malaysia					Malaysia: Pahang, Kuantan											sample_type:Cell culture
GCA_025244965.1	Pseudomonas aeruginosa strain PLL01	PRJNA870303	SAMN30723102	CP104301	6265529	66.5595	1	6265529	63	12		5825	99.9	99.6				groundwater		2020-09	2020		China					China: Inner Mongolia											sample_type:cell culture
GCA_025399155.1	Pseudomonas aeruginosa 2021CK-01281	PRJNA812595	SAMN20960129	CP104695,CP104696	6759487	65.9588	1	6174464	64	12		6519	97.4	95.9	3.8	95.4		urine		44410	2021		USA				North America	USA		Homo sapiens	Human				Human
GCA_025452135.1	Pseudomonas aeruginosa PA-AUTBAM	PRJNA877471	SAMN30711086	CP104913	6264404	66.5557	1	6264404	64	12		5854	100	99.8	1	99.4		Fish pond		2020-02	2020		Nigeria				Africa	Nigeria		Tetradesmus dimorphus									collected_by:Engineer Donatus Ewere
GCA_025490375.1	Pseudomonas aeruginosa PA14	PRJNA882857	SAMN30953208	CP104983	6537580	66.2926	1	6537580	64	12		6127	99.7	99	1.4	99		clinical												Homo sapiens	Human				Human
GCA_025490395.1	Pseudomonas aeruginosa PA14	PRJNA882857	SAMN30953210	CP104981	6537578	66.2927	1	6537578	64	12		6131	99.7	99	1.4	99		clinical												Homo sapiens	Human				Human				sample_type:Glycerol stock
GCA_025490415.1	Pseudomonas aeruginosa PA14	PRJNA882857	SAMN30953206	CP104985	6537583	66.2938	1	6537583	64	12		6130	99.9	99.2	1.4	99.1		clinical												Homo sapiens	Human				Human				sample_type:Glycerol stock
GCA_025490435.1	Pseudomonas aeruginosa PA14	PRJNA882857	SAMN30953211	CP104980	6537585	66.2942	1	6537585	64	12		6131	99.9	99.2	1.3	99.1		clinical												Homo sapiens	Human				Human				sample_type:Glycerol stock
GCA_025490455.1	Pseudomonas aeruginosa PA14	PRJNA882857	SAMN30953207	CP104984	6537586	66.2942	1	6537586	64	12		6127	99.9	99.2	1.3	99.1		clinical												Homo sapiens	Human				Human				sample_type:Glycerol stock
GCA_025490475.1	Pseudomonas aeruginosa PA14	PRJNA882857	SAMN30953209	CP104982	6537581	66.2927	1	6537581	64	12		6129	99.7	99	1.4	99		clinical												Homo sapiens	Human				Human				sample_type:Glycerol stock
GCA_025723085.1	Pseudomonas aeruginosa Pa3	PRJNA776240	SAMN22773561	CP086213	7223955	65.5185	1	7223955	68	12		6971	100	98.8	3.2	99.4		blood		2018	2018		Belgium				Europe	Belgium		Homo sapiens	Human			Sepsis	Human				collected_by:CUSL
GCA_025790885.1	Pseudomonas aeruginosa 2019CK-00034	PRJNA812595	SAMN14792039	CP107257	7020963	65.9162	1	7020963	66	12		6941	99.9	99.1	3	99.1		urine		43768	2019		USA				North America	USA		Homo sapiens	Human				Human
GCA_026625905.1	Pseudomonas aeruginosa BIAI 157	PRJNA903854	SAMN31815321	CP113106	6830555	66.0649	1	6830555	65	12		6523	99.9	98.7	2.2	99.2		Breast		2019	2019		USA				North America	USA:St. Louis		Homo sapiens	Human			Breast Implant Associated Infection	Human				collected_by:Margaret Olsen
GCA_026636135.1	Pseudomonas aeruginosa SMC4386	PRJNA905210	SAMN31867617	CP113246	6273495	66.5149	1	6273495	64	12		5866	99.9	99.6	1.1	99.5		clinical		2009	2009		India				Asia	India		Homo sapiens	Human			Eye infection	Human				collected_by:Senjuti Saha
GCA_026636195.1	Pseudomonas aeruginosa BIAI 160	PRJNA903855	SAMN31815323	CP113230	6830406	66.065	1	6830406	65	12		6522	99.9	99.2	2	99.1		Breast		2019	2019		USA				North America	USA:St. Louis		Homo sapiens	Human			Breast Implant Associated Infection	Human				collected_by:Margaret Olsen
GCA_026727695.1	Pseudomonas aeruginosa B2.1	PRJNA838002	SAMN28336043	CP097556	6387416	66.3754	1	6387416	65	12		6022	99.9	99.4	1.5	99.2		plastic surface of detergent compartment of a washing machine		43760	2019		Germany				Europe	Germany: Bielefeld											sample_type:pure culture;biomaterial_provider:Kaltschmidt Lab, Bielefeld University, Germany;collected_by:Ehsan Asghari, Christian Kaltschmidt;identified_by:Ehsan Asghari, Annika Kiel
GCA_026727715.1	Pseudomonas aeruginosa B1.2	PRJNA838003	SAMN28336042	CP097555	6387430	66.3754	1	6387430	65	12		6022	99.9	99.4	1.5	99.2		plastic surface of detergent compartment of a washing machine		43760	2019		Germany				Europe	Germany: Bielefeld											sample_type:pure culture;biomaterial_provider:Kaltschmidt Lab, Bielefeld University, Germany;collected_by:Ehsan Asghari, Christian Kaltschmidt;identified_by:Ehsan Asghari, Annika Kiel
GCA_026727735.1	Pseudomonas aeruginosa C1.3	PRJNA838005	SAMN28336044	CP097557,CP097558,CP097559	7303308	65.4884	1	7083311	66	12		7192	99.6	98.1	3.7	99		plastic surface of detergent compartment of a washing machine		43760	2019		Germany				Europe	Germany: Bielefeld											sample_type:pure culture;biomaterial_provider:Kaltschmidt Lab, Bielefeld University, Germany;collected_by:Ehsan Asghari, Christian Kaltschmidt;identified_by:Ehsan Asghari, Annika Kiel
GCA_026727755.1	Pseudomonas aeruginosa C4.2	PRJNA838004	SAMN28336045	CP097560	7345639	65.7339	1	7345639	68	12		7148	99.9	98.3	3.3	98.9		rubber door sealing of a washing machine		43760	2019		Germany				Europe	Germany: Bielefeld											sample_type:pure culture;biomaterial_provider:Kaltschmidt Lab, Bielefeld University, Germany;collected_by:Ehsan Asghari, Christian Kaltschmidt;identified_by:Ehsan Asghari, Annika Kiel
GCA_026870135.1	Pseudomonas aeruginosa M6A146	PRJNA909305	SAMN32079354	CP113974	6755766	66.2298	1	6755766	64	12		6459	99.9	98.4	2.7	99.7		lung		36041	1998		Canada				North America	Canada: Calgary		Homo sapiens	Human	Male	29	Lower respiratory tract disease	Human			host_description:Cystic fibrosis	collected_by:Michael Parkins
GCA_027171385.1	Pseudomonas aeruginosa Jade-X	PRJNA911938	SAMN32216000	CP114374	6508614	66.2744	1	6508614	68	12		6176	99.9	99.3	1.5	99.5		Activated sludge		44628	2022		China				Asia	China
GCA_027359235.1	Pseudomonas aeruginosa NF143349	PRJNA913466	SAMN32299599	CP114761,CP114762	7256240	65.3495	1	6823837	74	12		7069	99.8	98.4	3.2	99.5		blood		2022	2022		China				Asia	China: Guangzhou		Homo sapiens	Human			infection	Human				collected_by:Jing Chen
GCA_027570415.1	Pseudomonas aeruginosa PALA2	PRJNA867191	SAMN30438087	CP104865	6203666	66.4995	1	6203666	63	8		5809	99.5	99.2	1.3	98.5		sputum		43878	2020		United Kingdom				Europe	United Kingdom: London		Homo sapiens	Human			Cystic Fibrosis	Human			host_subject_id:2605
GCA_027570435.1	Pseudomonas aeruginosa PALA7	PRJNA867201	SAMN30438092	CP104868	6573599	66.2794	1	6573599	66	8		6124	99.9	99.3	1.8	99.3		sputum		43328	2018		United Kingdom				Europe	United Kingdom: London		Homo sapiens	Human			Cystic Fibrosis	Human			host_subject_id:1462
GCA_027570455.1	Pseudomonas aeruginosa PALA9	PRJNA867199	SAMN30438094	CP104870	7126864	65.908	1	7126864	66	8		6681	99.9	99	3	99.3		sputum		43108	2018		United Kingdom				Europe	United Kingdom: London		Homo sapiens	Human			Cystic Fibrosis	Human			host_subject_id:75
GCA_027570475.1	Pseudomonas aeruginosa PALA4	PRJNA867193	SAMN30438089	CP104866	6832860	66.0234	1	6832860	64	8		6400	99.8	98	3	98.5		sputum		43546	2019		United Kingdom				Europe	United Kingdom: London		Homo sapiens	Human			Cystic Fibrosis	Human			host_subject_id:2461
GCA_027570495.1	Pseudomonas aeruginosa PALA6	PRJNA867202	SAMN30438091	CP104867	6262103	66.5161	1	6262103	64	8		5895	99.9	99	1.7	99		sputum		43297	2018		United Kingdom				Europe	United Kingdom: London		Homo sapiens	Human			Cystic Fibrosis	Human			host_subject_id:1740
GCA_027570515.1	Pseudomonas aeruginosa PALA8	PRJNA867200	SAMN30438093	CP104869	6669237	66.3075	1	6669237	66	8		6234	99.6	98.2	3.7	99.4		sputum		42667	2016		United Kingdom				Europe	United Kingdom: London		Homo sapiens	Human			Cystic Fibrosis	Human			host_subject_id:74
GCA_027570535.1	Pseudomonas aeruginosa PALA11	PRJNA867207	SAMN30438096	CP106680	6330533	66.4809	1	6330533	64	8		5900	99.9	99.3	1.4	98.9		sputum		43749	2019		United Kingdom				Europe	United Kingdom: London		Homo sapiens	Human			Cystic Fibrosis	Human			host_subject_id:128
GCA_027570555.1	Pseudomonas aeruginosa PALA12	PRJNA867206	SAMN30438097	CP106681	6739580	66.1917	1	6739580	65	8		6263	99.9	99.2	2.2	99.2		sputum		43260	2018		United Kingdom				Europe	United Kingdom: London		Homo sapiens	Human			Cystic Fibrosis	Human			host_subject_id:360
GCA_027570575.1	Pseudomonas aeruginosa PALA13	PRJNA867205	SAMN30438098	CP106682	6879940	66.1012	1	6879940	65	8		6499	99.9	98.8	2.6	99.7		sputum		43684	2019		United Kingdom				Europe	United Kingdom: London		Homo sapiens	Human			Cystic Fibrosis	Human			host_subject_id:2646
GCA_027570595.1	Pseudomonas aeruginosa PALA14	PRJNA867204	SAMN30438099	CP106742	7015358	65.9108	1	7015358	70	8		6731	99.9	98.8	2.9	99.5		sputum		43859	2020		United Kingdom				Europe	United Kingdom: London		Homo sapiens	Human			Cystic Fibrosis	Human			host_subject_id:2633
GCA_027570615.1	Pseudomonas aeruginosa PALA15	PRJNA867203	SAMN30438100	CP106743	6360180	66.502	1	6360180	64	8		5878	99.9	99.3	1.4	99.1		sputum		43521	2019		United Kingdom				Europe	United Kingdom: London		Homo sapiens	Human			Cystic Fibrosis	Human			host_subject_id:2482
GCA_027570635.1	Pseudomonas aeruginosa PALA16	PRJNA867213	SAMN30438101	CP106744	6910473	66.0281	1	6910473	67	8		6551	99.9	98.3	3.5	99.5		sputum		43476	2019		United Kingdom				Europe	United Kingdom: London		Homo sapiens	Human			Cystic Fibrosis	Human			host_subject_id:2456
GCA_027570655.1	Pseudomonas aeruginosa PALA17	PRJNA867212	SAMN30438102	CP106745	6396161	66.3886	1	6396161	65	8		6011	99.8	99.3	1.8	98		sputum		43718	2019		United Kingdom				Europe	United Kingdom: London		Homo sapiens	Human			Cystic Fibrosis	Human			host_subject_id:1921
GCA_027570675.1	Pseudomonas aeruginosa PALA19	PRJNA867210	SAMN30438104	CP107029	6504256	66.3001	1	6504256	65	8		6127	99.8	99	2	99		sputum		43872	2020		United Kingdom				Europe	United Kingdom: London		Homo sapiens	Human			Cystic Fibrosis	Human			host_subject_id:452
GCA_027570715.1	Pseudomonas aeruginosa PALA20	PRJNA867209	SAMN30438105	CP107064	7003703	66.0068	1	7003703	66	8		6632	99.9	98.7	2.7	99.3		sputum		43252	2018		United Kingdom				Europe	United Kingdom: London		Homo sapiens	Human			Cystic Fibrosis	Human			host_subject_id:1737
GCA_027570735.1	Pseudomonas aeruginosa PALA22	PRJNA867216	SAMN30438107	CP107275	6932838	66.1323	1	6932838	65	8		6525	99.9	99	2.4	99.3		sputum		43143	2018		United Kingdom				Europe	United Kingdom: London		Homo sapiens	Human			Cystic Fibrosis	Human			host_subject_id:112
GCA_027570755.1	Pseudomonas aeruginosa PALA23	PRJNA867215	SAMN30438108	CP109833	6374444	66.404	1	6374444	65	8		5933	99.9	99	1.7	98.9		sputum		43014	2017		United Kingdom				Europe	United Kingdom: London		Homo sapiens	Human			Cystic Fibrosis	Human			host_subject_id:100
GCA_027570775.1	Pseudomonas aeruginosa PALA25	PRJNA867221	SAMN30438110	CP109834	6289320	66.5206	1	6289320	64	8		5846	99.8	99.1	1.4	99.2		sputum		43048	2017		United Kingdom				Europe	United Kingdom: London		Homo sapiens	Human			Cystic Fibrosis	Human			host_subject_id:73
GCA_027570795.1	Pseudomonas aeruginosa PALA26	PRJNA867220	SAMN30438111	CP109835	6733209	66.1492	1	6733209	65	8		6341	99.8	99	2	99.3		sputum		41685	2014		United Kingdom				Europe	United Kingdom: London		Homo sapiens	Human			Cystic Fibrosis	Human			host_subject_id:413
GCA_027570815.1	Pseudomonas aeruginosa PALA29	PRJNA867224	SAMN30438114	CP109843	6748803	66.1325	1	6748803	67	8		6455	99.9	99.3	1.9	99.5		Cough Swab		41880	2014		United Kingdom				Europe	United Kingdom: London		Homo sapiens	Human			Cystic Fibrosis	Human			host_subject_id:96
GCA_027570835.1	Pseudomonas aeruginosa PALA32	PRJNA867231	SAMN30438117	CP109844	6575888	66.2796	1	6575888	65	8		6130	99.9	99.3	1.6	99.3		sputum		42256	2015		United Kingdom				Europe	United Kingdom: London		Homo sapiens	Human			Cystic Fibrosis	Human			host_subject_id:2227
GCA_027570855.1	Pseudomonas aeruginosa PALA33	PRJNA867229	SAMN30438118	CP109845	6948888	66.064	1	6948888	65	8		6600	99.9	99	2.6	99.7		Cough Swab		42270	2015		United Kingdom				Europe	United Kingdom: London		Homo sapiens	Human			Cystic Fibrosis	Human			host_subject_id:2156
GCA_027570875.1	Pseudomonas aeruginosa PALA34	PRJNA867227	SAMN30438119	CP109849	6928454	65.9646	1	6928454	64	8		6533	99.9	98.9	2.5	99.5		Cough Swab		42279	2015		United Kingdom				Europe	United Kingdom: London		Homo sapiens	Human			Cystic Fibrosis	Human			host_subject_id:2462
GCA_027570895.1	Pseudomonas aeruginosa PALA37	PRJNA867274	SAMN30438122	CP109850	6437547	66.2499	1	6437547	64	8		5974	99.8	99.2	1.9	97.9		Cough Swab		42541	2016		United Kingdom				Europe	United Kingdom: London		Homo sapiens	Human			Cystic Fibrosis	Human			host_subject_id:2462
GCA_027570915.1	Pseudomonas aeruginosa PALA53	PRJNA867300	SAMN30438138	CP109856	6292498	66.521	1	6292498	62	8		5850	99.8	99	1.5	99.2		sputum		43812	2019		United Kingdom				Europe	United Kingdom: London		Homo sapiens	Human			Cystic Fibrosis	Human			host_subject_id:73
GCA_027570935.1	Pseudomonas aeruginosa PALA51	PRJNA867293	SAMN30438136	CP109851	6420794	66.3676	1	6420794	65	8		6068	99.8	99.3	1.1	99.2		sputum		43763	2019		United Kingdom				Europe	United Kingdom: London		Homo sapiens	Human			Cystic Fibrosis	Human			host_subject_id:111
GCA_027570955.1	Pseudomonas aeruginosa PALA55	PRJNA867298	SAMN30438140	CP109918	6463386	66.2567	1	6463386	65	8		6004	100	99.6	1.4	99.2		sputum		43858	2020		United Kingdom				Europe	United Kingdom: London		Homo sapiens	Human			Cystic Fibrosis	Human			host_subject_id:2417
GCA_027570975.1	Pseudomonas aeruginosa PALA56	PRJNA867304	SAMN30438141	CP109919	6338470	66.562	1	6338470	64	8		5940	99.7	99.3	1.3	99.2		sputum		43871	2020		United Kingdom				Europe	United Kingdom: London		Homo sapiens	Human			Cystic Fibrosis	Human			host_subject_id:1633
GCA_027570995.1	Pseudomonas aeruginosa PALA39	PRJNA867268	SAMN30438124	CP109920	7015423	65.9043	1	7015423	69	8		6706	99.9	99	3.1	99.6		sputum		42822	2017		United Kingdom				Europe	United Kingdom: London		Homo sapiens	Human			Cystic Fibrosis	Human			host_subject_id:2145
GCA_027571015.1	Pseudomonas aeruginosa PALA42	PRJNA867290	SAMN30438127	CP109931	6381417	66.4126	1	6381417	65	8		5979	99.9	99.3	1.4	99.3		sputum		42986	2017		United Kingdom				Europe	United Kingdom: London		Homo sapiens	Human			Cystic Fibrosis	Human			host_subject_id:312
GCA_027571035.1	Pseudomonas aeruginosa PALA43	PRJNA867289	SAMN30438128	CP109932	6305107	66.3706	1	6305107	65	8		5890	99.7	99.1	1.5	98.2		sputum		43077	2017		United Kingdom				Europe	United Kingdom: London		Homo sapiens	Human			Cystic Fibrosis	Human			host_subject_id:366
GCA_027571055.1	Pseudomonas aeruginosa PALA24	PRJNA867214	SAMN30438109	CP110344	6780197	66.1056	1	6780197	66	6		6433	99.9	98.7	2.8	99.4		sputum		42930	2017		United Kingdom				Europe	United Kingdom: London		Homo sapiens	Human			Cystic Fibrosis	Human			host_subject_id:354
GCA_027571075.1	Pseudomonas aeruginosa PALA30	PRJNA867223	SAMN30438115	CP110345	6807710	66.1496	1	6807710	64	8		6440	99.9	98.8	2.7	99.3		sputum		42170	2015		United Kingdom				Europe	United Kingdom: London		Homo sapiens	Human			Cystic Fibrosis	Human			host_subject_id:2263
GCA_027571095.1	Pseudomonas aeruginosa PALA35	PRJNA867228	SAMN30438120	CP110346	6783004	65.9758	1	6783004	66	8		6372	99.7	98.2	2.6	98.6		Cough Swab		42352	2015		United Kingdom				Europe	United Kingdom: London		Homo sapiens	Human			Cystic Fibrosis	Human			host_subject_id:2101
GCA_027571115.1	Pseudomonas aeruginosa PALA36	PRJNA867279	SAMN30438121	CP110348	6844349	66.0257	1	6844349	65	8		6469	99.9	99.3	2.3	99.4		sputum		42289	2015		United Kingdom				Europe	United Kingdom: London		Homo sapiens	Human			Cystic Fibrosis	Human			host_subject_id:2092
GCA_027571135.1	Pseudomonas aeruginosa PALA44	PRJNA867285	SAMN30438129	CP110350	6843186	66.027	1	6843186	65	8		6469	99.9	99.3	2.3	99.4		Cough Swab		43081	2017		United Kingdom				Europe	United Kingdom: London		Homo sapiens	Human			Cystic Fibrosis	Human			host_subject_id:2156
GCA_027571155.1	Pseudomonas aeruginosa PALA40	PRJNA867292	SAMN30438125	CP110349	7089219	65.9036	1	7089219	65	8		6720	99.9	99.1	3	99.2		sputum		42849	2017		United Kingdom				Europe	United Kingdom: London		Homo sapiens	Human			Cystic Fibrosis	Human			host_subject_id:413
GCA_027571175.1	Pseudomonas aeruginosa PALA45	PRJNA867283	SAMN30438130	CP110351	6536263	66.3621	1	6536263	65	8		6150	99.9	99.4	2.1	99.4		sputum		43122	2018		United Kingdom				Europe	United Kingdom: London		Homo sapiens	Human			Cystic Fibrosis	Human			host_subject_id:113
GCA_027571195.1	Pseudomonas aeruginosa PALA47	PRJNA867297	SAMN30438132	CP110352	6576722	66.2787	1	6576722	66	8		6119	99.9	99.1	1.8	99.2		sputum		43347	2018		United Kingdom				Europe	United Kingdom: London		Homo sapiens	Human			Cystic Fibrosis	Human			host_subject_id:1921
GCA_027571215.1	Pseudomonas aeruginosa PALA52	PRJNA867301	SAMN30438137	CP110347	6236756	66.4256	1	6236756	62	8		5779	99.8	98.7	1.4	97		sputum		43780	2019		United Kingdom				Europe	United Kingdom: London		Homo sapiens	Human			Cystic Fibrosis	Human			host_subject_id:71
GCA_027571285.1	Pseudomonas aeruginosa PALA1	PRJNA867192	SAMN30438086	CP104254	6677289	66.0642	1	6677289	64	12		6328	99.6	98.6	2.2	97.7		sputum		43670	2019		United Kingdom				Europe	United Kingdom: London		Homo sapiens	Human			Cystic Fibrosis	Human			host_subject_id:2641
GCA_027571305.1	Pseudomonas aeruginosa PALA48	PRJNA867296	SAMN30438133	CP110353	6540752	66.3619	1	6540752	65	8		6149	99.9	99.3	1.9	99.3		sputum		43392	2018		United Kingdom				Europe	United Kingdom: London		Homo sapiens	Human			Cystic Fibrosis	Human			host_subject_id:2579
GCA_027571325.1	Pseudomonas aeruginosa PALA50	PRJNA867294	SAMN30438135	CP111034,CP111035	6675726	65.9933	1	6453705	64	8		6271	99.9	99.3	1.6	99.4		sputum		43668	2019		United Kingdom				Europe	United Kingdom: London		Homo sapiens	Human			Cystic Fibrosis	Human			host_subject_id:407
GCA_027571345.1	Pseudomonas aeruginosa PALA54	PRJNA867299	SAMN30438139	CP111032,CP111033	6995283	66.0103	1	6817909	64	8		6626	99.9	99.2	2.3	99.2		sputum		43843	2020		United Kingdom				Europe	United Kingdom: London		Homo sapiens	Human			Cystic Fibrosis	Human			host_subject_id:2263
GCA_027571365.1	Pseudomonas aeruginosa PALA38	PRJNA867272	SAMN30438123	CP111030,CP111031	6951781	66.0233	1	6774407	64	8		6563	99.9	99.2	2.1	99.2		sputum		42615	2016		United Kingdom				Europe	United Kingdom: London		Homo sapiens	Human			Cystic Fibrosis	Human			host_subject_id:2263
GCA_027594685.1	Pseudomonas aeruginosa NY5085	PRJNA883938	SAMN31002545	CP106784	6553815	66.3802	1	6553815	65	12		6182	99.9	99.6	1.4	99.4		sputum		2018	2018		China				Asia	China:Hubei		Homo sapiens	Human			unavailable	Human				collected_by:a public hospital
GCA_027594965.1	Pseudomonas aeruginosa NY8709	PRJNA833228	SAMN27964220	CP096822,CP096823	7007585	65.6461	1	6672385	65	12		6721	99.9	98.7	3.2	99.6		blood		2015	2015		China				Asia	China:Beijing		Homo sapiens	Human			unavailable	Human				collected_by:a public hospital
GCA_028366415.3	Pseudomonas aeruginosa 2023CK-00048	PRJNA812595	SAMN32978019	ABKKYQ000000000	7085539	65.8695	1	7085539	65	12		6790	99.6	97.4	3.3	98.7		Rectal Swab		44935	2023		USA				North America	USA		Homo sapiens	Human				Human
GCA_028403965.1	Pseudomonas aeruginosa 2856	PRJNA905051	SAMN32874240	CP116715,CP116716	7036624	65.7751	1	7012556	65	12		6791	99.9	98.7	2.8	99		tracheal aspirate					France				Europe	France		Homo sapiens	Human				Human				collected_by:French NRC
GCA_028403985.1	Pseudomonas aeruginosa 2867	PRJNA905051	SAMN32874244	CP116721	7092945	65.7205	1	7092945	66	12		6790	100	98.8	2.8	99		bone					France				Europe	France		Homo sapiens	Human				Human				collected_by:French NRC
GCA_028404005.1	Pseudomonas aeruginosa 2858	PRJNA905051	SAMN32874242	CP116718,CP116719	6977699	65.7883	1	6953400	65	12		6683	99.9	98.9	2.6	98.7		urine					France				Europe	France		Homo sapiens	Human				Human				collected_by:French NRC
GCA_028404025.1	Pseudomonas aeruginosa 2880	PRJNA905051	SAMN32874249	CP116724	7153626	65.732	1	7153626	67	12		6858	100	99	3.3	99.5		sputum					France				Europe	France		Homo sapiens	Human				Human				collected_by:French NRC
GCA_028404045.1	Pseudomonas aeruginosa 2857	PRJNA905051	SAMN32874241	CP116717	7165834	65.5444	1	7165834	64	12		6889	100	98.9	3.2	99.4		sputum					France				Europe	France		Homo sapiens	Human				Human				collected_by:French NRC
GCA_028404065.1	Pseudomonas aeruginosa 2866	PRJNA905051	SAMN32874243	CP116720	7055952	65.7737	1	7055952	66	12		6769	100	99	2.7	99.5		Catheter					France				Europe	France		Homo sapiens	Human				Human				collected_by:French NRC
GCA_028404105.1	Pseudomonas aeruginosa 2881	PRJNA905051	SAMN32874250	CP116725,CP116726	7200635	65.65	1	7057974	63	12		6937	100	99	2.5	99.3		urine					France				Europe	France		Homo sapiens	Human				Human				collected_by:French NRC
GCA_028404125.1	Pseudomonas aeruginosa 2872	PRJNA905051	SAMN32874246	CP116723	7112465	65.7595	1	7112465	66	12		6862	99.9	98.9	2.7	99.5		Stools					France				Europe	France		Homo sapiens	Human				Human				collected_by:French NRC
GCA_028551535.1	Pseudomonas aeruginosa 2875	PRJNA905051	SAMN32874247	CP116727,CP116728,CP116729	7395142	65.5241	1	7149526	66	12		7176	99.9	98.7	3.3	99.5		Rectal screening					France				Europe	France		Homo sapiens	Human				Human				collected_by:French NRC
GCA_028595525.2	Pseudomonas aeruginosa P23	PRJNA913392	SAMN32292837	JAPWKT000000000	6931140	65.8439	1	6931140	66	12		6545	100	99.1	2.6	99.4		Urinary catheter		44495	2021		Egypt				Africa	Egypt: Mansoura		Homo sapiens	Human			Urinary tract infection	Human				collected_by:Mohamed Eladawy
GCA_028595865.2	Pseudomonas aeruginosa P9	PRJNA913392	SAMN32292824	JAPWLG000000000	6990601	65.7761	1	6518599	65	12		6756	99.8	98.6	2.3	99.4		Urinary catheter		44474	2021		Egypt				Africa	Egypt: Mansoura		Homo sapiens	Human			Urinary tract infection	Human				collected_by:Mohamed Eladawy
GCA_028622015.1	Pseudomonas aeruginosa MF1	PRJNA932461	SAMN33193898	CP117527	7043257	65.9907	1	7043257	67	12		6790	99.7	97.9	3.8	99.2		blood		44562	2022		Chile				South America	Chile		Homo sapiens	Human			Polymicrobial infection	Human				collected_by:Laboratory
GCA_028622895.1	Pseudomonas aeruginosa 2022CK-00828	PRJNA812595	SAMN32733991	CP117749	6777049	66.0501	1	6777049	65	12		6514	99.7	98.7	2.2	97.4		blood		44897	2022		USA				North America	USA		Homo sapiens	Human				Human
GCA_028751785.1	Pseudomonas aeruginosa HS18-89	PRJNA694231	SAMN17508957	CP084321,CP084322	7542056	65.174	1	7078644	67	12		7329	99.9	98.7	3	99.2		urine		43287	2018		China				Asia	China: Shanghai		Homo sapiens	Human				Human				sample_type:clinical sample
GCA_028961985.1	Pseudomonas aeruginosa 0201761-1	PRJNA929559	SAMN32964166	CP117300	6901248	65.9395	1	6901248	69	12		6644	99.9	99.1	2.4	99.4		ISS SRV-K		37377	2002																		sample_type:whole organism
GCA_029856995.1	Pseudomonas aeruginosa HS204	PRJNA891673	SAMN31342292	CP110190,CP110191	7272480	65.5558	1	6855868	66	12		7115	99.8	98.5	3.4	99.5		sputum		2018	2018		China				Asia	China: Shanghai		Homo sapiens	Human				Human				collected_by:Institute of Antibiotics, Huashan Hospital, Fudan University
GCA_029857015.1	Pseudomonas aeruginosa HS337	PRJNA891673	SAMN31342298	CP116682	6947386	65.8936	1	6947386	67	12		6743	100	99.1	2.2	99.9		sputum		2018	2018		China				Asia	China: Shanghai		Homo sapiens	Human				Human				collected_by:Institute of Antibiotics, Huashan Hospital, Fudan University
GCA_029961245.1	Pseudomonas aeruginosa 2021CK-01159	PRJNA878812	SAMN20344479	CP124622,CP124623	6566841	66.3334	1	6526980	64	12		6195	99.9	99.4	1.3	99.5		Wound/Abscess		44384	2021		USA				North America	USA		Homo sapiens	Human				Human
GCA_029961265.1	Pseudomonas aeruginosa 2021CK-01157	PRJNA878812	SAMN20344477	CP124624,CP124625	6549570	66.3483	1	6512746	64	12		6190	99.7	98.8	1.6	98.9		Wound/Abscess		44384	2021		USA				North America	USA		Homo sapiens	Human				Human
GCA_029961285.1	Pseudomonas aeruginosa 2021CK-01161	PRJNA878812	SAMN20344481	CP124626,CP124627,CP124628,CP124629,CP124630,CP124631	7289872	65.7236	1	7264314	70	12		7157	99.6	98.1	4.4	99		Wound/Abscess		44384	2021		USA				North America	USA		Homo sapiens	Human				Human
GCA_029961305.1	Pseudomonas aeruginosa 2021CK-01158	PRJNA878812	SAMN20344478	CP124638,CP124639,CP124640	6588299	66.3406	1	6549656	64	12		6250	99.8	98.8	1.7	99		Wound/Abscess		44384	2021		USA				North America	USA		Homo sapiens	Human				Human
GCA_029961325.1	Pseudomonas aeruginosa 2021CK-01162	PRJNA878812	SAMN20344482	CP124632,CP124633,CP124634,CP124635,CP124636,CP124637	7447869	65.621	1	7290539	70	12		7380	99.6	98	4.8	99.1		Wound/Abscess		44384	2021		USA				North America	USA		Homo sapiens	Human				Human
GCA_029961345.1	Pseudomonas aeruginosa 2021CK-01198	PRJNA878812	SAMN20674995	CP124641,CP124642	6549207	66.348	1	6512383	64	12		6190	99.8	99	1.6	99		Wound/Abscess		44392	2021		USA				North America	USA		Homo sapiens	Human				Human
GCA_029961365.1	Pseudomonas aeruginosa 2021CK-01197	PRJNA878812	SAMN20674994	CP124643,CP124644,CP124645	7466275	65.6066	1	7406986	68	12		7545	99.3	96.2	4	100		Wound/Abscess		44392	2021		USA				North America	USA		Homo sapiens	Human				Human
GCA_029961385.1	Pseudomonas aeruginosa 2021CK-01227	PRJNA878812	SAMN20675023	CP124663	6475465	66.3386	1	6475465	64	12		6081	99.7	99	1.4	99.2		Wound/Abscess		44391	2021		USA				North America	USA		Homo sapiens	Human				Human
GCA_029961405.1	Pseudomonas aeruginosa 2021CK-01229	PRJNA878812	SAMN20675025	CP124665	6474081	66.3395	1	6474081	64	12		6079	99.7	99	1.4	99.2		Wound/Abscess		44391	2021		USA				North America	USA		Homo sapiens	Human				Human
GCA_029961425.1	Pseudomonas aeruginosa 2021CK-01283	PRJNA878812	SAMN21493821	CP124666	6489094	66.3142	1	6489094	64	12		6109	99.7	99	1.4	99.2		Wound/Abscess		44412	2021		USA				North America	USA		Homo sapiens	Human				Human
GCA_029961445.1	Pseudomonas aeruginosa 2021CK-01315	PRJNA878812	SAMN21493842	CP124667	6596513	66.3256	1	6596513	64	12		6227	99.9	99.3	1.3	99.5		Wound/Abscess		44419	2021		USA				North America	USA		Homo sapiens	Human				Human
GCA_029961465.1	Pseudomonas aeruginosa 2021CK-01445	PRJNA878812	SAMN22334930	CP124668	6581794	66.3834	1	6581794	64	12		6196	99.6	98.1	2.5	99.4		Wound/Abscess		44454	2021		USA				North America	USA		Homo sapiens	Human				Human
GCA_029961485.1	Pseudomonas aeruginosa 2021CK-01536	PRJNA878812	SAMN22933764	CP124670	6374511	66.4488	1	6374511	65	12		6023	99.8	99.1	1.9	99.4		sputum		44473	2021		USA				North America	USA		Homo sapiens	Human				Human
GCA_029961505.1	Pseudomonas aeruginosa 2021CK-01494	PRJNA878812	SAMN22334977	CP124669	6583426	66.3812	1	6583426	64	12		6187	99.6	98.2	2.5	99.4		Wound/Abscess		44466	2021		USA				North America	USA		Homo sapiens	Human				Human
GCA_029961525.1	Pseudomonas aeruginosa 2020CK-00185	PRJNA878812	SAMN15907120	CP124646,CP124647	7182488	65.6147	1	7181191	66	12		6852	99.8	98.2	3.7	99.3		Wound/Abscess		43907	2020		USA				North America	USA		Homo sapiens	Human				Human
GCA_029961545.1	Pseudomonas aeruginosa 2020CK-00220	PRJNA878812	SAMN15907155	CP124648	6483169	66.3356	1	6483169	65	12		6130	99.8	99.1	1.4	99.1		other		42946	2017		USA				North America	USA		Homo sapiens	Human				Human
GCA_029961565.1	Pseudomonas aeruginosa 2020CK-00218	PRJNA878812	SAMN15907153	CP124649,CP124650	7130619	65.8969	1	7128627	72	12		6856	99.7	98.4	3.2	99.2		sputum		42723	2016		USA				North America	USA		Homo sapiens	Human				Human
GCA_029961585.1	Pseudomonas aeruginosa 2020CK-00217	PRJNA878812	SAMN15907152	CP124651	7164971	65.7294	1	7164971	64	12		6835	99.8	98.9	3.3	99.2		Wound/Abscess		42723	2016		USA				North America	USA		Homo sapiens	Human				Human
GCA_029961605.1	Pseudomonas aeruginosa 2021CK-01851	PRJNA878812	SAMN24965767	CP124654	6440143	66.4102	1	6440143	65	12		6058	99.9	99	1.3	98.7		Wound/Abscess		44551	2021		USA				North America	USA		Homo sapiens	Human				Human
GCA_029961625.1	Pseudomonas aeruginosa 2022CK-00069	PRJNA878812	SAMN25755503	CP124657,CP124656	7050520	65.9292	1	6997764	73	12		6829	99.8	98.4	3	99.1		Wound/Abscess		44583	2022		USA				North America	USA		Homo sapiens	Human				Human
GCA_029961645.1	Pseudomonas aeruginosa 2022CK-00096	PRJNA878812	SAMN26028538	CP124655	6986429	65.8281	1	6986429	68	12		6733	99.4	97.6	3.3	97.6		Tissue		44596	2022		USA				North America	USA		Homo sapiens	Human				Human
GCA_029961665.1	Pseudomonas aeruginosa 2021CK-01256	PRJNA878812	SAMN20960115	CP124664	6557834	66.2104	1	6557834	65	12		6179	99.3	98.5	1.5	99.1		Wound/Abscess		44400	2021		USA				North America	USA		Homo sapiens	Human				Human
GCA_029962145.1	Pseudomonas aeruginosa 2020CK-00443	PRJNA878812	SAMN16822477	CP124652,CP124653	6978306	65.84	1	6936895	68	12		6728	99.4	97.8	3.3	97.6		Wound/Abscess		44112	2020		USA				North America	USA		Homo sapiens	Human				Human
GCA_029962165.1	Pseudomonas aeruginosa 2022CK-00068	PRJNA878812	SAMN25755502	CP124658,CP124659	7469983	65.4268	1	6943341	68	12		7319	99.7	98.1	3.9	99.3		blood		44582	2022		USA				North America	USA		Homo sapiens	Human				Human
GCA_029962185.1	Pseudomonas aeruginosa 2022CK-00160	PRJNA878812	SAMN26564915	CP124660,CP124661	7161364	65.7985	1	7153669	68	12		6908	99.9	98.8	4.4	99.2		Wound/Abscess		44613	2022		USA				North America	USA		Homo sapiens	Human				Human
GCA_029962205.1	Pseudomonas aeruginosa 2021CK-01633	PRJNA878812	SAMN23286170	CP124662	7288284	65.671	1	7288284	64	12		7013	99.8	98.9	3.3	99.2		Wound/Abscess		44494	2021		USA				North America	USA		Homo sapiens	Human				Human
GCA_029962505.1	Pseudomonas aeruginosa CH1	PRJNA769522	SAMN22139573	CP084890	7186969	65.72	1	7186969	62	8		7025	99.7	98.2	3.5	98.7		oily sludge		43388	2018		China				Asia	China: Zhoushan											sample_type:cell culture
GCA_030028275.1	Pseudomonas aeruginosa SF416	PRJNA970529	SAMN35005130	CP125288	6423038	66.2344	1	6423038	65	12		5989	100	99.5	1.2	99.2		soil		44444	2021		China				Asia	China:Tibet											sample_type:mixed culture
GCA_030034615.1	Pseudomonas aeruginosa ZY94	PRJNA938808	SAMN33446046	CP125361,CP125362	7039758	65.8159	1	7001200	66	12		6683	100	99.3	1.9	99.2		sputum		44236	2021		China				Asia	China: Hangzhou		Homo sapiens	Human			Pulmonary infection	Human				collected_by:Zhang Piaopiao
GCA_030034635.1	Pseudomonas aeruginosa ZY156	PRJNA938808	SAMN33446047	CP125363,CP125364	7045512	65.8103	1	7011422	66	12		6692	100	99.3	2	99.2		urine		44252	2021		China				Asia	China: Hangzhou		Homo sapiens	Human			Acute toxic encephalopathy	Human				collected_by:Zhang Piaopiao
GCA_030034655.1	Pseudomonas aeruginosa ZY36	PRJNA938808	SAMN33446052	CP125365,CP125366	7046433	65.8104	1	7012343	66	12		6692	100	99.3	2	99.2		sputum		44570	2022		China				Asia	China: Hangzhou		Homo sapiens	Human			Chronic kidney disease	Human				collected_by:Zhang Piaopiao
GCA_030034675.1	Pseudomonas aeruginosa ZY1710	PRJNA938808	SAMN33446053	CP125367,CP125368	7045932	65.8104	1	7011947	66	12		6701	100	99.3	2	99.2		sputum		44667	2022		China				Asia	China: Hangzhou		Homo sapiens	Human			Gallbladder carcinoma	Human				collected_by:Zhang Piaopiao
GCA_030121855.1	Pseudomonas aeruginosa NY5506	PRJNA833553	SAMN28004147	CP096927,CP096928	6755261	65.7978	1	6338518	63	12		6458	99.6	98.5	1.9	99.3		flegm		2019	2019		China				Asia	China:HeNan		Homo sapiens	Human			esophagus cancer	Human				collected_by:a public hospital
GCA_030121875.1	Pseudomonas aeruginosa NY5507	PRJNA833554	SAMN28004167	CP096929,CP096930,CP096931	6925568	65.9145	1	6850509	63	12		6631	99.9	99.4	1.7	99.2		broncholveolr lvge fluid		2019	2019		China				Asia	China:HeNan		Homo sapiens	Human			Pulmonary infection	Human				collected_by:a public hospital
GCA_030121895.1	Pseudomonas aeruginosa NY5510	PRJNA833555	SAMN28004177	CP096932,CP096933	6802141	65.8283	1	6743125	63	12		6556	99.9	99.3	1.8	97.3		phlegm		2019	2019		China				Asia	China:HeNan		Homo sapiens	Human			nterstitial lung disease	Human				collected_by:a public hospital
GCA_030121915.1	Pseudomonas aeruginosa NY5511	PRJNA833558	SAMN28004186	CP096934,CP096936,CP096935	6941060	65.8983	1	6850748	63	12		6656	99.9	99.4	1.9	99.2		phlegm		2019	2019		China				Asia	China:HeNan		Homo sapiens	Human			Difficulty in Breathing	Human				collected_by:a public hospital
GCA_030121935.1	Pseudomonas aeruginosa NY5524	PRJNA833560	SAMN28004303	CP096942,CP096943,CP096944	7269449	65.619	1	7263713	67	12		7141	100	98.3	3.8	99.8		phlegm		2019	2019		China				Asia	China:HeNan		Homo sapiens	Human			craniocerebral trauma	Human				collected_by:a public hospital
GCA_030121955.1	Pseudomonas aeruginosa NY5525	PRJNA833566	SAMN28004304	CP096945	6740322	65.7862	1	6740322	63	12		6571	99.9	98.5	3.4	96.2		phlegm		2019	2019		China				Asia	China:HeNan		Homo sapiens	Human			pneumonia	Human				collected_by:a public hospital
GCA_030121975.1	Pseudomonas aeruginosa NY5523	PRJNA833561	SAMN28004302	CP096941	6918147	66.0009	1	6918147	66	12		6568	99.9	99	2.9	99.3		phlegm		2019	2019		China				Asia	China:HeNan		Homo sapiens	Human			pneumonia	Human				collected_by:a public hospital
GCA_030121995.1	Pseudomonas aeruginosa NY5520	PRJNA833562	SAMN28004215	CP096937,CP096938,CP096939,CP096940	6720609	65.8443	1	6582575	63	12		6475	100	99	1.8	96		urine		2019	2019		China				Asia	China:HeNan		Homo sapiens	Human			unavailable	Human				collected_by:a public hospital
GCA_030122015.1	Pseudomonas aeruginosa NY5530	PRJNA833569	SAMN28004419	CP096946,CP096949,CP096947,CP096948	7117478	65.726	1	6850102	63	12		6851	99.9	99.3	2.2	99.2		broncholveolr lvge fluid		2019	2019		China				Asia	China:HeNan		Homo sapiens	Human			Laryngeal neoplasm	Human				collected_by:a public hospital
GCA_030122035.1	Pseudomonas aeruginosa NY5532	PRJNA833570	SAMN28004420	CP096950,CP096952,CP096951	7347548	65.3688	1	6883424	65	12		7244	99.9	98.7	3.2	99.7		secreta		2019	2019		China				Asia	China:HeNan		Homo sapiens	Human			ulcer	Human				collected_by:a public hospital
GCA_030122055.1	Pseudomonas aeruginosa NY5535	PRJNA833571	SAMN28004425	CP096953,CP096955,CP096954	6906526	65.72	1	6815534	63	12		6739	99.9	99.3	1.9	97.3		Airway lavage fluid		2019	2019		China				Asia	China:HeNan		Homo sapiens	Human			asthma	Human				collected_by:a public hospital
GCA_030122075.1	Pseudomonas aeruginosa NY11173	PRJNA833574	SAMN28004476	CP096956,CP096957	6978918	65.6813	1	6566613	66	12		6743	99.9	98.8	3	99.7		The catheter tip		2019	2019		China				Asia	China:HeNan		Homo sapiens	Human			multiple trauma	Human				collected_by:a public hospital
GCA_030122095.1	Pseudomonas aeruginosa NY11210	PRJNA833577	SAMN28004767	CP096958,CP096959	6970081	65.8614	1	6856359	63	12		6662	100	99.3	2	99.4		phlegm		2019	2019		China				Asia	China:HeNan		Homo sapiens	Human			pneumonia	Human				collected_by:a public hospital
GCA_030122115.1	Pseudomonas aeruginosa NY11254	PRJNA833580	SAMN28004775	CP096960	7044511	65.9201	1	7044511	66	12		6742	99.9	98.9	2.9	99.5		broncholveolr lvge fluid		2020	2020		China				Asia	China:HeNan		Homo sapiens	Human			cerebral hemorrhage	Human				collected_by:a public hospital
GCA_030122135.1	Pseudomonas aeruginosa NY13932	PRJNA833582	SAMN28004808	CP096961,CP096962,CP096963	6907196	65.73	1	6442275	65	12		6630	99.9	99	2.5	99.1		unavailable		2021	2021		China				Asia	China:HeNan		Homo sapiens	Human			unavailable	Human				collected_by:a public hospital
GCA_030122155.1	Pseudomonas aeruginosa NY13936	PRJNA833583	SAMN28005019	CP096964	6852346	65.9054	1	6852346	66	12		6510	99.9	99.2	2.1	98.6		phlegm		2021	2021		China				Asia	China:HeNan		Homo sapiens	Human			diabetes	Human				collected_by:a public hospital
GCA_030252465.1	Pseudomonas aeruginosa TBCF10839	PRJNA975170	SAMN35311984	CP127016	6915509	66.0047	1	6915509	64	12		6553	100	98.7	2.9	99.6		sputum sample		1983-09	1983		Germany				Europe	Germany: Hannover		Homo sapiens	Human			cystic fibrosis	Human				collected_by:Hannover Mecical School
GCA_030253475.1	Pseudomonas aeruginosa 22112	PRJNA952532	SAMN33329571	CP121766	7082165	65.872	1	7082165	65	12		6816	99.7	97.3	3.9	98.7		Left cornea scraping		44877	2022		USA				North America	USA: Cleveland, Ohio		Homo sapiens	Human	Female	72	Corneal ulcer	Human			host_disease_outcome:chronic vision loss;host_health_state:Metastatic breast cancer to bone	collected_by:Jaskirat Takhar
GCA_030264075.1	Pseudomonas aeruginosa PA14 MA3	PRJNA945824	SAMN33794324	CP127126	6541163	66.2879	1	6541163	64	12		6132	99.9	99.2	1.3	99.1		Laboratory strain		2020-12	2020																		sample_type:cell culture
GCA_030284605.1	Pseudomonas aeruginosa GIMC5036:PA150608	PRJNA561493	SAMN31029730	CP127242	6569819	66.2329	1	6569819	66	12		6202	100	99.4	1.7	99.7		Rectal swab		2022	2022		Russia				Europe	Russia:Moscow		Homo sapiens	Human				Human				collected_by:Kruglov A.N.
GCA_030369815.1	Pseudomonas aeruginosa Fe8-1	PRJNA985230	SAMN35795876	CP128505	6429397	66.3635	1	6429397	64	12		6021	99.9	99.4	1.1	99		animal feces		44971	2023		Thailand				Asia	Thailand: Ratchaburi											sample_type:single cell;collected_by:Chulalongkorn University
GCA_030369835.1	Pseudomonas aeruginosa Fe11-1	PRJNA985230	SAMN35795914	CP128506	6392724	66.3691	1	6392724	64	12		5973	100	99.6	1.1	99.3		animal feces		44971	2023		Thailand				Asia	Thailand: Ratchaburi											sample_type:single cell
GCA_030369855.1	Pseudomonas aeruginosa WS27-3	PRJNA985230	SAMN35796076	CP128507	6457547	66.3653	1	6457547	65	12		6059	99.9	99.4	1.2	99.5		environmental		44971	2023		Thailand				Asia	Thailand: Ratchaburi											sample_type:single cell
GCA_030376865.1	Pseudomonas aeruginosa strain_9	PRJNA984638	SAMN35773949	CP128438	6303537	66.3852	1	6303537	51	2		6128	99	97	2.8	97.7		Tip of urine catheter		2021	2021		Gaza Strip				Asia	Gaza Strip		Homo sapiens	Human			infection	Human				collected_by:Nabil El Aila, Nahed Al Laham
GCA_030377005.1	Pseudomonas aeruginosa strain_87	PRJNA984638	SAMN35773956	CP128445	6276181	66.4381	1	6276181	51	3		6144	99.7	96.9	3.9	98.3		urine		2021	2021		Gaza Strip				Asia	Gaza Strip		Homo sapiens	Human			infection	Human				collected_by:Nabil El Aila, Nahed Al Laham
GCA_030388285.1	Pseudomonas aeruginosa LG2-2	PRJNA857160	SAMN29618125	CP101325	6343532	66.4117	1	6343532	64	12		5869	99.9	99.6	1	99.3		swine carcass composts		42835	2017		China				Asia	China:Wuhan											sample_type:mixed culture
GCA_030436095.1	Pseudomonas aeruginosa PA272	PRJNA991332	SAMN36292208	CP129406,CP129405	7208244	65.5695	1	6690480	65	12		6972	99.9	98.5	3.3	99.4		Secretions					China				Asia	China:Hangzhou		Homo sapiens	Human				Human				collected_by:Longjie Zhou
GCA_030444495.1	Pseudomonas aeruginosa CW41	PRJNA990946	SAMN36290998	CP129496	6210214	66.5311	1	6210214	65	12		5853	99.9	99	1.5	98.8		Sputum sample		41586	2013		Australia				Oceania	Australia: Victoria		Homo sapiens	Human			Cystic fibrosis	Human				collected_by:Alfred hospital
GCA_030489625.1	Pseudomonas aeruginosa PA2500	PRJNA992220	SAMN36345607	CP129685,CP129686	7213853	65.6433	1	7156771	71	12		7031	99.9	98.7	3.5	99.2		sputum					China				Asia	China:Hangzhou		Homo sapiens	Human				Human				collected_by:Longjie Zhou
GCA_030563585.1	Pseudomonas aeruginosa AU10241	PRJNA998417	SAMN36704194	CP130752	6626157	66.2595	1	6626157	66	12		6324	99.9	98.7	3.3	99.1		sputum		2017	2017		USA				North America	USA: Michigan		Homo sapiens	Human			Cystic Fibrosis	Human				collected_by:Hans Wildschutte
GCA_030563765.1	Pseudomonas aeruginosa AU10241	PRJNA998417	SAMN36704195	CP130751	6626066	66.2593	1	6626066	66	12		6319	99.9	98.7	3.3	99.1		sputum		2017	2017		USA				North America	USA: Michigan		Homo sapiens	Human			Cystic Fibrosis	Human				collected_by:Hans Wildschutte
GCA_030564045.1	Pseudomonas aeruginosa AU10241	PRJNA998417	SAMN36704193	CP130750	6626075	66.2591	1	6626075	66	12		6315	99.9	98.7	3.3	99.1		sputum		2017	2017		USA				North America	USA: Michigan		Homo sapiens	Human			Cystic Fibrosis	Human				collected_by:Hans Wildschutte
GCA_030758435.1	Pseudomonas aeruginosa NY11352	PRJNA1003970	SAMN36919166	CP132352	7060127	65.8302	1	7060127	71	12		6884	99.9	98.8	2.9	99.1		sputum		2011	2011		China				Asia	China:Beijing		Homo sapiens	Human				Human				collected_by:a teaching hospital
GCA_030848745.1	Pseudomonas aeruginosa RSM9152	PRJNA992249	SAMN36969090	CP132920	6388127	66.3908	1	6388127	59	5		6097	78.6	75.1	8.4	59.2		blood		44622	2022		Uganda				Africa	Uganda: Kampala		Homo sapiens	Human			Bloodstream infection	Human				collected_by:Robert Ebwong
GCA_030866885.1	Pseudomonas aeruginosa SRMPA3860	PRJNA1001145	SAMN36795974	CP132993,CP132994	6873630	65.7134	1	6375221	65	12		6594	78.7	74.8	10.4	59.1		sputum		44410	2021		China				Asia	China: Hangzhou		Homo sapiens	Human			dyskinesia	Human				collected_by:Wenhao Wu
GCA_030866905.1	Pseudomonas aeruginosa ZYPA192	PRJNA1001145	SAMN36795973	CP132995,CP132996	6960160	65.7719	1	6637463	65	12		6708	78.6	74.3	10.5	59		sputum		44775	2022		China				Asia	China: Hangzhou		Homo sapiens	Human			dyskinesia	Human				collected_by:Wenhao Wu
GCA_030908425.1	Pseudomonas aeruginosa pae001	PRJNA1006277	SAMN37016131	CP133094,CP133095,CP133096	7553708	65.2078	1	7051179	67	12		7523	78.3	74.1	11.9	58.6		pus		2023-02	2023		China				Asia	China: Henan		Homo sapiens	Human			osteomyelitis	Human				collected_by:Debao Li
GCA_030908445.1	Pseudomonas aeruginosa 002	PRJNA1006274	SAMN37016128	CP133093	6692524	66.1175	1	6692524	65	12		6263	78.6	74.8	9.8	58.5		sputum		2023-04	2023		China				Asia	China: Henan		Homo sapiens	Human			lung infection	Human				collected_by:Debao Li
GCA_031175655.1	Pseudomonas aeruginosa BF-HWSs-0021-Pa	PRJNA1009139	SAMN37147754	CP133416	6487327	66.5313	1	6487327	50	3		5705	95.9	95.1		95.8		Biofilm from a hand-washing sink faucet aerator in a neonatal intensive care unit		43851	2020		Canada				North America	Canada: Quebec											collected_by:Institut national de la recherche scientifique, Centre Armand-Frappier Sante Biotechnologie
GCA_031175815.1	Pseudomonas aeruginosa WF-HWSs-0049-Pa	PRJNA1009139	SAMN37147753	CP133417	6436407	66.5049	1	6436407	48	3		5657	95.8	94.3	1.7	91.3		Tap water from a hand-washing sink in a neonatal intensive care unit		43879	2020		Canada				North America	Canada: Quebec											collected_by:Institut national de la recherche scientifique, Centre Armand-Frappier Sante Biotechnologie
GCA_031177475.1	Pseudomonas aeruginosa BWD-25-0280-Pa	PRJNA1009139	SAMN37147752	CP133418	6377950	66.668	1	6377950	49	4		5880	96.9	94.2	3.9	95.4		Biofilm from a sink drain in a neonatal intensive care unit		44110	2020		Canada				North America	Canada: Quebec											collected_by:Institut national de la recherche scientifique, Centre Armand-Frappier Sante Biotechnologie
GCA_031211485.1	Pseudomonas aeruginosa SE5356	PRJNA946185	SAMN33818149	CP120704	6756543	66.1646	1	6756543	65	12		6387	99.9	98.9	3.1	99.2		urine		2016	2016		China				Asia	China:Suzhou		Homo sapiens	Human				Human				collected_by:a teaching hospital
GCA_031212645.1	Pseudomonas aeruginosa NY11084	PRJNA946319	SAMN33819801	CP120705	6955381	65.9131	1	6955381	66	12		6750	99.9	99.3	1.9	99.5		urine		2013	2013		China				Asia	China:Beijing		Homo sapiens	Human				Human				collected_by:a teaching hospital
GCA_031218375.1	Pseudomonas aeruginosa NY11104	PRJNA946325	SAMN33819876	CP120706	6670151	66.1692	1	6670151	66	12		6413	99.8	98.2	2.5	99.4		sputum		2012	2012		China				Asia	China:Beijing		Homo sapiens	Human				Human				collected_by:a teaching hospital
GCA_031219395.1	Pseudomonas aeruginosa NY5051	PRJNA946336	SAMN33819968	CP120707	7088996	65.8861	1	7088996	67	12		6794	99.9	98.8	3	99.4		sputum		2018	2018		China				Asia	China:Hangzhou		Homo sapiens	Human			Pulmonary infection	Human				collected_by:a teaching hospital
GCA_031220265.1	Pseudomonas aeruginosa NY7723	PRJNA946345	SAMN33820238	CP120708	7020185	65.8873	1	7020185	67	12		6763	99.9	98.5	2.7	99.2		Ascites		2017	2017		China				Asia	China:Beijing		Homo sapiens	Human				Human				collected_by:a teaching hospital
GCA_031221745.1	Pseudomonas aeruginosa NY7570	PRJNA946369	SAMN33821273	CP120857	6757553	66.0208	1	6757553	67	12		6444	100	99.4	2.3	99.6		sputum		2018	2018		China				Asia	China:Beijing		Homo sapiens	Human				Human				collected_by:a teaching hospital
GCA_031222225.1	Pseudomonas aeruginosa NY7483	PRJNA946373	SAMN33821385	CP120858	6927849	65.8653	1	6927849	65	12		6552	100	98.7	3	99.5		Unknow		2019	2019		China				Asia	China:Beijing		Homo sapiens	Human				Human				collected_by:a teaching hospital
GCA_031223175.1	Pseudomonas aeruginosa NY4383	PRJNA946379	SAMN33822888	CP120859	7316070	65.9445	1	7316070	68	12		7110	99.9	99	2.7	99.2		sputum		2017	2017		China				Asia	China:Hebei		Homo sapiens	Human				Human				collected_by:a teaching hospital
GCA_031224255.1	Pseudomonas aeruginosa NY7583	PRJNA946634	SAMN33825348	CP120881,CP120882	7077359	65.9588	1	7049066	66	12		6915	99.9	99.4	2.2	99.7		sputum		2018	2018		China				Asia	China:Beijing		Homo sapiens	Human				Human				collected_by:a teaching hospital
GCA_031224875.1	Pseudomonas aeruginosa NY11384	PRJNA946656	SAMN33826223	CP120883,CP120884	6909576	66.0403	1	6882958	66	12		6702	99.9	99.3	2.1	99.8		sputum		2011	2011		China				Asia	China:Beijing		Homo sapiens	Human				Human				collected_by:a teaching hospital
GCA_031326305.1	Pseudomonas aeruginosa ZYPA1927	PRJNA1009511	SAMN37159814	CP133751,CP133752	6953545	65.9245	1	6773937	66	12		6590	99.9	99.2	2.5	99		sputum		45166	2023		China				Asia	China: Hangzhou		Homo sapiens	Human			multiple organ failure	Human				collected_by:Wenhao Wu
GCA_031326325.1	Pseudomonas aeruginosa ZYPA187	PRJNA1009511	SAMN37157008	CP133753,CP133754	7190903	65.6163	1	6738339	67	12		7008	99.9	98.5	2.9	99		sputum		45164	2023		China				Asia	China: Hangzhou		Homo sapiens	Human			pneumonia	Human				collected_by:Wenhao Wu
GCA_031851725.1	Pseudomonas aeruginosa TJM4	PRJNA1017619	SAMN37400331	CP134695	7044507	65.8401	1	7044507	68	12		6676	99.9	98.6	3.9	99.2		oil produced water		2023-03	2023		China				Asia	China: Ordos Basin											sample_type:bacteria
GCA_032231025.1	Pseudomonas aeruginosa Paer3771	PRJNA1017673	SAMN37404417	CP135095	6960573	66.0208	1	6960573	68	12		6670	99.9	98.4	2.7	99.3		throat swab		2019-01	2019		Bulgaria				Europe	Bulgaria:Sofia		Homo sapiens	Human				Human				collected_by:not collected
GCA_032231045.1	Pseudomonas aeruginosa Paer3554	PRJNA1017673	SAMN37404410	CP135096	6899894	66.0411	1	6899894	65	12		6498	99.9	99.1	1.7	99.5		urine		2018-06	2018		Bulgaria				Europe	Bulgaria:Sofia		Homo sapiens	Human				Human				collected_by:not collected
GCA_032231065.1	Pseudomonas aeruginosa Paer3285	PRJNA1017673	SAMN37404397	CP135097	7037814	65.9426	1	7037814	68	12		6874	99.9	98.7	2.5	97.7		urine		2017-01	2017		Bulgaria				Europe	Bulgaria:Burgas		Homo sapiens	Human				Human				collected_by:not collected
GCA_032231085.1	Pseudomonas aeruginosa Paer2090	PRJNA1017673	SAMN37404367	CP135098	6790832	66.0247	1	6790832	65	12		6403	99.3	98.1	1.8	98.2		wound		2011-03	2011		Bulgaria				Europe	Bulgaria:Gabrovo		Homo sapiens	Human				Human				collected_by:not collected
GCA_032231105.1	Pseudomonas aeruginosa Paer3125	PRJNA1017673	SAMN37404386	CP135099,CP135100	6778234	65.9521	1	6764435	65	12		6395	99.8	99.3	2	98.9		tracheal aspirate		2016-02	2016		Bulgaria				Europe	Bulgaria:Varna		Homo sapiens	Human				Human
GCA_032252935.1	Pseudomonas aeruginosa CP-1	PRJNA787324	SAMN37453332	CP135173	6655103	66.0532	1	6655103	65	12		6299	99.6	98.8	1.9	99.3		sediment		44449	2021		China				Asia	China:Shandong	temperature:not collected										sample_type:single cell;mating_type:not collected
GCA_032252955.1	Pseudomonas aeruginosa PARM_L1	PRJNA1019677	SAMN37492478	CP135174	6468200	66.4129	1	6468200	65	12		6103	99.6	98.6	1.8	98.5		sputum		2022-07	2022		China				Asia	China		Homo sapiens	Human				Human				sample_type:sputum
GCA_032252975.1	Pseudomonas aeruginosa PARM_Z1	PRJNA1019677	SAMN37493051	CP135175	6566704	66.3115	1	6566704	65	12		6198	99.9	99.5	1.5	99.1		sputum		2022-07	2022		China				Asia	China		Homo sapiens	Human				Human				sample_type:sputum
GCA_032292255.2	Pseudomonas aeruginosa 2023CK-01249	PRJNA812595	SAMN37649568	ABNGAN000000000	7037146	66.0815	1	7037146	64	12		6798	99.9	98.8	2.4	99.4		Wound/Abscess		45168	2023		USA				North America	USA		Homo sapiens	Human				Human
GCA_032463705.1	Pseudomonas aeruginosa R18-20	PRJNA1009511	SAMN37501216	CP136014,CP136015	6963896	65.8065	1	6923550	67	12		6634	100	99	2.1	99.1		sputum		45191	2023		China				Asia	China: Hangzhou		Homo sapiens	Human			Unknow	Human				collected_by:Yue Li
GCA_032598925.1	Pseudomonas aeruginosa NY3649	PRJNA964491	SAMN34473594	CP124612	6921578	65.8295	1	6921578	67	12		6670	100	99.1	3.3	99		sputum		2014	2014		China				Asia	China:Beijing		Homo sapiens	Human			Infection	Human				collected_by:a teaching hospital
GCA_032696765.1	Pseudomonas aeruginosa 2718	PRJNA873916	SAMN30521252	CP103789	6445503	66.3696	1	6445503	64	12		5996	99.7	98.8	1.8	98.8		Wound exudate		2020	2020		Spain				Europe	Spain: Alicante		Homo sapiens	Human			Superficial periumbilical wound	Human				collected_by:Alicante Institute for Health and Biomedical Research (ISABIAL)
GCA_032699645.1	Pseudomonas aeruginosa 8247	PRJNA873916	SAMN30521439	CP103790	6936159	65.8897	1	6936159	69	12		6604	99.8	98.7	2.6	99.2		sputum		2020	2020		Spain				Europe	Spain: Alicante		Homo sapiens	Human			Partial acute respiratory failure	Human				collected_by:Alicante Institute for Health and Biomedical Research (ISABIAL)
GCA_032761935.1	Pseudomonas aeruginosa XM8	PRJNA1025935	SAMN37730772	CP136432	6802202	66.1359	1	6802202	64	12		6539	99.8	98.1	4.3	99.1		throat swab		44897	2022		China				Asia	China:Taizhou		Homo sapiens	Human			bacterial infectious disease	Human				collected_by:Dongguo Wang
GCA_032811685.1	Pseudomonas aeruginosa GOM9	PRJNA1025117	SAMN37713002	CP136539	6889943	66.0268	1	6889943	66	12		6570	99.9	98.7	2.5	99.5		seawater		2015	2015		Mexico				North America	Mexico: Gulf of Mexico
GCA_032847385.1	Pseudomonas aeruginosa PA12	PRJNA1021047	SAMN37543188	CP136598,CP136599	7462919	65.1973	1	7033197	67	12		7197	99.9	98.5	3	98.5		clinical		43691	2019		China				Asia	China:Shanghai											sample_type:cell culture
GCA_032878795.1	Pseudomonas aeruginosa 613.16	PRJNA869506	SAMN30309086	CP110667	7117619	65.7457	1	7117619	66	12		7049	99.7	95.8	6.1	99.1		respiratory secretion		2016	2016		Germany				Europe	Germany:Nuremberg		Homo sapiens	Human				Human				collected_by:not collected
GCA_032941915.1	Pseudomonas aeruginosa A6-17	PRJNA830655	SAMN27488910	CP136800	6338611	66.5412	1	6338611	64	12		5922	99.6	99.1	1.3	98.7		blood		2021	2021		Norway				Europe	Norway: Tromso		Homo sapiens	Human			Covid	Human				collected_by:K-res
GCA_033108345.1	Pseudomonas aeruginosa PA103	PRJNA1028789	SAMN37852367	CP136909	6791581	66.1282	1	6791581	66	12		6435	99.9	99	2.1	99.1		sputum												Homo sapiens	Human				Human
GCA_033335935.1	Pseudomonas aeruginosa CDC1270	PRJNA1031647	SAMN37951956	CP137556	7082821	65.8709	1	7082821	64	12		6720	99.6	97.8	3.1	98.8		cornea		2022	2022		USA				North America	USA		Homo sapiens	Human			Keratitis	Human				collected_by:CDC
GCA_033374175.1	Pseudomonas aeruginosa CUVET21-397	PRJNA925669	SAMN32803238	CP116933	6918551	65.9032	1	6918551	65	12		6515	99.9	99.1	2.1	99.3		urine		44266	2021		Thailand				Asia	Thailand: Bangkok		Cat	Cat				Nonhuman Mammal				sample_type:pure culture;biomaterial_provider:Department of Veterinary Microbiology, Faculty of Veterinary Science;collected_by:Pattrarat Chanchaithong
GCA_033375015.1	Pseudomonas aeruginosa CUVET20-956	PRJNA925669	SAMN32803237	CP116934	6930946	65.8927	1	6930946	66	12		6635	99.9	98.5	2.8	99.2		urine		43983	2020		Thailand				Asia	Thailand: Bangkok		Dog	Dog				Nonhuman Mammal				sample_type:pure culture;biomaterial_provider:Department of Veterinary Microbiology, Faculty of Veterinary Science;collected_by:Pattrarat Chanchaithong
GCA_033375815.1	Pseudomonas aeruginosa CUVET18-860	PRJNA925669	SAMN32803236	CP116935	6978549	65.9058	1	6978549	65	12		6671	99.9	99	2.4	99.4		urine		43265	2018		Thailand				Asia	Thailand: Bangkok		Dog	Dog				Nonhuman Mammal				sample_type:pure culture;biomaterial_provider:Department of Veterinary Microbiology, Faculty of Veterinary Science;collected_by:Pattrarat Chanchaithong
GCA_033807835.1	Pseudomonas aeruginosa strain KUD2	PRJNA951526	SAMN34044671	CP138577	6941065	65.8629	1	6941065	67	12		6612	99.9	98.9	2.9	99.2		ENVO:00010483		44756	2022		Nigeria				Africa	Nigeria: Okrika, Port Harcourt, Rivers State
GCA_033971305.1	Pseudomonas aeruginosa DB-1	PRJNA882560	SAMN30942335	CP104901	7282144	65.9331	1	7282144	78	15		7092	99.9	94.9	7.9	99.4		lake		44825	2022		China				Asia	China:Jining											sample_type:pure culture
GCA_034190815.1	Pseudomonas aeruginosa 136790	PRJNA1036250	SAMN38392819	CP139424	6988579	65.84	1	6988579	71	12		6681	99.6	98.5	3	98.2		Blood culture, respiratory secretions		44572	2022		Uruguay				South America	Uruguay: Montevideo		Homo sapiens	Human			Pneumonia	Human				collected_by:Hospital de Clinicas
GCA_034438375.1	Pseudomonas aeruginosa 19-3158	PRJNA1049574	SAMN38701699	CP140111,CP140112	7376277	65.4616	1	6858055	65	12		7114	99.9	98.2	4.2	99.4		central venous blood		43633	2019		China				Asia	China:zhengzhou		Homo sapiens	Human				Human				sample_type:central venous blood
GCA_034480705.1	Pseudomonas aeruginosa FI-14/157	PRJNA1010778	SAMN37212534	CP133737	7066341	65.9198	1	7066341	66	12		6815	99.9	98.9	2.4	99.2		blood		2007	2007		Italy				Europe	Italy: Tuscany, Florence		Homo sapiens	Human			Bloodstream infection	Human				collected_by:Careggi University Hospital
GCA_034480885.1	Pseudomonas aeruginosa FI-17645	PRJNA1010778	SAMN37212751	CP133738	7132031	65.8343	1	7132031	66	12		6926	99.9	98.8	2.7	99.3		urine		2020-09	2020		Italy				Europe	Italy: Tuscany, Florence		Homo sapiens	Human			Urinary tract infection	Human				collected_by:Careggi University Hospital
GCA_035197065.1	Pseudomonas aeruginosa CPA0053	PRJNA1031220	SAMN37931712	CP137561	6822858	66.1916	1	6822858	65	12		6505	99.9	99	1.8	99.8		sputum		44074	2020		USA				North America	USA: Stanford University Medical Center, Palo Alto, CA		Homo sapiens	Human			Cystic Fibrosis	Human				collected_by:Stanford University Division of Infectious Diseases
GCA_035197965.1	Pseudomonas aeruginosa CPA0087	PRJNA1031220	SAMN37931713	CP137562	6830322	66.1507	1	6830322	66	12		6540	99.9	98.8	2.8	99.3		sputum		44209	2021		USA				North America	USA: Stanford University Medical Center, Palo Alto, CA		Homo sapiens	Human			Lung Infection	Human				collected_by:Stanford University Division of Infectious Diseases
GCA_035198885.1	Pseudomonas aeruginosa DDRC3	PRJNA1031220	SAMN37931714	CP137563	7053364	65.9752	1	7053364	63	12		6898	99.3	97.9	3	98.6		skin		44562	2022		India				Asia	India: Amrita Hospital, Faridabad, Haryana		Homo sapiens	Human			Skin Infection	Human				collected_by:Amrita University Microbial Active Genetics Lab
GCA_035205985.1	Pseudomonas aeruginosa BJ86	PRJNA1009788	SAMN37160979	CP133755,CP133756	7388189	65.2374	1	6865712	64	12		7290	99.8	98.4	3.1	97		sputum		2019	2019		China				Asia	China:Beijing		Homo sapiens	Human			pneumonia	Human				collected_by:Friendship Hospital in Beijing
GCA_035621175.1	Pseudomonas aeruginosa 2023CK-01336	PRJNA812595	SAMN38122038	CP141753	7181357	65.7344	1	7181357	64	12		6877	99.8	98.7	3.3	99.2		other		45205	2023		USA				North America	USA		Homo sapiens	Human				Human
GCA_035666215.1	Pseudomonas aeruginosa L3	PRJNA1061838	SAMN39278653	CP142026	6389938	66.3921	1	6389938	64	12		5991	100	99.6	1.4	99.6		terrestrial soils		44532	2021		China				Asia	China:Zhuzhou											sample_type:cell culture
GCA_035984435.1	Pseudomonas aeruginosa Tongji	PRJNA1061317	SAMN39265383	CP142601	6369381	66.4751	1	6369381	66	12		5979	99.9	99.3	1.2	99.3		gut microbiota		44927	2023		China				Asia	China: Wuhan		Homo sapiens	Human				Human				sample_type:cell cultrue
GCA_036232065.1	Pseudomonas aeruginosa LRJ32	PRJNA916184	SAMN32413579	CP115191	7170868	65.8502	1	7170868	69	12		6963	99.9	99	3	99.1		Cystic fibrosis human lung		41041	2012		Denmark				Europe	Denmark		Homo sapiens	Human				Human				sample_type:culture samples from human patient surveilance
GCA_036232085.1	Pseudomonas aeruginosa F078	PRJNA916184	SAMN32413578	CP115192	7070483	65.9271	1	7070483	70	12		6804	99.9	99.1	3.1	99.6		Cystic fibrosis human lung		43370	2018		Denmark				Europe	Denmark		Homo sapiens	Human				Human				sample_type:culture samples from human patient surveilance
GCA_036232105.1	Pseudomonas aeruginosa F077	PRJNA916184	SAMN32413577	CP115193,CP115194,CP115195	6625749	66.1454	1	6526457	64	12		6302	99.9	98.9	1.7	99		Cystic fibrosis human lung		43388	2018		Denmark				Europe	Denmark		Homo sapiens	Human				Human				sample_type:culture samples from human patient surveilance
GCA_036232125.1	Pseudomonas aeruginosa F076	PRJNA916184	SAMN32413576	CP115196,CP115197	7063814	65.7432	1	6834203	67	12		6808	99.9	98.7	2.9	99.8		Cystic fibrosis human lung		42773	2017		Denmark				Europe	Denmark		Homo sapiens	Human				Human				sample_type:culture samples from human patient surveilance
GCA_036232145.1	Pseudomonas aeruginosa F075	PRJNA916184	SAMN32413575	CP115198	6484210	66.4093	1	6484210	65	12		6095	99.9	99.3	1.3	99.4		Cystic fibrosis human lung		42758	2017		Denmark				Europe	Denmark		Homo sapiens	Human				Human				sample_type:culture samples from human patient surveilance
GCA_036232165.1	Pseudomonas aeruginosa F074	PRJNA916184	SAMN32413574	CP115199	6406245	66.3682	1	6406245	64	12		6003	99.9	99.5	1.6	98.5		Cystic fibrosis human lung		43136	2018		Denmark				Europe	Denmark		Homo sapiens	Human				Human				sample_type:culture samples from human patient surveilance
GCA_036232185.1	Pseudomonas aeruginosa F073	PRJNA916184	SAMN32413573	CP115200	6844990	66.1677	1	6844990	66	12		6544	99.9	98.7	2.7	99.4		Cystic fibrosis human lung		43045	2017		Denmark				Europe	Denmark		Homo sapiens	Human				Human				sample_type:culture samples from human patient surveilance
GCA_036232205.1	Pseudomonas aeruginosa F072	PRJNA916184	SAMN32413572	CP115201	6741345	66.0655	1	6741345	64	12		6377	100	99.1	2.2	99.6		Cystic fibrosis human lung		42487	2016		Denmark				Europe	Denmark		Homo sapiens	Human				Human				sample_type:culture samples from human patient surveilance
GCA_036232225.1	Pseudomonas aeruginosa F071	PRJNA916184	SAMN32413571	CP115202	6821696	66.0369	1	6821696	67	12		6479	99.8	99	2.2	99.3		Cystic fibrosis human lung		41661	2014		Denmark				Europe	Denmark		Homo sapiens	Human				Human				sample_type:culture samples from human patient surveilance
GCA_036232245.1	Pseudomonas aeruginosa F070	PRJNA916184	SAMN32413570	CP115203	6349770	66.2605	1	6349770	64	12		6037	99.9	99.5	1.2	99.1		Cystic fibrosis human lung		42843	2017		Denmark				Europe	Denmark		Homo sapiens	Human				Human				sample_type:culture samples from human patient surveilance
GCA_036232265.1	Pseudomonas aeruginosa F069	PRJNA916184	SAMN32413569	CP115204	6463324	66.367	1	6463324	65	12		6088	99.9	99.1	1.3	99.3		Cystic fibrosis human lung		41558	2013		Denmark				Europe	Denmark		Homo sapiens	Human				Human				sample_type:culture samples from human patient surveilance
GCA_036232285.1	Pseudomonas aeruginosa F068	PRJNA916184	SAMN32413568	CP115205,CP115206	6692538	65.7324	1	6488851	68	12		6532	99.1	97.9	2.8	96.2		Cystic fibrosis human lung		43473	2019		Denmark				Europe	Denmark		Homo sapiens	Human				Human				sample_type:culture samples from human patient surveilance
GCA_036232305.1	Pseudomonas aeruginosa F067	PRJNA916184	SAMN32413567	CP115207	6371888	66.4962	1	6371888	64	12		5932	99.9	99.6	1.3	99.3		Cystic fibrosis human lung		41517	2013		Denmark				Europe	Denmark		Homo sapiens	Human				Human				sample_type:culture samples from human patient surveilance
GCA_036232325.1	Pseudomonas aeruginosa F066	PRJNA916184	SAMN32413566	CP115208	6623485	66.3221	1	6623485	65	12		6250	99.7	98.7	2	99.3		Cystic fibrosis human lung		41841	2014		Denmark				Europe	Denmark		Homo sapiens	Human				Human				sample_type:culture samples from human patient surveilance
GCA_036232345.1	Pseudomonas aeruginosa F065	PRJNA916184	SAMN32413565	CP115210,CP115209	6983747	65.8922	1	6844819	65	12		6710	99.9	99	2.8	99.7		Cystic fibrosis human lung		42030	2015		Denmark				Europe	Denmark		Homo sapiens	Human				Human				sample_type:culture samples from human patient surveilance
GCA_036232365.1	Pseudomonas aeruginosa F064	PRJNA916184	SAMN32413564	CP115211,CP115212	6885825	66.0321	1	6871229	66	12		6583	99.9	98.9	2.6	99		Cystic fibrosis human lung		41820	2014		Denmark				Europe	Denmark		Homo sapiens	Human				Human				sample_type:culture samples from human patient surveilance
GCA_036232385.1	Pseudomonas aeruginosa F063	PRJNA916184	SAMN32413563	CP115213,CP115214	6846089	65.9306	1	6674670	68	12		6610	99.7	98.7	2.4	99.2		Cystic fibrosis human lung		43410	2018		Denmark				Europe	Denmark		Homo sapiens	Human				Human				sample_type:culture samples from human patient surveilance
GCA_036232405.1	Pseudomonas aeruginosa F062	PRJNA916184	SAMN32413562	CP115215	6951289	66.0141	1	6951289	72	12		6677	99.9	99.2	2.7	99.6		Cystic fibrosis human lung		41212	2012		Denmark				Europe	Denmark		Homo sapiens	Human				Human				sample_type:culture samples from human patient surveilance
GCA_036232425.1	Pseudomonas aeruginosa F061	PRJNA916184	SAMN32413561	CP115218,CP115216,CP115217	7362958	65.3545	1	6841445	64	12		7156	100	98.8	3.5	99.7		Cystic fibrosis human lung		40945	2012		Denmark				Europe	Denmark		Homo sapiens	Human				Human				sample_type:culture samples from human patient surveilance
GCA_036232455.1	Pseudomonas aeruginosa F060	PRJNA916184	SAMN32413560	CP115219	6701210	66.2484	1	6701210	66	12		6311	99.9	98.7	2.4	99		Cystic fibrosis human lung		40939	2012		Denmark				Europe	Denmark		Homo sapiens	Human				Human				sample_type:culture samples from human patient surveilance
GCA_036232495.1	Pseudomonas aeruginosa F059	PRJNA916184	SAMN32413559	CP115220	6355885	66.4939	1	6355885	66	12		5964	99.9	99.6	1.2	99.4		Cystic fibrosis human lung		40868	2011		Denmark				Europe	Denmark		Homo sapiens	Human				Human				sample_type:culture samples from human patient surveilance
GCA_036232525.1	Pseudomonas aeruginosa F058	PRJNA916184	SAMN32413558	CP115221	6466287	66.2679	1	6466287	64	12		6098	99.9	99.4	1.2	99.6		Cystic fibrosis human lung		42458	2016		Denmark				Europe	Denmark		Homo sapiens	Human				Human
GCA_036232565.1	Pseudomonas aeruginosa F057	PRJNA916184	SAMN32413557	CP115222	6667486	66.258	1	6667486	66	12		6361	99.9	98.7	1.9	99.2		Cystic fibrosis human lung		43481	2019		Denmark				Europe	Denmark		Homo sapiens	Human				Human				sample_type:culture samples from human patient surveilance
GCA_036232585.1	Pseudomonas aeruginosa F056	PRJNA916184	SAMN32413556	CP115223	6805381	66.1039	1	6805381	65	12		6506	99.9	99	2.3	99.7		Cystic fibrosis human lung		40478	2010		Denmark				Europe	Denmark		Homo sapiens	Human				Human				sample_type:culture samples from human patient surveilance
GCA_036232605.1	Pseudomonas aeruginosa F055	PRJNA916184	SAMN32413555	CP115224	6805380	66.1039	1	6805380	65	12		6508	99.9	99	2.3	99.7		Cystic fibrosis human lung		40478	2010		Denmark				Europe	Denmark		Homo sapiens	Human				Human				sample_type:culture samples from human patient surveilance
GCA_036232625.1	Pseudomonas aeruginosa F054	PRJNA916184	SAMN32413554	CP115225	6539580	66.3292	1	6539580	65	12		6198	100	99.4	1.6	99.6		Cystic fibrosis human lung		42786	2017		Denmark				Europe	Denmark		Homo sapiens	Human				Human				sample_type:culture samples from human patient surveilance
GCA_036232645.1	Pseudomonas aeruginosa F053	PRJNA916184	SAMN32413553	CP115226	6427097	66.0965	1	6427097	65	12		6110	99.2	97.6	2.2	96.3		Cystic fibrosis human lung		40101	2009		Denmark				Europe	Denmark		Homo sapiens	Human				Human				sample_type:culture samples from human patient surveilance
GCA_036232665.1	Pseudomonas aeruginosa F052	PRJNA916184	SAMN32413552	CP115227,CP115228,CP115229	6676389	66.1056	1	6578986	65	12		6368	99.9	98.8	1.8	99		Cystic fibrosis human lung		40092	2009		Denmark				Europe	Denmark		Homo sapiens	Human				Human				sample_type:culture samples from human patient surveilance
GCA_036232685.1	Pseudomonas aeruginosa F051	PRJNA916184	SAMN32413551	CP115231,CP115230	7028030	65.8915	1	6828218	67	12		6721	99.9	99.2	2.6	99.2		Cystic fibrosis human lung		41487	2013		Denmark				Europe	Denmark		Homo sapiens	Human				Human				sample_type:culture samples from human patient surveilance
GCA_036232705.1	Pseudomonas aeruginosa F050	PRJNA916184	SAMN32413550	CP115232	6464048	66.4644	1	6464048	64	12		6107	99.9	99.6	1.5	99.3		Cystic fibrosis human lung		40630	2011		Denmark				Europe	Denmark		Homo sapiens	Human				Human				sample_type:culture samples from human patient surveilance
GCA_036232725.1	Pseudomonas aeruginosa F049	PRJNA916184	SAMN32413549	CP115233	6885195	65.9038	1	6885195	66	12		6561	100	99	3	99.6		Cystic fibrosis human lung		40792	2011		Denmark				Europe	Denmark		Homo sapiens	Human				Human				sample_type:culture samples from human patient surveilance
GCA_036232745.1	Pseudomonas aeruginosa F048	PRJNA916184	SAMN32413548	CP115234	6885188	65.904	1	6885188	66	12		6559	100	99	3	99.6		Cystic fibrosis human lung		40798	2011		Denmark				Europe	Denmark		Homo sapiens	Human				Human				sample_type:culture samples from human patient surveilance
GCA_036232765.1	Pseudomonas aeruginosa F047	PRJNA916184	SAMN32413547	CP115235,CP115236	7080100	65.8316	1	7073542	68	12		6808	99.9	99	2.9	99.6		Cystic fibrosis human lung		40000	2009		Denmark				Europe	Denmark		Homo sapiens	Human				Human				sample_type:culture samples from human patient surveilance
GCA_036232785.1	Pseudomonas aeruginosa F046	PRJNA916184	SAMN32413546	CP115237,CP115238	6942058	66.0287	1	6812006	63	12		6597	99.9	98.8	2.3	99.8		Cystic fibrosis human lung		39772	2008		Denmark				Europe	Denmark		Homo sapiens	Human				Human				sample_type:culture samples from human patient surveilance
GCA_036232805.1	Pseudomonas aeruginosa F045	PRJNA916184	SAMN32413545	CP115239,CP115240,CP115241	6590325	65.7526	1	6385500	65	12		6334	99.8	98.2	2.7	94.2		Cystic fibrosis human lung		41624	2013		Denmark				Europe	Denmark		Homo sapiens	Human				Human				sample_type:culture samples from human patient surveilance
GCA_036232825.1	Pseudomonas aeruginosa F044	PRJNA916184	SAMN32413544	CP115242	6719167	66.3108	1	6719167	64	12		6370	99.9	99	2.4	99.6		Cystic fibrosis human lung		40105	2009		Denmark				Europe	Denmark		Homo sapiens	Human				Human				sample_type:culture samples from human patient surveilance
GCA_036232845.1	Pseudomonas aeruginosa F043	PRJNA916184	SAMN32413543	CP115243	6391834	66.3836	1	6391834	65	12		5988	99.9	99.6	1.5	99.2		Cystic fibrosis human lung		39765	2008		Denmark				Europe	Denmark		Homo sapiens	Human				Human				sample_type:culture samples from human patient surveilance
GCA_036232865.1	Pseudomonas aeruginosa F042	PRJNA916184	SAMN32413542	CP115244	6391808	66.3838	1	6391808	65	12		5988	99.9	99.6	1.5	99.2		Cystic fibrosis human lung		39765	2008		Denmark				Europe	Denmark		Homo sapiens	Human				Human				sample_type:culture samples from human patient surveilance
GCA_036232885.1	Pseudomonas aeruginosa F041	PRJNA916184	SAMN32413541	CP115245	6675552	66.3156	1	6675552	65	12		6300	99.9	99.4	1.9	99.7		Cystic fibrosis human lung		39330	2007		Denmark				Europe	Denmark		Homo sapiens	Human				Human				sample_type:culture samples from human patient surveilance
GCA_036232905.1	Pseudomonas aeruginosa F040	PRJNA916184	SAMN32413540	CP115246	6675537	66.3157	1	6675537	65	12		6300	99.9	99.4	1.9	99.7		Cystic fibrosis human lung		39330	2007		Denmark				Europe	Denmark		Homo sapiens	Human				Human				sample_type:culture samples from human patient surveilance
GCA_036232925.1	Pseudomonas aeruginosa F039	PRJNA916184	SAMN32413539	CP115247	6675561	66.3157	1	6675561	65	12		6298	99.9	99.4	1.9	99.7		Cystic fibrosis human lung		39330	2007		Denmark				Europe	Denmark		Homo sapiens	Human				Human				sample_type:culture samples from human patient surveilance
GCA_036232945.1	Pseudomonas aeruginosa F038	PRJNA916184	SAMN32413538	CP115248	6564266	66.3364	1	6564266	67	12		6242	99.8	99.1	1.5	99.5		Cystic fibrosis human lung		39868	2009		Denmark				Europe	Denmark		Homo sapiens	Human				Human				sample_type:culture samples from human patient surveilance
GCA_036233095.1	Pseudomonas aeruginosa F037	PRJNA916184	SAMN32413537	CP115249	6789046	65.9545	1	6789046	66	12		6437	99.9	98.6	2.1	99.5		Cystic fibrosis human lung		41757	2014		Denmark				Europe	Denmark		Homo sapiens	Human				Human				sample_type:culture samples from human patient surveilance
GCA_036233115.1	Pseudomonas aeruginosa F036	PRJNA916184	SAMN32413536	CP115250	6499555	66.4097	1	6499555	64	12		6115	99.9	99.3	1.4	99.5		Cystic fibrosis human lung		39492	2008		Denmark				Europe	Denmark		Homo sapiens	Human				Human				sample_type:culture samples from human patient surveilance
GCA_036233135.1	Pseudomonas aeruginosa F035	PRJNA916184	SAMN32413535	CP115251	6784064	66.1187	1	6784064	65	12		6398	99.7	98.3	2.7	99.3		Cystic fibrosis human lung		39203	2007		Denmark				Europe	Denmark		Homo sapiens	Human				Human				sample_type:culture samples from human patient surveilance
GCA_036233155.1	Pseudomonas aeruginosa F034	PRJNA916184	SAMN32413534	CP115252	6249695	66.5268	1	6249695	65	12		5823	99.9	99.6	0.9	99.1		Cystic fibrosis human lung		38986	2006		Denmark				Europe	Denmark		Homo sapiens	Human				Human				sample_type:culture samples from human patient surveilance
GCA_036233175.1	Pseudomonas aeruginosa F033	PRJNA916184	SAMN32413533	CP115253	6464339	66.3595	1	6464339	64	12		6120	100	99.6	1.5	99.6		Cystic fibrosis human lung		39149	2007		Denmark				Europe	Denmark		Homo sapiens	Human				Human				sample_type:culture samples from human patient surveilance
GCA_036233195.1	Pseudomonas aeruginosa F032	PRJNA916184	SAMN32413532	CP115254	6451040	66.4035	1	6451040	66	12		6053	99.9	99.4	1.3	99.6		Cystic fibrosis human lung		42269	2015		Denmark				Europe	Denmark		Homo sapiens	Human				Human				sample_type:culture samples from human patient surveilance
GCA_036233215.1	Pseudomonas aeruginosa F031	PRJNA916184	SAMN32413531	CP115255	6451008	66.4036	1	6451008	66	12		6049	99.9	99.4	1.3	99.6		Cystic fibrosis human lung		42269	2015		Denmark				Europe	Denmark		Homo sapiens	Human				Human				sample_type:culture samples from human patient surveilance
GCA_036233235.1	Pseudomonas aeruginosa F030	PRJNA916184	SAMN32413530	CP115256	6450959	66.4039	1	6450959	65	12		6049	99.9	99.3	1.3	99.6		Cystic fibrosis human lung		42269	2015		Denmark				Europe	Denmark		Homo sapiens	Human				Human				sample_type:culture samples from human patient surveilance
GCA_036233255.1	Pseudomonas aeruginosa F029	PRJNA916184	SAMN32413529	CP115257	6628136	66.2617	1	6628136	66	12		6199	100	99.7	1.6	99.3		Cystic fibrosis human lung		38833	2006		Denmark				Europe	Denmark		Homo sapiens	Human				Human				sample_type:culture samples from human patient surveilance
GCA_036233275.1	Pseudomonas aeruginosa F028	PRJNA916184	SAMN32413528	CP115258	6472939	66.3798	1	6472939	65	12		6073	99.9	99.4	1.4	99.2		Cystic fibrosis human lung		38839	2006		Denmark				Europe	Denmark		Homo sapiens	Human				Human				sample_type:culture samples from human patient surveilance
GCA_036233295.1	Pseudomonas aeruginosa F027	PRJNA916184	SAMN32413527	CP115259	6771733	66.1339	1	6771733	65	12		6445	99.7	98.6	2.8	99.2		Cystic fibrosis human lung		39028	2006		Denmark				Europe	Denmark		Homo sapiens	Human				Human				sample_type:culture samples from human patient surveilance
GCA_036233315.1	Pseudomonas aeruginosa F026	PRJNA916184	SAMN32413526	CP115260	6811095	66.1787	1	6811095	67	12		6524	99.8	98.9	2.1	99.6		Cystic fibrosis human lung		40366	2010		Denmark				Europe	Denmark		Homo sapiens	Human				Human				sample_type:culture samples from human patient surveilance
GCA_036233335.1	Pseudomonas aeruginosa F025	PRJNA916184	SAMN32413525	CP115261	6648067	66.2396	1	6648067	65	12		6291	99.9	98.8	2.3	99.1		Cystic fibrosis human lung		38434	2005		Denmark				Europe	Denmark		Homo sapiens	Human				Human				sample_type:culture samples from human patient surveilance
GCA_036233355.1	Pseudomonas aeruginosa F024	PRJNA916184	SAMN32413524	CP115262	7134225	65.6944	1	7134225	65	12		6774	99.9	98.2	3.6	99.6		Cystic fibrosis human lung		40631	2011		Denmark				Europe	Denmark		Homo sapiens	Human				Human				sample_type:culture samples from human patient surveilance
GCA_036233375.1	Pseudomonas aeruginosa F023	PRJNA916184	SAMN32413523	CP115263,CP115264	6611669	66.1347	1	6418168	65	12		6248	99.9	99.1	1.9	99.6		Cystic fibrosis human lung		40700	2011		Denmark				Europe	Denmark		Homo sapiens	Human				Human				sample_type:culture samples from human patient surveilance
GCA_036233395.1	Pseudomonas aeruginosa F022	PRJNA916184	SAMN32413522	CP115265,CP115266	6750386	66.1188	1	6736736	65	12		6365	99.7	98.3	2.7	99.3		Cystic fibrosis human lung		38448	2005		Denmark				Europe	Denmark		Homo sapiens	Human				Human				sample_type:culture samples from human patient surveilance
GCA_036233415.1	Pseudomonas aeruginosa F021	PRJNA916184	SAMN32413521	CP115267,CP115268	6804329	66.1764	1	6756145	64	12		6526	99.9	99	1.8	99.7		Cystic fibrosis human lung		38791	2006		Denmark				Europe	Denmark		Homo sapiens	Human				Human
GCA_036233435.1	Pseudomonas aeruginosa F020	PRJNA916184	SAMN32413520	CP115269	6944747	65.8667	1	6944747	66	12		6631	99.9	98.5	2.7	99.5		Cystic fibrosis human lung		38315	2004		Denmark				Europe	Denmark		Homo sapiens	Human				Human				sample_type:culture samples from human patient surveilance
GCA_036233475.1	Pseudomonas aeruginosa F018	PRJNA916184	SAMN32413518	CP115271	6556621	66.1708	1	6556621	64	12		6180	100	99.1	2.1	99.7		Cystic fibrosis human lung		40709	2011		Denmark				Europe	Denmark		Homo sapiens	Human				Human				sample_type:culture samples from human patient surveilance
GCA_036233495.1	Pseudomonas aeruginosa F017	PRJNA916184	SAMN32413517	CP115272	6705126	66.125	1	6705126	67	12		6341	99.9	99.3	2	99.3		Cystic fibrosis human lung		39741	2008		Denmark				Europe	Denmark		Homo sapiens	Human				Human				sample_type:culture samples from human patient surveilance
GCA_036233515.1	Pseudomonas aeruginosa F016	PRJNA916184	SAMN32413516	CP115273	6967501	65.9944	1	6967501	71	12		6684	99.9	98.9	2.8	99.6		Cystic fibrosis human lung		39948	2009		Denmark				Europe	Denmark		Homo sapiens	Human				Human				sample_type:culture samples from human patient surveilance
GCA_036233535.1	Pseudomonas aeruginosa F015	PRJNA916184	SAMN32413515	CP115274	6501549	66.3254	1	6501549	65	12		6136	99.9	99.1	2.1	99.5		Cystic fibrosis human lung		38902	2006		Denmark				Europe	Denmark		Homo sapiens	Human				Human				sample_type:culture samples from human patient surveilance
GCA_036233555.1	Pseudomonas aeruginosa F014	PRJNA916184	SAMN32413514	CP115275	6744622	66.0416	1	6744622	67	12		6379	99.9	98.9	2.8	99.4		Cystic fibrosis human lung		39296	2007		Denmark				Europe	Denmark		Homo sapiens	Human				Human				sample_type:culture samples from human patient surveilance
GCA_036233575.1	Pseudomonas aeruginosa F013	PRJNA916184	SAMN32413513	CP115276	6595088	66.3136	1	6595088	66	12		6274	99.9	99.2	1.9	99.3		Cystic fibrosis human lung		39819	2009		Denmark				Europe	Denmark		Homo sapiens	Human				Human				sample_type:culture samples from human patient surveilance
GCA_036233595.1	Pseudomonas aeruginosa F012	PRJNA916184	SAMN32413512	CP115277	6883553	65.9118	1	6883553	64	12		6549	100	98.8	2.4	99.7		Cystic fibrosis human lung		38608	2005		Denmark				Europe	Denmark		Homo sapiens	Human				Human				sample_type:culture samples from human patient surveilance
GCA_036233615.1	Pseudomonas aeruginosa F011	PRJNA916184	SAMN32413511	CP115278,CP115279	6941247	65.9982	1	6765435	65	12		6679	99.9	99	2.3	99.6		Cystic fibrosis human lung		37321	2002		Denmark				Europe	Denmark		Homo sapiens	Human				Human				sample_type:culture samples from human patient surveilance
GCA_036233635.1	Pseudomonas aeruginosa F010	PRJNA916184	SAMN32413510	CP115280,CP115281,CP115282	6991023	66.0931	1	6870628	65	12		6736	99.6	98.7	2.2	99.2		Cystic fibrosis human lung		38490	2005		Denmark				Europe	Denmark		Homo sapiens	Human				Human				sample_type:culture samples from human patient surveilance
GCA_036233655.1	Pseudomonas aeruginosa F009	PRJNA916184	SAMN32413509	CP115283	6736094	66.1118	1	6736094	65	12		6383	99.8	99	2.2	99.3		Cystic fibrosis human lung		39289	2007		Denmark				Europe	Denmark		Homo sapiens	Human				Human				sample_type:culture samples from human patient surveilance
GCA_036233675.1	Pseudomonas aeruginosa F008	PRJNA916184	SAMN32413508	CP115284	6967870	66.0233	1	6967870	66	12		6667	99.9	98.9	2.8	99.4		Cystic fibrosis human lung		38939	2006		Denmark				Europe	Denmark		Homo sapiens	Human				Human				sample_type:culture samples from human patient surveilance
GCA_036233695.1	Pseudomonas aeruginosa F007	PRJNA916184	SAMN32413507	CP115285,CP115286	7050345	65.7799	1	6767776	66	12		6784	99.8	98.7	3.2	98.5		Cystic fibrosis human lung		37538	2002		Denmark				Europe	Denmark		Homo sapiens	Human				Human				sample_type:culture samples from human patient surveilance
GCA_036233715.1	Pseudomonas aeruginosa F006	PRJNA916184	SAMN32413506	CP115287	6300760	66.4914	1	6300760	64	12		5900	99.8	98.9	1.8	97.7		Cystic fibrosis human lung		39644	2008		Denmark				Europe	Denmark		Homo sapiens	Human				Human				sample_type:culture samples from human patient surveilance
GCA_036233735.1	Pseudomonas aeruginosa F005	PRJNA916184	SAMN32413505	CP115288	6441832	66.4299	1	6441832	65	12		6045	99.9	99.5	1	99.4		Cystic fibrosis human lung		37454	2002		Denmark				Europe	Denmark		Homo sapiens	Human				Human				sample_type:culture samples from human patient surveilance
GCA_036233755.1	Pseudomonas aeruginosa F004	PRJNA916184	SAMN32413504	CP115289	6541477	66.3242	1	6541477	65	12		6162	99.8	99.1	1.9	99		Cystic fibrosis human lung		38965	2006		Denmark				Europe	Denmark		Homo sapiens	Human				Human				sample_type:culture samples from human patient surveilance
GCA_036234315.1	Pseudomonas aeruginosa F003	PRJNA916184	SAMN32413503	CP115291,CP115290	6525632	66.2818	1	6478778	64	12		6202	99.9	99.3	1.4	99.1		Cystic fibrosis human lung		41945	2014		Denmark				Europe	Denmark		Homo sapiens	Human				Human				sample_type:culture samples from human patient surveilance
GCA_036236015.1	Pseudomonas aeruginosa 382	PRJNA916184	SAMN32413502	CP115293,CP115292	7136351	65.8308	1	6858110	71	12		6945	99.9	98.8	2.6	99.6		Cystic fibrosis human lung		41233	2012		Denmark				Europe	Denmark		Homo sapiens	Human				Human				sample_type:culture samples from human patient surveilance
GCA_036236975.1	Pseudomonas aeruginosa 214	PRJNA916184	SAMN32413501	CP115294	6702193	65.96	1	6702193	66	12		6333	99.8	98.2	2.3	98		Cystic fibrosis human lung		40021	2009		Denmark				Europe	Denmark		Homo sapiens	Human				Human				sample_type:culture samples from human patient surveilance
GCA_036236995.1	Pseudomonas aeruginosa 199	PRJNA916184	SAMN32413500	CP115295	6278469	66.5314	1	6278469	64	12		5901	99.9	99.6	1.4	99.2		Cystic fibrosis human lung		39231	2007		Denmark				Europe	Denmark		Homo sapiens	Human				Human				sample_type:culture samples from human patient surveilance
GCA_036237015.1	Pseudomonas aeruginosa 188	PRJNA916184	SAMN32413499	CP115296	6510093	66.3653	1	6510093	65	12		6152	99.9	99.2	1.7	99.5		Cystic fibrosis human lung		40770	2011		Denmark				Europe	Denmark		Homo sapiens	Human				Human				sample_type:culture samples from human patient surveilance
GCA_036237035.1	Pseudomonas aeruginosa 135	PRJNA916184	SAMN32413498	CP115297	6369971	66.455	1	6369971	64	12		6041	99.8	99	1.9	98		Cystic fibrosis human lung		39645	2008		Denmark				Europe	Denmark		Homo sapiens	Human				Human				sample_type:culture samples from human patient surveilance
GCA_036237055.1	Pseudomonas aeruginosa 37	PRJNA916184	SAMN32413497	CP115298	6621869	66.3404	1	6621869	65	12		6237	99.9	99.4	1.8	99.7		Cystic fibrosis human lung		39378	2007		Denmark				Europe	Denmark		Homo sapiens	Human				Human				sample_type:culture samples from human patient surveilance
GCA_036237075.1	Pseudomonas aeruginosa 20	PRJNA916184	SAMN32413496	CP115299	6355870	66.4937	1	6355870	66	12		5965	99.9	99.6	1.2	99.4		Cystic fibrosis human lung		40875	2011		Denmark				Europe	Denmark		Homo sapiens	Human				Human				sample_type:culture samples from human patient surveilance
GCA_036237095.1	Pseudomonas aeruginosa F002	PRJNA916184	SAMN32413495	CP115481	7076089	65.7374	1	7076089	73	12		6837	99.9	98.3	3.3	99.2		Cystic fibrosis human lung		38811	2006		Denmark				Europe	Denmark		Homo sapiens	Human				Human				sample_type:culture samples from human patient surveilance
GCA_036237115.1	Pseudomonas aeruginosa F001	PRJNA916184	SAMN32413494	CP115482	6967503	65.9943	1	6967503	71	12		6680	99.9	98.9	2.7	99.6		Cystic fibrosis human lung		39925	2009		Denmark				Europe	Denmark		Homo sapiens	Human				Human				sample_type:culture samples from human patient surveilance
GCA_036326305.1	Pseudomonas aeruginosa 2023CK-01621	PRJNA812595	SAMN39122631	CP143357	6964336	65.8997	1	6964336	65	12		6675	99.6	97.5	3.1	97.7		urine		45265	2023		USA				North America	USA		Homo sapiens	Human				Human
GCA_036417705.1	Pseudomonas aeruginosa PA27_WM3_03.23_ST27	PRJNA1071011	SAMN39669687	CP143897	6716152	66.1043	1	6716152	71	12		6418	99.7	98.6	2.5	98.1		sputum		44935	2023		United Kingdom				Europe	United Kingdom		Homo sapiens	Human				Human				sample_type:pure culture
GCA_036417785.1	Pseudomonas aeruginosa PA14_L9_36.22_ST2326	PRJNA1071011	SAMN39669682	CP143902	6695986	66.1185	1	6695986	66	12		6527	99.7	97.3	4.1	99		feces		44804	2022		United Kingdom				Europe	United Kingdom		Homo sapiens	Human				Human				sample_type:pure culture
GCA_036417805.1	Pseudomonas aeruginosa PA11_WM3_21.22_ST27	PRJNA1071011	SAMN39669686	CP143898	6716160	66.1042	1	6716160	70	12		6427	99.6	98.2	2.9	98		sputum		44697	2022		United Kingdom				Europe	United Kingdom		Homo sapiens	Human				Human				sample_type:pure culture
GCA_036417915.1	Pseudomonas aeruginosa PA26_WM3_03.23_ST27	PRJNA1071011	SAMN39669685	CP143899	6716160	66.1044	1	6716160	71	12		6417	99.6	98.4	2.6	98		sputum		44935	2023		United Kingdom				Europe	United Kingdom		Homo sapiens	Human				Human				sample_type:pure culture
GCA_036417995.1	Pseudomonas aeruginosa PA19_NI3_44.22_ST207	PRJNA1071011	SAMN39669684	CP143900	6553367	66.2387	1	6553367	65	12		6159	99.6	98.8	1.8	99.1		blood		44855	2022		United Kingdom				Europe	United Kingdom		Homo sapiens	Human				Human				sample_type:pure culture
GCA_036418055.1	Pseudomonas aeruginosa PA12_L1_25.22_ST207	PRJNA1071011	SAMN39669683	CP143901	6544202	66.1555	1	6544202	65	12		6172	99.6	98.8	1.8	99.3		blood		44702	2022		United Kingdom				Europe	United Kingdom		Homo sapiens	Human				Human				sample_type:pure culture
GCA_036418125.1	Pseudomonas aeruginosa PA13_L17_27.22_ST207	PRJNA1071011	SAMN39669681	CP143903	6386304	66.1633	1	6386304	66	12		6088	99.7	98.5	1.7	97.7		blood		44723	2022		United Kingdom				Europe	United Kingdom		Homo sapiens	Human				Human				sample_type:pure culture
GCA_036418145.1	Pseudomonas aeruginosa PA18_L3_44.22_ST308_NDM1	PRJNA1071011	SAMN39669680	CP143904,CP143905	7080283	65.8886	1	7073325	68	12		6974	99.6	97.8	3.6	99		wound		44852	2022		United Kingdom				Europe	United Kingdom		Homo sapiens	Human				Human				sample_type:pure culture
GCA_036418185.1	Pseudomonas aeruginosa PA15_L5_37.22_ST773_VIM2	PRJNA1071011	SAMN39669679	CP143906	6892720	66.0249	1	6892720	65	12		6604	99.9	99	2.6	99.2		wound		44800	2022		United Kingdom				Europe	United Kingdom		Homo sapiens	Human				Human				sample_type:pure culture
GCA_036418275.1	Pseudomonas aeruginosa PA7_SE3_14.22_ST654_NDM1	PRJNA1071011	SAMN39669678	CP143907	7025878	65.8742	1	7025878	65	12		6770	99.9	98.5	2.9	99.2		tissue		44649	2022		United Kingdom				Europe	United Kingdom		Homo sapiens	Human				Human				sample_type:pure culture
GCA_036418295.1	Pseudomonas aeruginosa PA4_YH3_36.21_ST773_NDM1	PRJNA1071011	SAMN39669677	CP143908	6818848	66.0644	1	6818848	65	12		6476	99.9	99	1.9	99.2		rectal swab		44433	2021		United Kingdom				Europe	United Kingdom		Homo sapiens	Human				Human				sample_type:pure culture
GCA_036542105.1	Pseudomonas aeruginosa CH1	PRJNA1072970	SAMN39782182	CP144289	7330817	65.6204	1	7330817	68	12		7130	99.8	98.2	3.9	98.7		waste water		44531	2021		China				Asia	China:Zhejiang											sample_type:water
GCA_036776515.1	Pseudomonas aeruginosa 1709-25403	PRJNA999445	SAMN36734344	CP131614,CP131615	7493508	65.1646	1	7079664	65	12		7400	99.9	98.4	4.6	99.3		sputum		2017	2017		China				Asia	China:Beijing		Homo sapiens	Human			Unknow	Human				collected_by:a public hospital
GCA_036835625.1	Pseudomonas aeruginosa IPA34	PRJNA826241	SAMN36987766	CP132949	6933016	65.966	1	6933016	66	12		6613	99.9	99	2.3	99.5		rectal swab		43690	2019		China				Asia	China:Hangzhou		Homo sapiens	Human			pancreatitis	Human				collected_by:Heng Cai
GCA_037039345.1	Pseudomonas aeruginosa mFLRO1	PRJNA1077317	SAMN39965115	CP146221	6162747	66.5472	1	6162747	64	12		5759	99.9	98.9	1.1	97.8		lung		2014	2014		USA				North America	USA: La Jolla		Homo sapiens	Human			Cystic Fibrosis	Human				sample_type:Cell Culture
GCA_037039355.1	Pseudomonas aeruginosa SH3A	PRJNA1077317	SAMN39965119	CP146217	6387194	66.3114	1	6387194	64	12		6013	99.9	98.6	1.2	97.2		lung		1995-09	1995		Germany				Europe	Germany: Hanover		Homo sapiens	Human			Cystic Fibrosis	Human				sample_type:Cell Culture
GCA_037039365.1	Pseudomonas aeruginosa SH2D	PRJNA1077317	SAMN39965118	CP146218	6573138	66.3563	1	6573138	66	11		6222	99.8	98.2	1.8	98.7		lung		1993-08	1993		Germany				Europe	Germany: Hanover		Homo sapiens	Human			Cystic Fibrosis	Human				sample_type:Cell Culture
GCA_037039375.1	Pseudomonas aeruginosa nmFLRO1	PRJNA1077317	SAMN39965116	CP146220	6202559	66.5283	1	6202559	64	12		5811	99.9	98.9	1.2	97.8		lung		2014	2014		USA				North America	USA: La Jolla		Homo sapiens	Human			Cystic Fibrosis	Human				sample_type:Cell Culture
GCA_037039385.1	Pseudomonas aeruginosa SH1B	PRJNA1077317	SAMN39965117	CP146219	6810283	66.111	1	6810283	66	12		6455	99.9	98.9	2.3	99.1		lung		1992-10	1992		Germany				Europe	Germany: Hanover		Homo sapiens	Human			Cystic Fibrosis	Human				sample_type:Cell Culture
GCA_037113535.1	Pseudomonas aeruginosa HDR5_1	PRJNA953974	SAMN34128701	CP146908	7822141	63.818	1	7822141	61	3		7843	99.3	95.9	5.6	99		blood		44518	2021		Ecuador				South America	Ecuador: Cuenca		Homo sapiens	Human			Blood stream infection	Human				collected_by:Hospital del Rio
GCA_900069025.1	Pseudomonas aeruginosa DK1 strain DK1	PRJEB9823	SAMEA3484633	LN870292	6212531	66.57	1	6212531	64	11		5813	99.9	99.7		100		sputum		1997	1997		Denmark				Europe	Denmark		Human, Homo sapiens	Human				Human
GCA_900185255.1	Pseudomonas aeruginosa C-NN2 strain early isolate NN2 (clone C)	PRJEB5222	SAMEA104083446	LT883143	6902967	66.12	1	6902967	64	12		6586	99.9	99.2	0.6	100		Cystic fibrosis lung		31386	1985									Homo sapiens sapiens	Human				Human			host_health_state:diseased
GCA_900478745.1	Pseudomonas aeruginosa strain NCTC9433	PRJEB6403	SAMEA2784376	LS483497	6440688	66.3487	1	6440688	66	12		6379	99.7	95.9	5.4	99.1		Plant:tobacco plant		1925	1925		Philippines				Asia	Philippines		Plant:tobacco plant								host_health_state:not available: to be reported later
GCA_900618245.1	Pseudomonas aeruginosa strain paerg000	PRJEB28660	SAMEA4916038	LR130528	6493562	66.4255		6493562	62	12		6145	94.21	91.32	2.56	99.2		hospital		2017	2017		Switzerland				Europe	Switzerland		Human, Homo sapiens	Human				Human			host_health_state:diseased	collected_by:University Basel Hospital
GCA_900618255.1	Pseudomonas aeruginosa strain paerg002	PRJEB28660	SAMEA4916049	LR130527	6451470	66.4045		6451470	64	12		6070	94.27	91.38	1.71	99.16		hospital		42263	2015		Switzerland				Europe	Switzerland		Human, Homo sapiens	Human				Human			host_health_state:diseased	collected_by:University Basel Hospital
GCA_900618265.1	Pseudomonas aeruginosa strain paerg004	PRJEB28660	SAMEA4916061	LR130531	6452809	66.4016		6452809	64	12		6055	94.33	91.68	1.52	99.2		hospital		42263	2015		Switzerland				Europe	Switzerland		Human, Homo sapiens	Human				Human			host_health_state:diseased	collected_by:University Basel Hospital
GCA_900618275.1	Pseudomonas aeruginosa strain paerg003	PRJEB28660	SAMEA4916059	LR130530	6433962	66.3979		6433962	64	12		6035	94.33	91.74	1.21	99.3		hospital		2015	2015		Switzerland				Europe	Switzerland		Human, Homo sapiens	Human				Human			host_health_state:diseased	collected_by:University Basel Hospital
GCA_900618305.1	Pseudomonas aeruginosa strain paerg009	PRJEB28660	SAMEA4916107	LR130533	6941287	65.9791		6941287	66	12		6625	94.09	90.84	3.62	98.4		hospital		42850	2017		Switzerland				Europe	Switzerland		Human, Homo sapiens	Human				Human			host_health_state:diseased	collected_by:University Basel Hospital
GCA_900618315.1	Pseudomonas aeruginosa strain paerg010	PRJEB28660	SAMEA4916108	LR130536	6433960	66.3975		6433960	64	12		6035	94.33	91.74	1.16	99.3		hospital		42263	2015		Switzerland				Europe	Switzerland		Human, Homo sapiens	Human				Human			host_health_state:diseased	collected_by:University Basel Hospital
GCA_900618325.1	Pseudomonas aeruginosa strain paerg011	PRJEB28660	SAMEA4916113	LR130535	6434133	66.3978		6434133	64	12		6038	94.27	91.68	1.16	99.25		hospital		42263	2015		Switzerland				Europe	Switzerland		Human, Homo sapiens	Human				Human			host_health_state:diseased	collected_by:University Basel Hospital
GCA_900618335.1	Pseudomonas aeruginosa strain paerg012	PRJEB28660	SAMEA4916123	LR130537	6434020	66.3977		6434020	64	12		6027	94.27	91.68	1.11	99.25		hospital		42263	2015		Switzerland				Europe	Switzerland		Human, Homo sapiens	Human				Human			host_health_state:diseased	collected_by:University Basel Hospital
GCA_900636735.1	Pseudomonas aeruginosa strain NCTC11445	PRJEB6403	SAMEA3856675	LR134308	6766292	66.0636		6766292	65	12		6532	94.21	91.8	1.48	99.16		not available: to be reported later		1957	1957																	host_health_state:not available: to be reported later
GCA_900636755.1	Pseudomonas aeruginosa strain NCTC12903	PRJEB6403	SAMEA3856677	LR134309	6839985	66.0926		6839985	66	12		6508	94.09	91.14	2.16	97.84		Blood culture		1969	1969																	host_health_state:disease
GCA_900636975.1	Pseudomonas aeruginosa strain NCTC13715	PRJEB6403	SAMEA3923580	LR134330	6765311	66.1202		6765311	65	12		6381	94.33	91.68	1.25	99.06		urine		2011	2011		United Kingdom				Europe	United Kingdom: Walsall		Human, Homo sapiens	Human				Human			host_health_state:not available: to be reported later
GCA_900637045.1	Pseudomonas aeruginosa strain NCTC10728	PRJEB6403	SAMEA4007823	LR134342	6363395	66.3933		6363395	65	12		5973	94.15	91.98	1.25	99.01		not available: to be reported later		1900-1970																		host_health_state:not available: to be reported later
GCA_901472545.1	Pseudomonas aeruginosa strain NCTC13359	PRJEB6403	SAMEA3270527	LR590473	6791490	66.1716	1	6791490	68	12		6676	93.97	89.45	5.75	98.78		Water bottle		1900-2000										not available: not collected								host_health_state:not available: not collected
GCA_901472565.1	Pseudomonas aeruginosa strain NCTC13620	PRJEB6403	SAMEA3270531	LR590472	6779267	66.2111	1	6779267	64	12		6588	94.09	89.99	4.78	98.78		not available: not collected		1900-2015										not available: not collected								host_health_state:not available: not collected
GCA_901472595.1	Pseudomonas aeruginosa strain NCTC13618	PRJEB6403	SAMEA3270529	LR590474	6788588	66.2403	1	6788588	64	12		6567	93.73	89.87	4.35	98.92		not available: not collected		1900-2015										Human, Homo sapiens	Human				Human			host_health_state:MRSA
GCA_902703185.1	Pseudomonas aeruginosa strain PcyII-29	PRJEB35547	SAMEA6246860	LR739068	6621209	66.2557	1	6621209	65	12		6225	94.51	91.74	1.57	99.16		clinical		40184	2010		France				Europe	France		Human, Homo sapiens	Human				Human			host_health_state:diseased
GCA_902703195.1	Pseudomonas aeruginosa strain PcyII-40	PRJEB35547	SAMEA6246861	LR739069	6831274	66.1237	1	6831274	66	12		6496	94.09	91.32	2.25	98.87		clinical		40256	2010		France				Europe	France		Human, Homo sapiens	Human				Human			host_health_state:diseased
GCA_902703215.1	Pseudomonas aeruginosa strain C7-25	PRJEB35547	SAMEA6246859	LR739071	6479881	66.3162	1	6479881	65	12		6058	94.58	92.16	1.43	98.73		clinical		39140	2007		France				Europe	France		Human, Homo sapiens	Human				Human			host_health_state:diseased
GCA_951802375.2	Pseudomonas aeruginosa 3541	PRJEB62425	SAMEA113485043	OX638610,OX638611,OX638612	7083008	65.7136	1	6862412	68	12		6688	100	99.2	2.6	99.4		throat culture		2018-06	2018		Bulgaria				Europe	Bulgaria		Homo sapiens	Human				Human			host_health_state:not collected	collected_by:Mother's Home Specialized Obstetrics & Gynecology Hospital
GCA_951805275.2	Pseudomonas aeruginosa 3796A	PRJEB62425	SAMEA113485044	OX638564,OX638565	7180077	65.6717	1	7001594	67	12		6785	100	99.1	2.8	99.4		urine		2019-03	2019		Bulgaria				Europe	Bulgaria		Homo sapiens	Human				Human			host_health_state:not collected	collected_by:SMDL Ramus;identified_by:Dr Filipova
