# Supplementary material for: Pseudomonas aeruginosa adaptation and persistence in the aspergilloma microbiome revealed by integrated multi-omics
Source: G3 (Bethesda). 2026 Mar 17;16(5):jkag063. doi: 10.1093/g3journal/jkag063 (PMC13148400; doi:10.1093/g3journal/jkag063)
Supplement: jkag063_Supplementary_Data [file jkag063_supplementary_data.zip › Supplemental_Table_3_G3-2026-406553.xlsx]

## Sheet: TPM_P.aeruginosa
Supplementary Table 3. TPM-normalized metatranscriptomic expression matrix for Pseudomonas aeruginosa, Aspergillus fumigatus, and human host genes.
Genes	Description	A3	A25	A61
PA0689	hypothetical protein	1.10341	0	0
PA3143	hypothetical protein	0	0.550535	0.132963
PA3507	short-chain dehydrogenase	7.91468	0	0.180949
PA3869	hypothetical protein	11.8789	0	0.188017
PA3866	pyocin protein	0.0764453	0.455901	0.471887
PA3501	hypothetical protein	18.826	0	0.494512
PA0637	hypothetical protein	23.5975	0	0.527768
PA0638	bacteriophage protein	21.6782	0	0.622402
PA3509	hydrolase	8.7721	0	0.663896
PA3513	hypothetical protein	39.9444	0	1.14601
PA0202	amidase	27.1947	0	1.53509
PA0635	hypothetical protein	76.3689	0	1.69879
PA0621	hypothetical protein	0	1.30257	1.73025
PA0207	transcriptional regulator	23.6474	0	1.73632
PA0641	bacteriophage protein	47.8765	0	1.77751
PA5408	hypothetical protein	0.495599	2.95563	1.83556
PA0639	hypothetical protein	33.6776	0	1.9665
PA0634	hypothetical protein	33.0214	0	1.97094
PA3500	hypothetical protein	46.3545	0	2.01732
PA3504	aldehyde dehydrogenase	39.1052	0	2.04198
PA1389	glycosyl transferase family protein	56.8267	0	2.0906
PA1392	hypothetical protein	47.4187	0	2.14566
PA3505	L-aspartate dehydrogenase	35.5685	0	2.15518
PA0098	3-oxoacyl-ACP synthase	67.4387	2.51997	2.15622
PA1383	hypothetical protein	46.532	0	2.19874
PA3499	hypothetical protein	94.3757	0	2.24065
PA1385	glycosyl transferase family protein	42.8078	0	2.24618
PA1154	hypothetical protein	54.0453	0	2.29846
PA3506	hypothetical protein	28.9797	0	2.63828
PA3512	ABC transporter permease	57.4646	0	2.64821
PA0636	hypothetical protein	109.795	0	2.73301
PA3514	ABC transporter ATP-binding protein	50.2439	0	2.96591
PA3498	oxidoreductase	53.7142	0	2.97999
PA0206	spermidine/putrescine ABC transporter ATP-binding protein	83.3862	0	2.98395
PA1393	adenylyl-sulfate kinase	124.68	0	2.99301
PA1391	glycosyl transferase family protein	92.0675	0	3.00828
PA3502	hypothetical protein	64.2736	0	3.29208
PA1382	type II secretion system protein	115.807	0	3.29327
PA1387	hypothetical protein	95.8902	0	3.38504
PA1388	hypothetical protein	110.704	0	3.46633
PA1384	UDP-glucose 4-epimerase	72.1492	0	3.48889
PA1390	glycosyl transferase family protein	69.9225	0	3.59249
PA1386	ABC transporter ATP-binding protein	72.8589	0	3.66967
PA3508	transcriptional regulator	54.4838	0	3.72247
PA0203	ABC transporter	72.2109	0	3.76689
PA3497	hypothetical protein	74.5018	0	3.81394
PA0646	hypothetical protein	53.3157	0	3.94247
PA1718	type III export protein PscE	2.58003	6.59428	4.07002
PA1381	hypothetical protein	105.372	0	4.10887
PA0100	hypothetical protein	85.2446	0	4.11556
PA0205	ABC transporter permease	120.866	0	4.27234
PA0983	hypothetical protein	0	3.37346	4.88845
PA3510	hypothetical protein	153.14	0	5.03079
PA0204	ABC transporter permease	87.2878	0	5.03608
PA3511	short-chain dehydrogenase	164.506	0	5.11644
PA0647	hypothetical protein	127.963	0	5.36129
PA0690	hypothetical protein	17.8827	5.18969	5.57765
PA0648	hypothetical protein	108.227	0	5.62587
PA2074	hypothetical protein	0.863183	5.33166	5.90555
PA4726.1	P36	0	13.4768	6.50972
PA1540	multidrug efflux system protein MdtI	13.5569	7.47352	6.67291
PA1531	hypothetical protein	5.26124	10.2578	7.4114
PA0099	hypothetical protein	229.238	0	7.55568
PA4255	50S ribosomal protein L29	4.5688	7.39567	8.46078
PA4797	transposase	0	9.11225	8.48352
PA3434	transposase	0	9.70014	9.08695
PA0633	hypothetical protein	165.164	0	9.116
PA0210	malonate decarboxylase acyl carrier protein	8.18729	18.1856	9.14517
PA0640	bacteriophage protein	156.676	0	9.15953
PA1914	hypothetical protein	57.4798	7.24815	9.38524
PA0445	transposase	0	10.0676	9.97435
PA1278	bifunctional adenosylcobinamide kinase/adenosylcobinamide-phosphate guanylyltransferase	1.34438	9.44927	10.3042
PA1977	hypothetical protein	2.84281	12.1964	11.1557
PA2605	sulfurtransferase TusD	7.97464	12.2671	11.6685
PA0073	ABC transporter ATP-binding protein	4.75155	10.8989	11.7824
PA2368	hypothetical protein	5.14795	10.3506	12.2873
PA3303a	hypothetical protein	12.0401	21.9809	12.564
PA4360a	hypothetical protein	3.32276	9.62498	12.7168
PA4272.1	P27	7.72672	15.1019	12.7189
PA1478	heme exporter protein CcmD	3.96479	14.7781	12.8489
PA2034	hypothetical protein	6.88772	12.6219	12.9958
PA3072	hypothetical protein	4.962	16.3059	13.0541
PA0630	hypothetical protein	4.3498	16.8823	13.127
PA2816	hypothetical protein	2.30239	13.7309	13.2649
PA4406.1	uncharacterized gene	16.7088	19.5735	13.7521
PA3207	hypothetical protein	4.75155	12.6116	13.7629
PA2538	hypothetical protein	3.29196	16.0029	13.9457
PA0859	hypothetical protein	6.40087	20.8217	13.9488
PA0488	hypothetical protein	4.91893	22.1179	14.1698
PA4299	type II secretion system protein TadD	6.7752	18.7344	14.3321
PA3099	type II secretion system protein I	6.07299	19.7377	14.6249
PA2895	hypothetical protein	6.65074	15.8263	14.7229
PA1702	hypothetical protein	7.97464	17.2117	14.7679
PA3752	hypothetical protein	0	10.7312	14.81
PA1465	hypothetical protein	3.87004	17.0352	14.8644
PA0526	hypothetical protein	5.39821	14.1805	15.1802
PA1705	type III secretion regulator	5.02107	17.866	15.1933
PA2094	transmembrane sensor	7.51632	18.9766	15.3526
PA1701	hypothetical protein	2.8761	19.3985	15.3866
PA3577	hypothetical protein	18.4676	5.90014	15.833
PA3368.1	tRNA-Arg	43.2909	25.2352	15.94
PA0701a	AraC family transcriptional regulator	0.921992	13.2414	16.0984
PA1891	hypothetical protein	2.24926	17.4382	16.291
PA2110	hypothetical protein	9.03284	17.5334	16.5934
PA2098	esterase	4.52753	17.2775	16.6523
PA0209	2-(5''-triphosphoribosyl)-3'-dephosphocoenzyme-A synthase	3.58045	15.8452	16.9446
PA4892	urease accessory protein UreF	5.09095	19.3511	17.029
PA3394	copper ABC transporter ATP-binding protein	9.01177	16.6623	17.0436
PA4791	hypothetical protein	3.6727	23.3472	17.1486
PA1058	monovalent cation/H+ antiporter subunit F	5.84807	15.2238	17.2475
PA5384	lipolytic protein	4.84403	17.108	17.3248
PA3100	type II secretion system protein H	1.52117	20.3038	17.4584
PA5391	hypothetical protein	4.93837	15.3899	17.4881
PA2473	glutathione S-transferase	12.5121	21.4357	17.5739
PA4018	hypothetical protein	8.89923	21.3916	17.6573
PA1755	hypothetical protein	2.26865	20.8314	17.8422
PA0631	hypothetical protein	7.48008	11.8765	17.9098
PA2690	transposase	0	12.2721	17.9254
PA4451.1	P35	2.82971	24.1081	18.6319
PA2434	hypothetical protein	9.31835	25.4592	18.7108
PA5300	cytochrome C5	10.8851	24.1844	19.3232
PA2437	hypothetical protein	4.88743	17.23	19.3501
PA1720	type III export protein PscG	2.77279	22.3346	19.3982
PA4325	hypothetical protein	1.65903	20.1414	19.7992
PA1103	flagellar assembly protein FliH	67.9376	20.0035	19.9508
PA2964	4-amino-4-deoxychorismate lyase	10.5351	20.2408	20.1289
PA2890	isohexenylglutaconyl-CoA hydratase	11.1444	19.4593	20.706
PA0894	hypothetical protein	1.62446	27.9104	20.7237
PA1867	type VI pilus biosynthesis protein	2.82435	16.9853	20.8528
PA1364	transmembrane sensor	11.0302	21.7202	20.8974
PA1324.1	P9	4.11192	25.6902	21.152
PA0076	hypothetical protein	9.40328	24.9117	21.2037
PA4567	50S ribosomal protein L27	3.74004	20.277	21.2678
PA0814	hypothetical protein	5.64641	15.2906	21.3277
PA1700	hypothetical protein	3.53714	22.9027	21.3491
PA2261	2-ketogluconate kinase	5.16548	20.5895	21.4091
PA1911	sigma factor regulator FemR	9.13184	21.2968	21.5989
PA2238	biofilm formation protein PslH	8.99702	19.5956	21.6477
PA1052	hypothetical protein	10.5633	21.7162	21.7982
PA3214	hypothetical protein	8.02409	21.8991	21.8275
PA3665	hypothetical protein	15.0419	20.3605	22.0414
PA2908	cobalt-precorrin-5B C(1)-methyltransferase	7.56902	26.0657	22.1317
PA2343	xylulose kinase	5.52253	21.9897	22.1763
PA2819.2	tRNA-Gly	124.656	29.5007	22.3246
PA1979	sensor kinase EraS	4.85093	18.0237	22.569
PA1231	hypothetical protein	4.43913	21.9519	22.6763
PA2673	type II secretion system protein	7.82488	26.6661	22.9646
PA4245	50S ribosomal protein L30	12.8856	27.4451	23.0465
PA3572	hypothetical protein	3.96479	39.2676	23.0465
PA1973	coenzyme PQQ synthesis protein F	9.11876	22.2793	23.1358
PA2329	ABC transporter ATP-binding protein	4.19216	25.001	23.2036
PA3973	transcriptional regulator	7.31008	21.5671	23.2863
PA2872	hypothetical protein	8.8745	26.7534	23.5044
PA0684	type II secretion system protein	7.08856	31.0767	23.5193
PA3259	hypothetical protein	13.5237	19.3066	23.5398
PA2499	deaminase	16.1591	21.3061	23.6704
PA3782	transcriptional regulator	8.73532	22.6399	23.7257
PA3051	hypothetical protein	3.73281	17.7562	24.0662
PA1645	hypothetical protein	4.73005	23.4463	24.0662
PA1445	flagellar protein FliO	7.74578	25.5716	24.0662
PA3379	carbon-phosphorus lyase complex subunit	6.40502	25.9794	24.1235
PA3062	pellicle/biofilm biosynthesis outer membrane protein PelC	1.18313	25.1997	24.2053
PA2874	hypothetical protein	7.17216	28.9853	24.3311
PA4889	oxidoreductase	3.82435	24.9796	24.722
PA0109	hypothetical protein	8.35438	22.4205	24.9257
PA5407	hypothetical protein	9.64629	32.8732	24.9346
PA0345	hypothetical protein	8.16451	26.6372	25.082
PA2257	paerucumarin biosynthesis protein PvcD	3.79041	21.1058	25.4032
PA4747	preprotein translocase subunit SecG	17.3193	29.8941	25.6398
PA3494	electron transport complex subunit E	11.6476	22.1208	25.664
PA1266	oxidoreductase	9.30374	26.4613	25.7071
PA3558	4-amino-4-deoxy-L-arabinose-phosphoundecaprenol flippase subunit ArnF	3.39018	21.6624	25.723
PA4823	hypothetical protein	10.8607	26.6911	25.7852
PA0514	heme d1 biosynthesis protein NirL	14.0354	30.6058	26.129
PA2053	carbonic anhydrase	8.86472	30.6606	26.1353
PA2156	hypothetical protein	9.9845	26.8358	26.1696
PA1696	translocation protein in type III secretion	9.74678	24.9117	26.1853
PA1002	anthranilate synthase component II	21.3847	32.1002	26.2214
PA2370	hypothetical protein	10.7818	23.0011	26.409
PA2993	hypothetical protein	13.2136	27.3085	26.4167
PA4303	hypothetical protein	11.1039	31.0293	26.4424
PA4916	hypothetical protein	6.93197	30.2806	26.504
PA2374	hypothetical protein	2.94037	21.0149	26.5535
PA4962	hypothetical protein	8.00434	21.0149	26.6207
PA0624	hypothetical protein	0	24.2618	26.6821
PA2931	CifR protein	13.507	28.5789	26.7538
PA2467	anti-sigma factor FoxR	8.88764	22.7159	26.8459
PA0502	biotin biosynthesis protein BioH	11.1623	29.1498	26.8623
PA4134	hypothetical protein	12.2737	31.9854	26.8888
PA1151	pyocin-S2 immunity protein	0	33.1213	26.9378
PA4894	hypothetical protein	9.18544	28.955	27.2163
PA1721	type III export protein PscH	4.06116	21.1058	27.3252
PA2942	magnesium chelatase	10.8681	28.6595	27.3319
PA2051	transmembrane sensor	10.4824	27.2619	27.3961
PA3490	electron transport complex subunit B	10.9845	29.6568	27.4406
PA2631	acetyltransferase	4.11836	23.1574	27.4558
PA3905	hypothetical protein	6.64553	25.6194	27.4847
PA0230	3-carboxy-cis,cis-muconate cycloisomerase	12.5861	30.6522	27.5715
PA3375	ABC transporter ATP-binding protein	10.0322	25.8498	27.5906
PA0168	hypothetical protein	12.3195	29.0847	27.609
PA3691	hypothetical protein	10.8298	33.0311	27.6316
PA1711	hypothetical protein	12.8372	24.0003	27.7349
PA0211	malonate decarboxylase subunit beta	12.7926	33.0426	27.8266
PA4229	pyochelin biosynthetic protein PchC	13.924	31.2385	27.8863
PA4905	vanillate O-demethylase	11.8616	27.8886	27.8881
PA3885	protein tyrosine phosphatase TpbA	3.87201	28.2105	28.1872
PA3873	respiratory nitrate reductase subunit delta	8.5235	30.7614	28.2559
PA0700	hypothetical protein	3.29468	31.2274	28.4727
PA4342	amidase	14.2362	31.3535	28.5391
PA1600	cytochrome C	13.8791	31.685	28.6965
PA3208	hypothetical protein	15.6365	24.7785	28.828
PA2933	major facilitator superfamily transporter	9.82118	31.6309	28.904
PA0415	chemotaxis protein	13.4955	27.7124	28.908
PA3917	molybdopterin converting factor small subunit	4.52529	22.5392	29.08
PA1253	semialdehyde dehydrogenase	8.71107	27.228	29.0895
PA1664	hypothetical protein	10.5763	33.9223	29.1867
PA2268	hypothetical protein	16.9545	26.9354	29.2233
PA0570	hypothetical protein	8.57044	46.6021	29.2529
PA0791	transcriptional regulator	11.2292	29.1742	29.3279
PA2085	ring-hydroxylating dioxygenase small subunit	5.16006	30.3337	29.375
PA4161	ferric enterobactin transporter FepG	11.1351	21.5805	29.3832
PA2782	hypothetical protein	9.96829	36.0088	29.4264
PA2128	fimbrial subunit CupA1	1.90698	28.1611	29.4288
PA4819	glycosyl transferase family protein	8.63714	28.2844	29.4348
PA4046	hypothetical protein	7.93666	33.9867	29.4811
PA3957	short-chain dehydrogenase	15.1966	27.5011	29.8024
PA5400	electron transfer flavoprotein subunit alpha	12.2368	36.4281	29.8339
PA0908	hypothetical protein	10.9944	28.1004	29.8421
PA0150	transmembrane sensor	4.84403	29.0387	29.8653
PA1176	ferredoxin protein NapF	6.41861	25.5193	29.936
PA1483a	hypothetical protein	15.3564	38.5325	29.9529
PA4280.4	tRNA-Ile	38.7339	70.8528	30.0046
PA2362	hypothetical protein	9.9394	29.835	30.0114
PA1612	hypothetical protein	9.9394	32.0997	30.0114
PA0195.1	NAD(P) transhydrogenase subunit alpha	10.2199	49.3397	30.0244
PA0393	pyrroline-5-carboxylate reductase	10.9918	28.9121	30.0389
PA3293	hypothetical protein	7.63259	27.0182	30.127
PA4699	hypothetical protein	6.18545	25.8699	30.1291
PA2155	cardiolipin synthase 2	8.43751	31.4185	30.2624
PA0568	hypothetical protein	13.3779	32.0759	30.2794
PA2489	transcriptional regulator	7.74009	27.7509	30.3482
PA3668	hypothetical protein	14.7239	29.5054	30.3815
PA0677	HxcW pseudopilin	7.65167	27.0071	30.4202
PA1508	hypothetical protein	7.7302	22.9073	30.4286
PA4160	ferric enterobactin transporter FepD	8.57488	28.0531	30.5239
PA4357	hypothetical protein	7.21983	32.293	30.6027
PA1312	transcriptional regulator	21.4493	29.8285	30.6369
PA1848	major facilitator superfamily transporter	4.87339	32.9601	30.7307
PA0525	denitrification protein NorD	8.01366	29.6258	30.76
PA2909	cobalt-precorrin-6x reductase	6.97917	34.9584	30.8503
PA3042	hypothetical protein	2.70744	29.2943	30.8627
PA1220	hypothetical protein	13.4047	24.5567	30.8974
PA3963a	hypothetical protein	41.0391	33.4341	30.9272
PA2092	major facilitator superfamily transporter	10.359	29.2932	30.9898
PA3328	FAD-dependent monooxygenase	5.18659	28.6261	31.0572
PA1160	hypothetical protein	7.9954	22.3816	31.1169
PA1676	hypothetical protein	6.83185	26.7743	31.1511
PA1279	nicotinate-nucleotide--dimethylbenzimidazole phosphoribosyltransferase	19.8535	35.4567	31.3134
PA4056	riboflavin-specific deaminase/reductase	11.7274	32.9048	31.3376
PA2500	major facilitator superfamily transporter	6.00535	30.089	31.392
PA3294	hypothetical protein	9.80336	31.2752	31.4363
PA3431	hypothetical protein	10.9811	24.5854	31.4753
PA4795	hypothetical protein	12.2995	34.2042	31.5153
PA0518	cytochrome C-551	8.91134	37.0117	31.6299
PA0513	heme d1 biosynthesis protein NirG	13.6323	29.9614	31.7089
PA0149	ECF subfamily sigma-70 factor	19.2793	33.2613	31.8018
PA5064	hypothetical protein	9.37369	36.2352	31.954
PA1186	hypothetical protein	7.99809	34.4368	31.9585
PA4644	hypothetical protein	15.7306	37.5252	32.1391
PA2284	hypothetical protein	13.7064	30.5836	32.1778
PA2480	two-component sensor	9.28264	34.2889	32.252
PA2785	hypothetical protein	9.21271	25.5942	32.3081
PA4128	2,4-dihydroxyhept-2-ene-1,7-dioic acid aldolase	12.6092	36.5804	32.3418
PA2477	thiol:disulfide interchange protein	8.06991	28.5726	32.3471
PA0028	hypothetical protein	16.2931	46.2292	32.3876
PA3017	hypothetical protein	11.616	30.3718	32.3905
PA2716	FMN oxidoreductase	13.0588	34.2838	32.4485
PA4129	hypothetical protein	6.45799	37.9025	32.7773
PA1990	peptidase	14.9803	36.8153	32.7799
PA0101	hypothetical protein	24.9527	33.1757	33.0621
PA2941	hypothetical protein	5.44006	33.7177	33.133
PA0214	acyl transferase	7.89771	32.5214	33.1975
PA1196	transcriptional regulator	8.01448	32.6466	33.3938
PA1281	adenosylcobinamide-GDP ribazoletransferase	8.55815	45.9753	33.4579
PA2689	hypothetical protein	12.0796	38.1435	33.5349
PA2330	hypothetical protein	12.3204	38.5572	33.5643
PA4298	hypothetical protein	13.8507	37.4987	33.6927
PA1906	hypothetical protein	14.3751	29.9219	33.7465
PA2314	major facilitator superfamily transporter	10.2131	32.1826	33.7676
PA2906	oxidoreductase	10.9276	32.5336	33.8509
PA3912	hypothetical protein	24.0224	34.2222	33.871
PA2241	biofilm formation protein PslL	11.3229	33.0213	33.8719
PA2907	precorrin-6y-dependent methyltransferase CobL	9.55934	31.6786	33.901
PA4270.1	P26	2.65821	36.2352	33.9115
PA0530	class III pyridoxal phosphate-dependent aminotransferase	22.4126	32.8152	33.9309
PA2778	hypothetical protein	12.9294	46.5188	34.012
PA4027a	hypothetical protein	11.6851	38.264	34.0255
PA1488	hypothetical protein	16.638	35.0453	34.1472
PA3374	hypothetical protein	14.997	40.7705	34.2696
PA3788	hypothetical protein	16.8353	38.1225	34.4585
PA0078	hypothetical protein	5.39322	32.662	34.5751
PA3555	4-deoxy-4-formamido-L-arabinose-phosphoundecaprenol deformylase ArnD	7.31008	40.3132	34.7985
PA1995	hypothetical protein	14.0059	34.1228	34.987
PA0984	colicin immunity protein	0	35.4249	34.9954
PA1329	hypothetical protein	12.5896	36.5026	35.013
PA0683	type II secretion system protein	10.4102	32.8678	35.1228
PA5088	hypothetical protein	424.383	21.014	35.5263
PA5369	phosphate ABC transporter substrate-binding protein	40.0701	35.9067	35.5423
PA3033	hypothetical protein	9.43236	38.3051	35.5818
PA3634	cell division protein FtsB	13.8507	30.6807	35.5927
PA5354	glycolate oxidase FAD binding subunit	17.0569	38.3364	35.598
PA3025	FAD-dependent glycerol-3-phosphate dehydrogenase	10.764	39.093	35.7112
PA4313a	hypothetical protein	5.7657	26.6661	35.7604
PA3442	aliphatic sulfonates ABC transporter ATP-binding subunit	11.0582	43.1199	35.793
PA3914	molybdenum cofactor biosynthesis protein A	23.6503	45.9157	35.8634
PA0595	organic solvent tolerance protein OstA	12.7709	36.9771	35.9042
PA4301	type II secretion system protein TadB	9.11902	34.792	35.977
PA2532	2-Cys peroxiredoxin	10.0404	30.0141	36.0269
PA2181	glutamate--cysteine ligase	10.2109	29.9863	36.0675
PA0116	hypothetical protein	11.8442	35.1602	36.0993
PA2515	1,6-dihydroxycyclohexa-2,4-diene-1-carboxylate dehydrogenase	13.3539	37.5637	36.1467
PA3971	hypothetical protein	15.0263	39.9625	36.1829
PA1357	hypothetical protein	8.09166	41.8329	36.2507
PA3405	metalloprotease secretion protein	15.2787	40.0607	36.262
PA2091	hypothetical protein	11.5458	46.4475	36.4086
PA2521	resistance-nodulation-cell division (RND) divalent metal cation efflux membrane fusion protein CzcB	15.8561	40.5779	36.4219
PA1652	hypothetical protein	10.0686	34.1949	36.4399
PA2406	hypothetical protein	5.78552	32.6383	36.4854
PA3685	hypothetical protein	14.4269	33.0327	36.6294
PA1547	hypothetical protein	8.33606	37.2583	36.6799
PA2341	maltose ABC transporter ATP-binding protein	11.1917	32.4994	36.748
PA0909	hypothetical protein	12.0775	35.7429	36.7533
PA2255	paerucumarin biosynthesis protein PvcB	14.52	34.7228	36.7999
PA3616	recombination regulator RecX	8.35438	36.5588	36.8026
PA2810	two-component sensor CopS	12.7103	41.8562	36.8582
PA1350	hypothetical protein	9.35691	39.2609	36.9657
PA2058	ABC transporter	8.82544	36.9751	37.0772
PA3626	tRNA pseudouridine synthase D	16.8378	43.5955	37.1134
PA4380	two-component sensor	12.6	38.0968	37.142
PA3696	hypothetical protein	15.5009	43.0202	37.1625
PA2863	lipase chaperone	10.826	41.0311	37.2235
PA3404	hypothetical protein	13.9733	37.588	37.2973
PA1616	hypothetical protein	6.22536	32.3049	37.4191
PA3203	hypothetical protein	9.18291	37.2646	37.4916
PA0810	haloacid dehalogenase	13.7455	47.8007	37.5392
PA2553	acyl-CoA thiolase	7.43898	33.3202	37.5542
PA4079	short-chain dehydrogenase	5.08527	44.2995	37.5642
PA4149	hypothetical protein	21.8249	34.46	37.6252
PA4966	hypothetical protein	18.1671	44.5168	37.6302
PA4895	transmembrane sensor	17.75	36.4544	37.652
PA2978	phosphotyrosine protein phosphatase	14.7145	35.8407	37.7296
PA2479	two-component response regulator	8.50159	35.5568	37.7426
PA0268	transcriptional regulator	16.7176	43.0962	37.7748
PA1112.1	uncharacterized gene	16.3746	31.6379	37.784
PA0813	hypothetical protein	20.8056	38.8647	37.9506
PA4651	pili assembly chaperone	4.78074	33.9102	38.1582
PA5261	alginate biosynthesis regulatory protein AlgR	18.2018	46.6219	38.1773
PA1301	transmembrane sensor	17.1163	34.1777	38.1905
PA3706	biofilm formation methyltransferase WspC	11.4749	37.986	38.2044
PA2172	hypothetical protein	13.0319	35.945	38.211
PA3569	3-hydroxyisobutyrate dehydrogenase	9.19261	42.075	38.2323
PA4045	hypothetical protein	8.24445	42.7995	38.2707
PA3681	hypothetical protein	11.3432	38.9782	38.3296
PA2837	hypothetical protein	11.818	37.6271	38.3556
PA4286	hypothetical protein	17.3134	35.0731	38.3687
PA1988	coenzyme PQQ synthesis protein D	8.17472	45.2697	38.4283
PA4369	hypothetical protein	12.5534	42.6499	38.5564
PA0774	tRNA (mo5U34)-methyltransferase	13.217	43.9619	38.5581
PA0772	DNA repair protein RecO	18.244	39.0709	38.5677
PA4153	2,3-butanediol dehydrogenase	12.0496	37.1623	38.6118
PA2916	hypothetical protein	15.9493	48.062	38.7126
PA2109	hypothetical protein	9.93068	63.6111	38.8995
PA3182	6-phosphogluconolactonase	11.7451	39.9213	38.9692
PA1855	hypothetical protein	31.6112	43.4272	39.0263
PA1141	transcriptional regulator	7.38294	29.8775	39.0976
PA3399	hypothetical protein	7.43833	23.8191	39.1604
PA0494	acetyl-CoA carboxylase biotin carboxylase subunit	18.3469	37.3947	39.1928
PA4416	UDP-N-acetylmuramoyl-tripeptide--D-alanyl-D-alanine ligase	18.538	42.7136	39.1928
PA1960	hypothetical protein	10.5556	49.0999	39.195
PA4637	hypothetical protein	9.43236	39.9123	39.2047
PA1424	hypothetical protein	19.0635	39.932	39.2256
PA2315	hypothetical protein	13.2029	39.0834	39.2304
PA1036	hypothetical protein	23.2984	36.9013	39.2524
PA1050	hypothetical protein	19.3097	46.3318	39.2779
PA4174	transcriptional regulator	8.63919	42.1396	39.303
PA4593	ABC transporter permease	8.66924	36.4287	39.3041
PA5116	transcriptional regulator	19.7681	37.0167	39.3195
PA3041	hypothetical protein	14.2748	50.2157	39.3208
PA4796	hypothetical protein	20.2433	49.3444	39.4162
PA0212	malonate decarboxylase subunit gamma	22.7183	51.12	39.4543
PA1403	transcriptional regulator	13.858	43.9202	39.4641
PA2959	hypothetical protein	9.25756	36.8386	39.5374
PA3095	type II secretion system protein M	22.5568	27.6164	39.6749
PA1233	hypothetical protein	6.12007	38.2366	39.7373
PA3560	PTS system fructose-specific transporter subunit IIBC	16.666	45.0622	39.775
PA2325	hypothetical protein	13.0588	35.735	39.8086
PA3008	cell division inhibitor SulA	17.6886	42.9035	39.8133
PA4712	hypothetical protein	13.1667	36.8577	39.8289
PA3679	hypothetical protein	15.032	40.9932	39.8562
PA1670	serine/threonine phosphoprotein phosphatase Stp1	11.4314	31.0628	39.8628
PA1837	hypothetical protein	14.6202	37.0674	39.8688
PA4988	3-deoxy-D-manno-octulosonic acid transferase	12.1492	38.5371	39.8844
PA4277.1	tRNA-Thr	56.557	18.6838	39.8993
PA3125	hypothetical protein	9.43875	42.9066	39.9293
PA4585	RNA 3'-terminal-phosphate cyclase	6.75434	41.1553	39.9345
PA4216	pyridoxamine 5'-phosphate oxidase	10.6081	52.836	39.9611
PA2163	4-alpha-glucanotransferase	27.5756	45.0593	40.0167
PA2411	thioesterase	19.7229	34.2902	40.2048
PA2126	hypothetical protein	13.7926	47.9433	40.2428
PA2514	anthranilate dioxygenase reductase	18.3502	38.646	40.2633
PA3707	hypothetical protein	13.9402	43.7403	40.2969
PA2033	hypothetical protein	21.0376	39.1352	40.3089
PA0489	phosphoribosyl transferase	9.66622	40.3529	40.3258
PA4634	hypothetical protein	11.8388	28.5573	40.3843
PA3493	electron transport complex subunit G	10.7441	41.365	40.4089
PA1373	3-oxoacyl-ACP synthase	30.0007	48.7634	40.5371
PA0803	hypothetical protein	12.9294	48.4677	40.6834
PA1276	threonine-phosphate decarboxylase	13.4752	42.2449	40.7386
PA3107	O-succinylhomoserine sulfhydrylase	17.2981	49.5768	40.8649
PA1040	hypothetical protein	9.86421	36.9174	40.8836
PA1214	hypothetical protein	12.5629	44.542	40.8855
PA2495	multidrug efflux outer membrane protein OprN	17.3093	44.1353	40.9584
PA0512	heme d1 biosynthesis protein NirH	15.6402	38.3814	41.0665
PA4865	urease subunit gamma	18.5285	47.8502	41.1032
PA1262	major facilitator superfamily transporter	11.915	40.9153	41.1277
PA0344	hypothetical protein	16.5271	42.5124	41.148
PA0339	hypothetical protein	12.0674	46.3635	41.1609
PA2947	hypothetical protein	11.0418	55.5723	41.2323
PA1923	cobaltochelatase subunit CobN	4.72133	38.5918	41.243
PA1161	rRNA methyltransferase	6.98277	32.1621	41.2628
PA2134	hypothetical protein	13.1658	43.4325	41.2654
PA2067	hydrolase	15.0791	42.3388	41.2795
PA1598	3-methyl-2-oxobutanoate hydroxymethyltransferase	9.17762	43.641	41.3254
PA3376	phosphonate C-P lyase system protein PhnK	13.3301	43.5955	41.3638
PA2539	hypothetical protein	8.67864	43.0552	41.539
PA0451	hypothetical protein	10.6688	43.2028	41.5739
PA1610	3-hydroxydecanoyl-ACP dehydratase	7.48008	41.2781	41.6262
PA0535	transcriptional regulator	7.58668	43.8985	41.6281
PA1975	hypothetical protein	7.53617	35.313	41.6817
PA1063	hypothetical protein	27.8479	63.4656	41.6861
PA4968	hypothetical protein	14.4083	50.1845	41.738
PA1878	hypothetical protein	9.24176	34.3343	41.773
PA2744.1	uncharacterized gene	6.92534	44.2511	41.7992
PA4635	hypothetical protein	7.21676	35.1944	41.8343
PA1826	transcriptional regulator	9.48858	30.686	41.8768
PA4208	hypothetical protein	13.6015	43.3403	41.894
PA2841	enoyl-CoA hydratase	8.86071	44.4448	41.9792
PA2435	cation-transporting P-type ATPase	14.7527	47.6032	42.025
PA1905	pyridoxamine 5'-phosphate oxidase	11.3712	51.4381	42.0602
PA3096	type II secretion system protein L	10.612	38.701	42.0688
PA4057	transcriptional regulator NrdR	14.9031	45.484	42.0771
PA3193	glucokinase	14.7963	39.0934	42.1159
PA2914	ABC transporter permease	10.1151	38.309	42.1859
PA2809	two-component response regulator CopR	11.8507	42.4706	42.1954
PA1537	Baeyer-Villiger monooxygenase	10.6688	42.0806	42.2379
PA0052	hypothetical protein	10.6328	52.2623	42.2421
PA1211	hypothetical protein	10.4824	38.1901	42.3429
PA3949	hypothetical protein	18.8719	47.5356	42.3615
PA4605	hypothetical protein	53.7506	45.4273	42.4698
PA1247	alkaline protease secretion protein AprE	12.493	48.9029	42.4911
PA3178	hypothetical protein	10.675	35.7859	42.4979
PA2270	transcriptional regulator	13.0617	38.5689	42.5129
PA0627	hypothetical protein	0	43.3247	42.5519
PA2912	ABC transporter ATP-binding protein	11.2201	42.1954	42.7222
PA3897	hypothetical protein	14.0859	50.4855	42.7355
PA4282	exonuclease	11.8698	43.9655	42.801
PA4663	molybdopterin biosynthesis protein MoeB	22.3059	45.491	42.8055
PA4351	acyltransferase	7.33831	40.4936	42.836
PA1724	type III export protein PscK	8.11454	39.5727	42.8932
PA0312	hypothetical protein	8.15185	32.0078	42.9546
PA1129	glutathione transferase FosA	15.0502	38.4666	43.0007
PA2726	radical activating enzyme	12.0805	46.3147	43.048
PA0702	hypothetical protein	4.74429	46.5239	43.0722
PA2054	DNA-binding transcriptional regulator CynR	15.3117	50.8334	43.0916
PA3416	pyruvate dehydrogenase E1 component subunit beta	22.937	47.2875	43.1607
PA0698	hypothetical protein	4.02055	47.3323	43.1688
PA2919	hypothetical protein	21.0802	68.9417	43.2353
PA3016	hypothetical protein	13.1077	40.3742	43.2362
PA3091	hypothetical protein	13.4627	35.2397	43.2691
PA2208	hypothetical protein	11.564	38.0009	43.3736
PA4097	alcohol dehydrogenase	14.0817	43.0486	43.5306
PA2154	hypothetical protein	13.9156	47.4973	43.5657
PA3340	hypothetical protein	22.947	42.4557	43.6399
PA2271	acetyltransferase	12.5801	49.8234	43.655
PA5466	hypothetical protein	9.4683	44.5248	43.7776
PA3647	hypothetical protein	12.4574	46.2857	43.7891
PA3073	hypothetical protein	20.8369	42.0066	43.8274
PA5092	imidazolonepropionase	15.8173	44.5691	43.8328
PA5318	hypothetical protein	15.6588	37.9802	43.9242
PA1038	hypothetical protein	22.6199	37.1326	43.9322
PA2060	ABC transporter permease	11.1269	47.1779	44.0504
PA4690.4	tRNA-Ile	43.2909	82.4998	44.0693
PA0686	type II secretion system protein HxcR	7.65226	45.5301	44.0873
PA1844	hypothetical protein	9.80966	50.1449	44.0955
PA3317	hypothetical protein	14.921	42.5447	44.1214
PA3851	hypothetical protein	14.6784	39.0052	44.1534
PA2502	hypothetical protein	9.12298	42.6987	44.1615
PA2408	ABC transporter ATP-binding protein	11.9514	47.9452	44.1692
PA2111	hypothetical protein	13.023	34.2274	44.1888
PA1098	two-component sensor	9.94026	48.4635	44.1911
PA4332	hypothetical protein	18.1974	48.0346	44.1961
PA4908	ornithine cyclodeaminase	23.129	51.025	44.2246
PA1219	hypothetical protein	20.2543	45.2057	44.2584
PA1976	sensor histidine kinase	19.5599	46.1234	44.3261
PA1019a	thioesterase	11.8251	44.3282	44.3279
PA3130	hypothetical protein	18.6257	47.6053	44.3412
PA2048	hypothetical protein	23.9239	42.5261	44.4861
PA1198	hypothetical protein	17.601	46.6792	44.5108
PA1109	transcriptional regulator	17.4317	44.5537	44.6151
PA0862	hypothetical protein	11.7634	48.1054	44.6286
PA2030	hypothetical protein	7.48008	47.5061	44.6345
PA3358	hypothetical protein	11.1772	43.9569	44.6827
PA3132	hydrolase	20.959	41.5486	44.8086
PA2904	precorrin-2 C(20)-methyltransferase	15.2609	45.7542	44.8245
PA1704	transcriptional regulator PcrR	22.9889	50.8543	44.896
PA4782	hypothetical protein	5.70543	46.1778	44.9041
PA1626	major facilitator superfamily transporter	12.7969	47.6547	44.9048
PA4603	hypothetical protein	17.4981	40.2118	44.911
PA4543	hypothetical protein	17.4479	43.2623	44.9137
PA4350	hypothetical protein	17.637	49.6257	44.9332
PA1549	cation-transporting P-type ATPase	9.43469	46.2339	44.9612
PA2627	high frequency lysogenization protein HflD	21.6124	46.9351	44.9934
PA2921	transcriptional regulator	8.50628	41.3686	44.9966
PA2305	protein AmbB	14.4798	45.4788	45.0327
PA1709	translocator outer membrane protein PopD	7.80401	49.9076	45.0429
PA1717	type III export protein PscD	25.6613	44.3003	45.0755
PA1989	coenzyme PQQ synthesis protein E	12.1707	46.3019	45.1399
PA3448	ABC transporter permease	22.329	51.0917	45.2008
PA5305	hypothetical protein	18.0527	44.4078	45.2027
PA1441	hypothetical protein	22.8184	45.8655	45.2366
PA3564	hypothetical protein	9.96241	47.1779	45.3105
PA4933	hypothetical protein	21.779	44.3257	45.3109
PA0333	hypothetical protein	17.7235	53.76	45.3228
PA1330	short-chain dehydrogenase	14.7326	48.5779	45.4019
PA3312	3-hydroxyisobutyrate dehydrogenase	11.2236	44.2875	45.4584
PA5202	hypothetical protein	14.1703	50.7816	45.5407
PA2942.1	P15	14.856	50.627	45.5609
PA3486	hypothetical protein	13.5178	45.2352	45.589
PA1235	transcriptional regulator	17.701	46.6737	45.5967
PA1615	lipase	13.8507	47.2012	45.5992
PA2239	biofilm formation protein PslI	9.61435	49.1465	45.6147
PA3372	carbon-phosphorus lyase complex accessory protein	18.3179	56.221	45.6509
PA0110	hypothetical protein	11.4754	48.2253	45.7258
PA1248	alkaline protease secretion protein AprF	14.2562	47.6527	45.7358
PA1621	hydrolase	10.574	38.7924	45.7791
PA5357	hypothetical protein	9.47452	46.0658	45.7796
PA1280	hypothetical protein	15.8947	44.4578	45.8492
PA0064	hypothetical protein	16.1357	48.4563	45.8579
PA1824	hypothetical protein	17.0943	55.6681	45.8647
PA5273	hypothetical protein	14.9887	56.4177	45.9078
PA2409	ABC transporter permease	17.428	55.9276	46.0207
PA4064	ABC transporter ATP-binding protein	20.406	49.6114	46.0331
PA0626	hypothetical protein	0	48.1969	46.0649
PA1470	short-chain dehydrogenase	14.9768	45.874	46.078
PA3304	hypothetical protein	18.7097	47.9943	46.1129
PA1643a	aldehyde-activating protein	10.0829	61.8498	46.1615
PA1970	hypothetical protein	11.6961	52.626	46.1771
PA0306	transcriptional regulator	15.3283	49.3976	46.2469
PA2256	paerucumarin biosynthesis protein PvcC	12.4315	44.0555	46.2831
PA4203	transcriptional regulator	12.8247	47.9878	46.3169
PA1352	hypothetical protein	12.3041	48.9602	46.3454
PA4225	pyochelin synthetase	23.9577	46.4239	46.3508
PA4649	hypothetical protein	16.4272	47.1643	46.4424
PA4162	short-chain dehydrogenase	7.58536	42.006	46.471
PA3941	hypothetical protein	13.2243	48.0709	46.4998
PA4788	hypothetical protein	20.55	48.9524	46.5337
PA3884	hypothetical protein	13.6002	53.8788	46.5467
PA1229	transcriptional regulator	14.5658	49.8234	46.6563
PA4043	geranyltranstransferase	15.1141	43.1747	46.7096
PA4831	transcriptional regulator	25.4876	49.2906	46.7811
PA3124	transcriptional regulator	19.0447	44.8247	46.7866
PA1950	ribokinase	15.7084	49.4203	46.8084
PA4405	hypothetical protein	4.87339	34.9142	46.8562
PA3225	transcriptional regulator	19.1477	48.6984	46.8903
PA3556	4-amino-4-deoxy-L-arabinose lipid A transferase	14.5138	43.2558	46.951
PA2542	hypothetical protein	20.5065	44.7269	47.0394
PA0308	hypothetical protein	19.5222	44.6946	47.1061
PA2184	hypothetical protein	0	52.6077	47.1415
PA2787	glutamate carboxypeptidase	15.576	39.6295	47.1418
PA2395	pyoverdine biosynthesis protein PvdO	11.5935	44.5789	47.2036
PA4775	hypothetical protein	19.2558	44.0078	47.2101
PA2375	hypothetical protein	7.08856	62.468	47.2209
PA1043	hypothetical protein	15.9197	45.487	47.2411
PA0629	hypothetical protein	18.6581	38.9097	47.2729
PA0591	protein ApaG	31.773	40.2118	47.2797
PA5386	3-hydroxybutyryl-CoA dehydrogenase	18.6157	43.0926	47.4224
PA5066	phosphoribosyl-AMP cyclohydrolase	12.9957	55.5439	47.5085
PA3074	hypothetical protein	18.3312	50.7571	47.538
PA0387	non-canonical purine NTP pyrophosphatase	12.9957	45.294	47.5855
PA1653	transcriptional regulator	8.82727	52.487	47.6027
PA4165	transcriptional regulator	14.5319	48.9212	47.6482
PA4469	hypothetical protein	19.1037	49.1591	47.6511
PA3600	50S ribosomal protein L36	43.0005	56.6619	47.6606
PA5227	hypothetical protein	19.2151	51.0097	47.6741
PA2928	hypothetical protein	21.7869	56.6619	47.749
PA2873	protein-glutamine gamma-glutamyltransferase	16.0844	45.2433	47.8806
PA4412	undecaprenyldiphospho-muramoylpentapeptide beta-N- acetylglucosaminyltransferase	16.0087	46.8312	47.9308
PA3128	short-chain dehydrogenase	12.3303	41.9197	47.9392
PA0471	transmembrane sensor	11.3712	38.2133	47.9468
PA2321	gluconokinase	10.419	48.9644	47.9941
PA4363	chromosome replication initiation inhibitor protein	24.8689	50.32	48.1325
PA1487	carbohydrate kinase	16.6645	47.7651	48.1834
PA3396	acessory protein NosL	23.8497	44.3957	48.1997
PA1558	hypothetical protein	13.3037	48.6428	48.2465
PA4220	hypothetical protein	31.7289	57.2439	48.2605
PA1213	hypothetical protein	16.4477	49.8234	48.2829
PA3315	phosphonates ABC transporter permease	27.9782	49.913	48.3056
PA2269	hypothetical protein	13.3836	44.3701	48.3121
PA1062	hypothetical protein	14.7882	55.8366	48.4091
PA2478	thiol:disulfide interchange protein DsbD	9.10031	50.4166	48.419
PA2173	hypothetical protein	15.4949	55.7852	48.441
PA2701	major facilitator superfamily transporter	15.1167	44.7471	48.5638
PA2311	hypothetical protein	4.41363	35.2524	48.5865
PA4105	hypothetical protein	18.9134	53.0857	48.6577
PA3071	hypothetical protein	12.7985	57.1457	48.6707
PA2879	transcriptional regulator	13.9802	51.4171	48.7402
PA1963	hypothetical protein	41.0679	51.5029	48.8085
PA0569	hypothetical protein	13.9683	54.2663	48.8223
PA1120	diguanylate cyclase	14.8884	48.9664	48.9052
PA5052	hypothetical protein	13.3598	41.9848	48.9105
PA2118	O6-methylguanine-DNA methyltransferase	18.0003	48.9213	48.9704
PA2136	hypothetical protein	12.1974	46.407	49.0263
PA2095	hypothetical protein	7.88037	46.6432	49.0285
PA3249	transcriptional regulator	26.3041	49.0938	49.0891
PA5259	uroporphyrinogen-III synthase	17.7531	51.3063	49.183
PA3415	branched-chain alpha-keto acid dehydrogenase subunit E2	13.3985	44.9217	49.2352
PA2791	hypothetical protein	19.8955	58.0417	49.2489
PA2958.1	RgsA	20.9284	77.0114	49.293
PA1908	major facilitator superfamily transporter	11.7251	48.4669	49.3834
PA0504	ATP-dependent dethiobiotin synthetase BioD	19.0254	41.3382	49.4461
PA5003	hypothetical protein	17.7007	49.8234	49.4605
PA2641	NADH dehydrogenase I subunit F	12.8293	51.0995	49.4724
PA2355	FMNH2-dependent monooxygenase	23.6884	55.1842	49.4729
PA0850	hypothetical protein	21.3037	54.9837	49.5936
PA5223	2-octaprenyl-6-methoxyphenyl hydroxylase	18.6546	53.3552	49.6861
PA4768	SsrA-binding protein	23.575	50.6019	49.7118
PA4639	hypothetical protein	10.8905	45.7562	49.7287
PA2217	aldehyde dehydrogenase	13.9002	50.3424	49.7733
PA0124	hypothetical protein	13.3759	46.3782	49.7966
PA0061	hypothetical protein	10.0138	46.0696	49.8632
PA1084	flagellar basal body P-ring protein	32.7966	51.7086	49.8886
PA3898	transcriptional regulator	20.687	59.4831	49.9333
PA1476	heme exporter protein CcmB	15.1423	49.1562	49.9589
PA4737	hypothetical protein	15.5948	48.8744	50.0807
PA4069	hypothetical protein	15.6609	41.801	50.0904
PA2598	hypothetical protein	11.2587	51.2036	50.1324
PA0196	pyridine nucleotide transhydrogenase subunit beta	16.6652	54.1401	50.2175
PA5390	acetylornithine deacetylase	15.0379	49.4352	50.2265
PA3005	beta-hexosaminidase	14.1372	44.9608	50.2283
PA2333	sulfatase	16.6545	52.2268	50.2756
PA4891	urease accessory protein UreE	23.4967	45.5232	50.2812
PA4349	hypothetical protein	16.6249	52.2396	50.3057
PA4679	hypothetical protein	8.49719	48.8653	50.3437
PA5071	16S ribosomal RNA methyltransferase RsmE	18.3372	54.3624	50.3759
PA1949	ribose operon repressor RbsR	9.86212	49.2338	50.4109
PA3470	hypothetical protein	24.0803	68.0595	50.4132
PA4330	enoyl-CoA hydratase	15.1868	42.0023	50.4178
PA0468	hypothetical protein	13.8361	55.8745	50.4859
PA2504	hypothetical protein	24.982	60.1025	50.6442
PA2706	hypothetical protein	18.6075	59.071	50.6849
PA1483	cytochrome c-type biogenesis protein CycH	16.5552	50.8004	50.7573
PA2090	hypothetical protein	23.9608	52.1762	50.8065
PA4820	hypothetical protein	6.76636	43.8529	50.8175
PA3554	bifunctional UDP-glucuronic acid decarboxylase/UDP-4-amino-4-deoxy-L-arabinose formyltransferase	13.7602	50.0489	50.9093
PA2135	transporter	12.9814	44.7316	50.9358
PA2157	hypothetical protein	24.7562	56.8274	51.0158
PA4586	hypothetical protein	11.1392	53.3823	51.093
PA1833a	alpha/beta hydrolase	14.4199	51.615	51.0995
PA5120	hypothetical protein	11.4795	52.2223	51.163
PA2430	hypothetical protein	9.6013	50.1209	51.2575
PA1234	hypothetical protein	13.5759	35.7365	51.284
PA1747	hypothetical protein	7.42612	54.1731	51.3795
PA2662	hypothetical protein	9.99167	54.8934	51.4884
PA4013	hypothetical protein	14.9286	58.1273	51.585
PA2901	hypothetical protein	16.5695	53.9754	51.6421
PA1055	monovalent cation/H+ antiporter subunit C	17.8547	53.3508	51.6466
PA2625	hypothetical protein	22.7218	51.0928	51.6581
PA1275	cobalamin biosynthesis protein CobD	19.7115	49.9826	51.6693
PA5487	hypothetical protein	17.1874	46.7836	51.6779
PA2450	hypothetical protein	32.5848	57.3132	51.7109
PA3682	hypothetical protein	22.2226	61.8716	51.7205
PA5093	histidine/phenylalanine ammonia-lyase	23.0604	56.3561	51.7353
PA0739	transcriptional regulator	23.4881	54.3974	51.8016
PA0665	iron-sulfur cluster insertion protein ErpA	36.7378	54.9335	51.835
PA3591	enoyl-CoA hydratase	21.7654	53.2886	51.8419
PA2903	precorrin-3 methylase CobJ	27.3084	61.8344	51.8498
PA1259	hypothetical protein	19.6781	54.883	51.8604
PA3693	hypothetical protein	19.1575	41.949	51.8669
PA4930	biosynthetic alanine racemase	35.6748	57.5259	51.8865
PA3777	exodeoxyribonuclease VII large subunit	21.8031	54.7516	51.9255
PA4219	hypothetical protein	49.4523	54.0912	51.9917
PA0848	alkyl hydroperoxide reductase	20.0296	57.9197	52.0432
PA2745	hydrolase	23.8593	48.8719	52.1435
PA4388	hypothetical protein	6.32546	49.8234	52.1599
PA1636	two-component sensor KdpD	15.8413	50.6951	52.1797
PA1328	transcriptional regulator	13.7034	51.8789	52.1832
PA1861	molybdenum ABC transporter ATP-binding protein ModC	19.5474	51.5439	52.1878
PA0753	hypothetical protein	21.2318	61.8826	52.1946
PA1375	erythronate-4-phosphate dehydrogenase	14.505	44.4619	52.333
PA0816	transcriptional regulator	14.868	50.0768	52.3338
PA0687	type II secretion system protein	8.5194	51.5457	52.3515
PA0089	hypothetical protein	23.1242	54.0349	52.4423
PA3009	hypothetical protein	13.8704	49.5041	52.452
PA2530	hypothetical protein	16.4063	45.9909	52.4883
PA1417	hypothetical protein	28.1452	62.3726	52.504
PA3122	transcriptional regulator	9.51783	46.1452	52.5338
PA1622	hydrolase	14.1617	48.6082	52.5348
PA4401	glutathione S-transferase	7.99971	44.7706	52.5597
PA1746	hypothetical protein	24.2228	47.1701	52.6182
PA3492	electron transport complex subunit D	25.9349	57.5497	52.6667
PA0228	beta-ketoadipyl CoA thiolase	11.4197	50.691	52.6823
PA0623	bacteriophage protein	0	50.2683	52.7165
PA1933	hydroxylase large subunit	0	57.6528	52.7492
PA0743	NAD-dependent L-serine dehydrogenase	10.3661	52.6562	52.8008
PA4452	hypothetical protein	7.94883	46.4374	52.8055
PA2724	hypothetical protein	12.1835	46.2251	52.812
PA3886a	hypothetical protein	4.99225	37.6714	52.8283
PA3773	hypothetical protein	10.5295	51.8241	52.8397
PA2481	hypothetical protein	13.6188	47.6906	52.8715
PA3822	preprotein translocase subunit YajC	10.3506	47.8393	52.9244
PA2170	hypothetical protein	12.9493	62.6352	52.9457
PA5182	hypothetical protein	8.16009	45.4784	52.9597
PA2739	phenylalanine--tRNA ligase subunit beta	10.7669	56.232	52.973
PA4758.1	P32	3.9514	37.0309	53.0107
PA5328	mono-heme cytochrome C	12.5958	47.3323	53.0383
PA3683	hypothetical protein	17.9084	54.4782	53.0456
PA2356	methanesulfonate monooxygenase	13.7782	60.5185	53.0465
PA0058	hypothetical protein	16.2999	53.4277	53.0481
PA1699	hypothetical protein	12.5765	57.5916	53.0492
PA3580	hypothetical protein	24.2117	66.3255	53.1143
PA2981	tetraacyldisaccharide 4'-kinase	14.7519	47.1303	53.1553
PA0185	ABC transporter permease	19.4755	56.5713	53.1556
PA1209	hypothetical protein	23.5235	50.4622	53.1848
PA1497	transporter	22.3377	51.5387	53.2219
PA1111	hypothetical protein	14.4796	70.184	53.2234
PA5029	transcriptional regulator	33.6942	58.4848	53.2326
PA1833	oxidoreductase	14.2226	55.2423	53.2583
PA0957	hypothetical protein	16.5552	72.3539	53.2642
PA3606	hypothetical protein	15.6601	53.1589	53.2679
PA0244	shikimate 5-dehydrogenase	27.3936	51.222	53.4101
PA0467	hypothetical protein	16.1034	64.5057	53.4224
PA4222	ABC transporter ATP-binding protein	22.8329	49.7801	53.427
PA2087	hypothetical protein	21.0958	64.4975	53.5171
PA1355	hypothetical protein	18.8796	54.9235	53.6279
PA1133	hypothetical protein	23.4922	53.8689	53.6862
PA4098	short-chain dehydrogenase	19.3324	50.3381	53.7015
PA4201	D-alanine--D-alanine ligase	23.8473	53.9156	53.7502
PA0503	biotin synthesis protein BioC	24.5619	51.5446	53.7771
PA0911	hypothetical protein	7.16485	59.3922	53.7904
PA5030	major facilitator superfamily transporter	15.7858	59.5838	53.8064
PA3456	tRNA 5-methylaminomethyl-2-thiouridine biosynthesis bifunctional protein MnmC	12.0533	49.8234	53.8091
PA2319	transposase	0	58.4213	53.8118
PA4980	enoyl-CoA hydratase	15.174	54.3528	53.83
PA0800	hypothetical protein	6.24232	42.5459	54.0138
PA0173	chemotaxis response regulator protein-glutamate methylesterase	31.6631	56.1581	54.0803
PA4533	hypothetical protein	7.82225	50.4581	54.1107
PA1398	hypothetical protein	3.07793	63.3719	54.149
PA1503	hypothetical protein	11.3712	60.0303	54.2326
PA2498	hypothetical protein	19.8169	55.8448	54.2346
PA4799	hypothetical protein	16.514	56.2773	54.3049
PA2233	biofilm formation protein PslC	17.6981	49.0859	54.3469
PA2334	transcriptional regulator	10.4842	52.9374	54.3865
PA2266	cytochrome C	25.0536	49.2006	54.3951
PA1489	hypothetical protein	13.1103	50.8902	54.437
PA2112	hypothetical protein	8.84284	70.6167	54.5372
PA4231	salicylate biosynthesis isochorismate synthase	31.2632	53.0614	54.5653
PA0751	hypothetical protein	7.0143	62.6393	54.6011
PA4672	peptidyl-tRNA hydrolase	8.69712	52.2507	54.6118
PA1282	major facilitator superfamily transporter	18.4063	52.4536	54.6524
PA2431	hypothetical protein	7.62265	55.5961	54.7548
PA2358	hypothetical protein	7.19762	54.6142	54.797
PA2216	hypothetical protein	14.5321	58.8277	54.8377
PA5401	hypothetical protein	31.9604	56.8721	54.9419
PA0493	acetyl-CoA carboxylase biotin carboxyl carrier protein subunit	23.2513	72.6342	54.9464
PA3461	hypothetical protein	13.924	56.9411	54.9482
PA4155	hypothetical protein	16.8333	50.6805	54.9494
PA3420	transcriptional regulator	25.5323	48.8607	54.9628
PA0197	transporter TonB	16.6163	56.8097	54.9705
PA2360	hypothetical protein	15.9348	49.4162	55.0179
PA3832	DNA polymerase III subunit chi	44.7806	71.5994	55.0326
PA4488	hypothetical protein	21.1062	67.6693	55.0679
PA4653	hypothetical protein	12.7695	60.8603	55.101
PA1808	ABC transporter permease	10.3201	69.9726	55.1754
PA1680	hypothetical protein	15.9574	54.4564	55.1762
PA4101	protein BfmR	9.23379	56.8834	55.1964
PA1451	hypothetical protein	20.4943	56.7186	55.2234
PA3433	transcriptional regulator	16.3864	54.8392	55.2796
PA5369.4	tRNA-Ile	61.5186	70.8528	55.3211
PA2029	hypothetical protein	10.5265	69.2546	55.3523
PA0891	hypothetical protein	18.7579	56.6725	55.3653
PA2738	integration host factor subunit alpha	28.6613	59.1962	55.4
PA5311	major facilitator superfamily transporter	19.7448	60.7384	55.4826
PA4326	hypothetical protein	20.1027	65.1986	55.6532
PA2243	FAD-binding dehydrogenase	17.6555	59.1761	55.6896
PA2946	hypothetical protein	18.244	50.7816	55.7431
PA4577	hypothetical protein	32.4594	65.5932	55.7497
PA2848	transcriptional regulator	18.8342	59.9347	55.8124
PA2806	7-cyano-7-deazaguanine reductase	9.07822	59.4464	55.8215
PA0238	hypothetical protein	15.2652	48.6328	55.8301
PA1864	transcriptional regulator	8.48913	52.8083	55.8403
PA5069	sec-independent translocase	15.8557	62.8056	55.8438
PA1131	major facilitator superfamily transporter	25.1619	58.2451	55.927
PA2656	two-component sensor	14.7513	52.8397	55.9297
PA1291	hypothetical protein	19.4239	51.069	55.954
PA1448	flagellar biosynthesis protein FliR	13.7734	51.3624	56.0306
PA1887	hypothetical protein	0	51.164	56.0646
PA4308	hypothetical protein	19.4739	51.9287	56.098
PA2902	hypothetical protein	27.2772	60.2987	56.1687
PA3269	transcriptional regulator	13.1325	67.1305	56.1968
PA4816	hypothetical protein	28.7435	57.2607	56.2519
PA1886	DNA polymerase II	14.9541	50.5189	56.2563
PA3402	hypothetical protein	19.0423	54.0523	56.266
PA2244	hypothetical protein	17.5092	54.9699	56.2746
PA0832	hypothetical protein	12.7072	51.4532	56.2857
PA0871	pterin-4-alpha-carbinolamine dehydratase	18.6745	51.2888	56.3231
PA1429	cation-transporting P-type ATPase	19.9793	52.4167	56.3544
PA0029	sulfate transporter	27.4904	61.1251	56.3559
PA0213	phosphoribosyl-dephospho-CoA transferase	20.253	62.2254	56.3629
PA4754	hypothetical protein	13.1151	65.9428	56.4495
PA1405	helicase	16.7953	57.1421	56.4718
PA0023	oxygen-dependent quinone oxidoreductase	19.643	61.9736	56.5113
PA1439	hypothetical protein	24.9403	60.9971	56.5379
PA1356	hypothetical protein	19.8898	49.2158	56.5459
PA4445	hypothetical protein	11.4419	56.0268	56.5509
PA3920	metal transporting P-type ATPase	20.3908	57.9598	56.63
PA2378	aldehyde dehydrogenase	24.2028	59.73	56.6585
PA0881	hypothetical protein	34.1677	55.6233	56.6704
PA5511	DNA-binding response regulator MifR	16.3171	56.2738	56.6738
PA5102	hypothetical protein	14.6669	57.5437	56.7056
PA2052	cyanate hydratase	16.9482	64.7387	56.7166
PA4511	hypothetical protein	16.4767	50.7131	56.7275
PA0157	resistance-nodulation-cell division (RND) efflux membrane fusion protein	15.0706	57.3598	56.7612
PA4792	hypothetical protein	16.7757	53.3366	56.8488
PA2850	organic hydroperoxide resistance protein	26.5821	60.7985	56.8838
PA2369	hypothetical protein	12.5176	58.905	56.8856
PA3309	hypothetical protein	21.9302	54.2485	56.9198
PA3061	pellicle/biofilm biosynthesis protein PelD	18.4035	59.22	56.9198
PA2968	malonyl CoA-ACP transacylase	22.5141	57.5437	56.9747
PA5008	hypothetical protein	16.8281	56.8394	57.0713
PA5222	hypothetical protein	17.2536	64.9871	57.1012
PA5081	hypothetical protein	20.4131	58.4407	57.1384
PA3563	FruR family transcriptional regulator	11.0759	64.846	57.1391
PA2858	hypothetical protein	18.0509	53.5107	57.1537
PA1919	class III (anaerobic) ribonucleoside-triphosphate reductase activating protein NrdG	12.8005	48.9681	57.1702
PA2086	epoxide hydrolase	21.7602	58.0998	57.2073
PA2772a	hypothetical protein	54.3768	74.7352	57.2101
PA2681	transcriptional regulator	15.752	55.3683	57.2155
PA3329	hypothetical protein	22.1118	56.2904	57.232
PA3694	hypothetical protein	21.6595	70.1219	57.2687
PA0380	sulfur carrier protein ThiS	6.54634	42.3871	57.292
PA5180	hypothetical protein	26.2119	63.258	57.3292
PA1957	hypothetical protein	11.962	41.3308	57.3624
PA1675	hypothetical protein	29.3975	60.1364	57.3837
PA2008	fumarylacetoacetase	8.84638	49.9385	57.4421
PA2987	lipoprotein-releasing system ABC transporter ATP-binding protein	25.6494	77.576	57.5267
PA0123	transcriptional regulator	15.6334	55.6608	57.5445
PA3181	2-dehydro-3-deoxy-phosphogluconate aldolase	10.4524	56.0232	57.6609
PA1358	hypothetical protein	23.0845	64.9952	57.7228
PA1277	cobyric acid synthase	21.6176	55.5567	57.7884
PA2838	transcriptional regulator	24.8182	61.126	57.7887
PA4790	hypothetical protein	14.5032	57.5959	57.8071
PA4853	Fis family transcriptional regulator	16.2446	76.1191	57.8258
PA4835	hypothetical protein	25.4	58.0317	57.8366
PA4472	PmbA protein	19.4286	62.5561	57.8659
PA1206	hypothetical protein	34.7923	72.8431	57.8808
PA3036	hypothetical protein	6.20534	58.4745	57.8828
PA0405	hypothetical protein	23.7001	59.5259	57.9489
PA2819.1	tRNA-Gly	190.447	107.186	57.9489
PA2049	hypothetical protein	20.1824	61.5113	57.958
PA0346	hypothetical protein	14.016	64.6469	57.9777
PA4142	secretion protein	17.0976	53.5097	57.983
PA3523	resistance-nodulation-cell division (RND) efflux membrane fusion protein	19.7713	52.6631	58.0146
PA3180	hypothetical protein	31.4434	68.5925	58.0227
PA1599	transcriptional regulator	10.643	57.841	58.0448
PA1619	transcriptional regulator	18.7138	68.6658	58.0652
PA1290	transcriptional regulator	12.5527	52.0881	58.1601
PA5221	2-octaprenyl-3-methyl-6-methoxy-1,4-benzoquinol hydroxylase	21.03	59.2727	58.1798
PA2246	Bkd operon transcriptional regulator BkdR	12.5316	57.9117	58.2121
PA4170	hypothetical protein	25.1975	63.9214	58.231
PA1171	transglycosylase	21.7654	53.8817	58.2354
PA2043	hypothetical protein	20.2059	51.9753	58.2467
PA0015	hypothetical protein	18.7579	71.915	58.3493
PA2855	hypothetical protein	40.2448	73.3958	58.3541
PA2840	ATP-dependent RNA helicase	21.8788	54.6917	58.386
PA0501	8-amino-7-oxononanoate synthase	12.6563	56.0204	58.4594
PA1530.1	4.5S ribosomal RNA	191.25	70.5313	58.4734
PA2195	hydrogen cyanide synthase subunit HcnC	19.5169	58.4651	58.4959
PA5342	transcriptional regulator	15.7701	63.3523	58.5882
PA0741	hypothetical protein	17.0796	60.6496	58.5911
PA0671	hypothetical protein	6.99225	41.1585	58.596
PA1733	hypothetical protein	20.4922	54.3157	58.6368
PA4051	thiamine monophosphate kinase	27.9729	55.5308	58.6754
PA4932	50S ribosomal protein L9	14.522	59.019	58.7119
PA2962	thymidylate kinase	19.124	48.7609	58.7398
PA1394	hypothetical protein	17.5442	50.7027	58.7499
PA2700	OpdB proline porin	10.1939	51.5947	58.758
PA2248	2-oxoisovalerate dehydrogenase subunit beta	15.3283	60.3985	58.76
PA5215	glycine cleavage system aminomethyltransferase T	24.9474	70.9397	58.8323
PA2883	hypothetical protein	11.4873	58.2756	58.8763
PA2415	hypothetical protein	17.0912	62.4547	58.9792
PA1578	hypothetical protein	12.6476	56.5456	59.0196
PA2363	hypothetical protein	23.5108	57.7907	59.0544
PA1306	HIT family protein	12.9113	49.4999	59.0717
PA4985	hypothetical protein	17.5924	54.8195	59.0747
PA2803	hypothetical protein	25.5853	66.9	59.0981
PA0510	uroporphyrin-III C-methyltransferase	30.4935	56.4072	59.1771
PA1424a	hypothetical protein	25.0631	55.3841	59.1986
PA4119	aminoglycoside 3-N-acetyltransferase	36.7406	58.3434	59.2709
PA0271	hypothetical protein	25.5468	72.8996	59.2789
PA3004	S-methyl-5'-thioinosine phosphorylase	24.7235	66.33	59.2851
PA2597	hypothetical protein	16.9046	56.1162	59.2882
PA0880	ring-cleaving dioxygenase	29.931	56.4927	59.3128
PA1980	response regulator EraR	27.6877	68.7828	59.3137
PA1635	potassium-transporting ATPase subunit C	10.4884	49.2819	59.3154
PA2022	UDP-glucose 6-dehydrogenase	20.4167	60.7978	59.3174
PA0926	hypothetical protein	15.6498	50.876	59.3182
PA3432	hypothetical protein	29.4653	82.7836	59.3325
PA0854	fumarate hydratase	16.7267	61.3418	59.3375
PA2279	low molecular weight phosphatase	19.1831	58.2331	59.3991
PA4921	hypothetical protein	17.9429	59.6102	59.4623
PA4324	hypothetical protein	17.0569	66.6388	59.4636
PA0815	transcriptional regulator	15.2638	65.6479	59.4845
PA5440a	hypothetical protein	14.6202	56.7434	59.4971
PA2077	hypothetical protein	27.2603	60.2589	59.5213
PA2069	carbamoyl transferase	14.3913	55.3257	59.5378
PA1876	ABC transporter ATP-binding protein/permease	21.8899	60.0427	59.7002
PA4946	DNA mismatch repair protein	23.2908	65.0298	59.729
PA5155	amino acid ABC transporter permease	47.8478	71.2842	59.7488
PA0079	hypothetical protein	21.6181	55.5335	59.76
PA2469	transcriptional regulator	25.1179	56.4393	59.771
PA2061	ABC transporter ATP-binding protein	14.3751	57.7562	59.8294
PA5253	alginate regulatory protein AlgP	15.0758	57.5863	59.8588
PA0549	hypothetical protein	24.7925	57.1215	59.8605
PA5027	hypothetical protein	18.0602	61.6382	59.9001
PA3200	hypothetical protein	33.2905	65.3933	59.9623
PA1495	hypothetical protein	12.3117	52.8033	60.0504
PA0547	transcriptional regulator	18.2971	57.8787	60.0575
PA1273	hydrogenobyrinate a,c-diamide synthase	22.2656	55.3086	60.0828
PA0273	major facilitator superfamily transporter	20.2155	53.0835	60.1061
PA0946	hypothetical protein	16.7329	66.1673	60.1308
PA2836	secretion protein	25.6162	70.8756	60.1317
PA0307	hypothetical protein	18.2035	69.1178	60.1656
PA5220	hypothetical protein	17.3948	63.734	60.2095
PA0278	hypothetical protein	17.8238	67.5892	60.2135
PA1866	hypothetical protein	26.0428	57.635	60.2448
PA2715	ferredoxin	8.79798	60.6259	60.2721
PA3390	hypothetical protein	28.0823	62.4026	60.2847
PA2672	type II secretion system protein	25.8265	63.3542	60.3488
PA0177	purine-binding chemotaxis protein	13.1762	53.8216	60.3884
PA3469	hypothetical protein	27.4633	61.1094	60.4315
PA3412	hypothetical protein	16.5695	64.4937	60.433
PA2969	phosphate acyltransferase	19.2253	60.5652	60.46
PA2944	cobaltochelatase subunit CobN	24.1601	58.739	60.4835
PA1486	hypothetical protein	11.7917	59.9375	60.4934
PA4830	hypothetical protein	60.7549	58.8193	60.5667
PA1304	oligopeptidase	24.2814	66.2491	60.623
PA4677	hypothetical protein	10.974	63.5762	60.6609
PA2331	hypothetical protein	21.7348	64.6106	60.6804
PA5303	hypothetical protein	28.2491	66.0794	60.7774
PA1928	ribosomal protein alanine acetyltransferase	16.6208	59.0014	60.7989
PA3407	heme acquisition protein HasA	14.3363	55.87	60.8081
PA2927	hypothetical protein	19.9545	57.6785	60.816
PA2293	hypothetical protein	21.8848	52.3765	60.8382
PA2507	catechol 1,2-dioxygenase	22.0948	62.2392	60.862
PA4617	hypothetical protein	20.8971	64.704	60.9678
PA2064	copper resistance protein B	21.0782	59.2991	60.9776
PA4871	hypothetical protein	20.9675	72.0617	60.9873
PA4730	pantoate--beta-alanine ligase	21.3125	65.788	61.013
PA0253	transcriptional regulator	40.6422	72.5417	61.0737
PA0349	hypothetical protein	21.9092	65.2587	61.1019
PA2236	biofilm formation protein PslF	41.0546	61.4615	61.1076
PA2169	hypothetical protein	12.1996	53.123	61.1218
PA0948	hypothetical protein	33.6264	65.8381	61.197
PA2385	acyl-homoserine lactone acylase PvdQ	15.5974	62.5242	61.2064
PA2659	hypothetical protein	11.3555	51.5165	61.217
PA1226	transcriptional regulator	11.0912	55.7139	61.2325
PA4487	hypothetical protein	30.5694	70.7719	61.2595
PA1346	hypothetical protein	17.5102	54.6996	61.3549
PA5294	multidrug efflux protein NorA	21.8256	62.101	61.4206
PA3862	NAD(P)H-dependent anabolic L-arginine dehydrogenase DauB	24.3361	62.91	61.4222
PA4824	hypothetical protein	21.2246	64.2511	61.6523
PA0622	bacteriophage protein	0	60.7022	61.6891
PA2463	hypothetical protein	11.7271	58.4941	61.6963
PA2065	copper resistance protein A	23.6048	65.7229	61.7244
PA0496	hypothetical protein	18.0285	66.9407	61.8266
PA3439	D-erythro-7,8-dihydroneopterin triphosphate 2'-epimerase	15.0918	63.6856	61.9123
PA0381	thiazole synthase	23.4142	62.8412	61.9298
PA2516	toluate 1,2-dioxygenase electron transfer subunit	9.34306	64.4167	61.9812
PA3083	aminopeptidase	17.2934	63.179	62.0398
PA1637	two-component response regulator KdpE	20.7594	66.4312	62.0409
PA2441	hypothetical protein	20.4282	66.2037	62.0612
PA1252	bifunctional Delta(1)-pyrroline-2-carboxylate/Delta(1)-piperideine-2-carboxylate reductase	16.5841	60.6061	62.1412
PA2446	glycine cleavage system protein H	5.48256	59.7492	62.2338
PA3110	hypothetical protein	16.8796	55.8249	62.2987
PA5260	porphobilinogen deaminase	24.9567	56.4877	62.3882
PA2118a	hypothetical protein	1.80496	51.9763	62.3939
PA5394	cardiolipin synthetase	19.295	61.7466	62.4202
PA2066	hypothetical protein	17.7089	66.6652	62.4253
PA4344	hydrolase	15.0153	60.9633	62.4421
PA4047	GTP cyclohydrolase II	18.1687	48.4932	62.4437
PA2913	hypothetical protein	20.6668	59.6651	62.4682
PA4362	hypothetical protein	27.0038	73.8177	62.4836
PA0553	hypothetical protein	21.8211	69.9015	62.5004
PA3864	transcriptional regulator	28.1317	66.4706	62.5608
PA2925	histidine ABC transporter permease HisM	9.95154	64.0587	62.5924
PA1049	pyridoxine/pyridoxamine 5'-phosphate oxidase	10.2883	65.3933	62.6725
PA1321	protoheme IX farnesyltransferase	28.945	64.0827	62.6775
PA0086	hypothetical protein	16.1755	62.191	62.6831
PA5491	cytochrome	27.7485	66.8549	62.7441
PA1624	hypothetical protein	17.8268	59.9178	62.7601
PA2113	pyroglutatmate porin OpdO	14.7628	54.1374	62.7776
PA1981	hypothetical protein	19.0874	56.8587	62.7839
PA3586	hydrolase	19.8194	66.936	62.799
PA2594	hypothetical protein	26.499	60.0217	62.8354
PA4199	acyl-CoA dehydrogenase	32.2431	64.6698	62.8396
PA1893	hypothetical protein	18.2662	66.4928	62.8693
PA4750	dihydropteroate synthase	17.1941	54.297	62.8773
PA0852	chitin-binding protein CbpD	18.8938	64.3872	62.8807
PA2556	transcriptional regulator	21.5668	59.1825	62.8913
PA2287	hypothetical protein	29.792	76.7328	62.9468
PA1601	aldehyde dehydrogenase	18.2703	63.2937	62.9931
PA2301	hypothetical protein	12.9239	56.017	63.0243
PA4664	methyl transferase	24.3845	52.7013	63.0761
PA1238	multidrug efflux pump outer membrane protein	14.045	50.1845	63.0804
PA2920	chemotaxis transducer	23.2423	59.1767	63.0967
PA2898	hypothetical protein	17.5917	70.2794	63.1005
PA5306	hypothetical protein	30.1541	66.1718	63.1738
PA0237	oxidoreductase	22.0983	61.635	63.243
PA3336	major facilitator superfamily transporter	22.7007	72.6218	63.2589
PA3677	resistance-nodulation-cell division (RND) efflux membrane fusion protein	22.2481	57.6083	63.2719
PA4159	iron-enterobactin transporter periplasmic binding protein	24.8833	58.3198	63.2735
PA1335	two-component response regulator	19.6308	63.7413	63.3292
PA1522	hypothetical protein	22.4524	56.6742	63.3458
PA0081	Fha domain-containing protein	30.0623	72.184	63.3551
PA4285	exodeoxyribonuclease V subunit gamma	19.61	62.1305	63.4408
PA1550	hypothetical protein	24.042	60.3417	63.4413
PA4410	D-alanine--D-alanine ligase	31.9816	87.0353	63.4747
PA3562	PTS system fructose-specific transporter subunit FruI	20.8685	59.1426	63.5856
PA2443	L-serine dehydratase	24.3351	64.9659	63.5999
PA5341	hypothetical protein	20.0586	81.9559	63.6534
PA0072	hypothetical protein	30.4099	55.4286	63.7153
PA4759	4-hydroxy-tetrahydrodipicolinate reductase	16.305	59.5473	63.7442
PA1875	hypothetical protein	24.7788	59.6478	63.7529
PA1686	DNA-3-methyladenine glycosidase II	16.9751	59.3534	63.7594
PA0615	hypothetical protein	0	66.914	63.8035
PA4377	hypothetical protein	51.2608	47.6706	63.8795
PA1910	ferric-mycobactin receptor FemA	13.2944	62.2329	63.9325
PA5084	oxidoreductase	33.0268	67.4468	64.0035
PA4419	cell division protein FtsL	19.3941	63.2961	64.0948
PA2125	aldehyde dehydrogenase	28.5744	65.3997	64.1019
PA1543	adenine phosphoribosyltransferase	19.4936	59.7609	64.1109
PA2552	acyl-CoA dehydrogenase	29.0848	62.1468	64.1659
PA1945	transcriptional regulator	16.4353	58.8771	64.1857
PA5162	dTDP-4-dehydrorhamnose reductase	18.239	62.7315	64.2163
PA3943	hypothetical protein	31.7686	59.7038	64.2822
PA2875	hypothetical protein	21.5958	70.2576	64.2946
PA1896	hypothetical protein	22.4926	69.6889	64.3309
PA0902	hypothetical protein	17.2823	60.3087	64.3323
PA3437	short-chain dehydrogenase	19.9083	66.2546	64.4156
PA0272	transcriptional regulator	29.3343	68.0066	64.4217
PA3464	hypothetical protein	11.4447	66.7882	64.5759
PA1264	transcriptional regulator	58.5818	56.4608	64.5791
PA3959	hypothetical protein	19.8118	71.9898	64.5859
PA4659	transcriptional regulator	21.1505	62.6115	64.6178
PA0219	aldehyde dehydrogenase	27.5342	62.7054	64.6205
PA1741	hypothetical protein	24.76	59.4667	64.6295
PA0863	oxidoreductase	14.9857	56.5185	64.6404
PA5236	CDP-6-deoxy-delta-3,4-glucoseen reductase	23.7182	74.1181	64.7106
PA1956	hypothetical protein	10.2251	64.4954	64.7426
PA1662	ClpA/B-type protease	22.8794	67.7837	64.7431
PA2159	hypothetical protein	19.3533	67.5663	64.7537
PA5433	hypothetical protein	20.5332	85.1427	64.7649
PA1351	ECF subfamily sigma-70 factor	25.2986	67.4692	64.796
PA0723	phage coat protein B	0	69.0325	64.8048
PA5189	transcriptional regulator	21.3271	67.4179	64.812
PA4681	hypothetical protein	30.7883	76.4936	64.8372
PA1437	two-component response regulator	24.2822	72.4606	64.8742
PA3212	ABC transporter ATP-binding protein	16.3304	70.1288	64.888
PA4989	transcriptional regulator	17.5442	73.384	64.8972
PA0682	HxcX atypical pseudopilin	12.804	69.9385	64.9116
PA0757	two-component sensor	23.9758	60.1988	64.9162
PA2954	hypothetical protein	21.3916	64.246	64.9788
PA2439	hypothetical protein	21.0425	59.4221	65.0185
PA0853	oxidoreductase	35.7069	65.8723	65.0251
PA4171	protease	14.3091	65.9896	65.03
PA4331	hypothetical protein	13.4373	63.2064	65.0333
PA3089	hypothetical protein	29.9668	56.5542	65.0984
PA0442	hypothetical protein	8.24727	60.0436	65.1022
PA5142	imidazole glycerol phosphate synthase subunit HisH	26.371	65.306	65.1138
PA2404	hypothetical protein	24.5294	73.0744	65.1794
PA3393	copper-binding periplasmic protein	6.95225	74.5609	65.1864
PA0354	hypothetical protein	20.8127	69.8028	65.2321
PA2088	hypothetical protein	11.7788	64.3479	65.268
PA5183	hypothetical protein	19.7802	60.8139	65.2973
PA1173	cytochrome C protein NapB	13.1938	66.8363	65.3017
PA0992	fimbrial subunit CupC1	17.459	56.9583	65.3059
PA3052	hypothetical protein	17.7946	59.3463	65.3174
PA3303	major facilitator superfamily transporter	24.541	67.2362	65.3226
PA3852	hypothetical protein	20.0559	59.0056	65.3336
PA0944	phosphoribosylglycinamide formyltransferase	40.1235	76.9694	65.3457
PA1999	dehydrocarnitine CoA transferase subunit A	21.2087	66.5025	65.3816
PA1679	hypothetical protein	33.5139	69.8486	65.3953
PA1242	hypothetical protein	23.5506	67.2743	65.3982
PA4242	50S ribosomal protein L36	17.994	63.2374	65.4108
PA2158	alcohol dehydrogenase	16.7991	57.6083	65.4301
PA4636a	hypothetical protein	25.8849	76.7771	65.4917
PA4635a	hypothetical protein	7.97464	53.7867	65.4984
PA2115	transcriptional regulator	24.6428	63.0627	65.501
PA4513	oxidoreductase	16.7677	59.7471	65.5388
PA3287	hypothetical protein	21.4202	68.2176	65.5525
PA4906	transcriptional regulator	17.8145	60.4999	65.626
PA1548	hypothetical protein	38.0124	87.5469	65.6664
PA4755	transcription elongation factor GreA	32.3667	76.772	65.6902
PA0274	hypothetical protein	31.4021	54.8639	65.6905
PA3027	transcriptional regulator	19.4652	75.4593	65.6924
PA1255	trans-3-hydroxy-L-proline dehydratase	28.0538	66.1424	65.7113
PA5135	hypothetical protein	23.3469	61.7965	65.7157
PA2503	hypothetical protein	12.8014	69.6098	65.7215
PA4061	thioredoxin	15.9309	57.5547	65.7257
PA4536	hypothetical protein	50.8782	51.3181	65.781
PA4323	hypothetical protein	24.8938	60.2594	65.8027
PA2183	hypothetical protein	0	61.886	65.8655
PA3667	cysteine desulfurase	26.6945	69.7776	65.8828
PA2472	major facilitator superfamily transporter	11.4617	64.2489	65.9007
PA4509	hypothetical protein	17.4499	55.0469	65.9492
PA2761	hypothetical protein	21.4569	56.9923	65.9657
PA3288	hypothetical protein	28.3701	67.1727	65.9673
PA4485	hypothetical protein	9.05058	58.3251	65.9911
PA2250	branched-chain alpha-keto acid dehydrogenase complex dihydrolipoyl dehydrogenase	26.9766	74.3601	66.0139
PA5144	hypothetical protein	23.0845	63.3095	66.0464
PA4993	hypothetical protein	19.6205	67.6755	66.0841
PA3597	amino acid permease	17.5707	64.9625	66.0866
PA5278	diaminopimelate epimerase	25.0179	58.0074	66.117
PA2151	alpha-1,4-glucan:maltose-1-phosphate maltosyltransferase	28.0531	75.6717	66.1188
PA2519	transcriptional regulator XylS	22.7323	65.8325	66.1255
PA4821	transporter	18.9998	61.6208	66.1291
PA3557	4-amino-4-deoxy-L-arabinose-phosphoundecaprenol flippase subunit ArnE	27.4758	61.8498	66.1821
PA0858	hypothetical protein	31.7627	58.9763	66.2782
PA4397	2-dehydropantoate 2-reductase	19.0447	65.4752	66.3009
PA2442	glycine cleavage system protein T2	28.0676	69.6729	66.3108
PA1239	hypothetical protein	18.3372	62.406	66.3249
PA4092	4-hydroxyphenylacetate 3-monooxygenase small subunit	30.4373	67.7424	66.3581
PA1576	3-hydroxyisobutyrate dehydrogenase	18.6167	71.8906	66.4111
PA4498	metallopeptidase	21.03	65.5927	66.4489
PA1505	cyclic pyranopterin monophosphate synthase	27.7431	70.0079	66.4721
PA0328	hypothetical protein	20.8924	67.5846	66.6092
PA2201	hypothetical protein	19.6257	66.9661	66.6104
PA3368	acetyltransferase	15.2787	68.0023	66.6158
PA2307	ABC transporter permease	15.7837	62.7534	66.661
PA0418	hypothetical protein	20.939	67.4516	66.6665
PA3845	transcriptional regulator	15.9404	59.9048	66.6852
PA2188	alcohol dehydrogenase	0	70.8927	66.6925
PA3655	elongation factor Ts	14.0152	63.8255	66.7215
PA4642	hypothetical protein	24.7186	79.3579	66.7404
PA2253	L-asparaginase I	23.1079	67.0118	66.749
PA0375	cell division protein FtsX	24.628	66.3571	66.7551
PA3774	acetylpolyamine aminohydrolase	24.5588	65.5159	66.7664
PA2759	hypothetical protein	16.7088	72.5999	66.8124
PA2484	hypothetical protein	42.0775	70.1174	66.8572
PA2294	ABC transporter ATP-binding protein	28.9325	71.064	66.8788
PA1237	multidrug resistance efflux pump	13.7826	57.9327	66.9029
PA1879	hypothetical protein	21.8117	77.9669	66.9952
PA0857	morphogene protein BolA	23.2203	72.0486	67.0079
PA0463	DNA-binding response regulator CreB	36.4868	72.4606	67.0192
PA0097	hypothetical protein	14.7664	66.5143	67.0545
PA1966	hypothetical protein	10.8472	70.3153	67.0555
PA2232	biofilm formation protein PslB	24.8154	67.8067	67.0557
PA2140	metallothionein	9.50311	48.5779	67.0846
PA0428	ATP-dependent RNA helicase	23.2552	72.0494	67.1034
PA3131	aldolase	33.9783	50.2848	67.1292
PA4982	two-component sensor	26.3202	65.0491	67.1836
PA0251	hypothetical protein	0	56.6916	67.2505
PA0777	hypothetical protein	11.4165	61.4357	67.2608
PA1695	translocation protein in type III secretion	37.1431	69.3488	67.2879
PA3596	methylated-DNA--protein-cysteine methyltransferase	14.4568	63.3927	67.3585
PA3854	GIY-YIG nuclease superfamily protein	34.8099	95.139	67.3854
PA0112	hypothetical protein	20.7459	53.1636	67.4258
PA4111	hypothetical protein	25.9425	60.3126	67.5845
PA3579	glycerol kinase	14.7088	63.613	67.6042
PA3838	ABC transporter ATP-binding protein	38.6193	70.0348	67.6125
PA2081	kynurenine formamidase KynB	9.56459	59.6019	67.6441
PA3662	hypothetical protein	17.3055	78.5482	67.6556
PA3961	ATP-dependent helicase	22.6186	69.9844	67.7383
PA4334	manganese transporter MntH	38.1031	69.5031	67.776
PA1453	flagellar biosynthesis regulator FlhF	16.3882	61.0047	67.7772
PA5146	hypothetical protein	24.2566	68.9965	67.8084
PA1566	hypothetical protein	20.8217	64.9895	67.8086
PA0267	hypothetical protein	11.4037	59.0408	67.8367
PA3281	hypothetical protein	20.7799	70.6886	67.923
PA0103	sulfate transporter	29.2403	77.2549	67.9274
PA5254	FkbP-type peptidyl-prolyl cis-trans isomerase	26.1771	70.2273	67.9584
PA2059	ABC transporter permease	17.4789	66.1761	67.9636
PA4414	UDP-N-acetylmuramoyl-L-alanyl-D-glutamate synthetase	20.6441	67.5224	67.9643
PA0883	acyl-CoA lyase subunit beta	20.553	72.8397	67.9697
PA2424	peptide synthase	22.4806	71.3796	67.9706
PA5498	adhesin	17.2784	60.0146	67.9793
PA0093	hypothetical protein	16.5537	63.4064	68.0108
PA3272	ATP-dependent DNA helicase	24.0743	61.5658	68.0216
PA2766	transcriptional regulator	23.2114	72.809	68.0429
PA2124	dehydrogenase	37.4876	80.1646	68.0775
PA0718	hypothetical protein	3.01447	66.7737	68.1049
PA3364	aliphatic amidase expression-regulating protein	18.7108	65.6353	68.1149
PA5176	ADP-ribose diphosphatase NudE	20.8859	69.7265	68.124
PA5367	phosphate ABC transporter permease	27.3572	61.6777	68.1302
PA3483	hypothetical protein	12.8132	54.2086	68.1426
PA2309	hypothetical protein	23.4952	62.0236	68.2112
PA0731	hypothetical protein	10.9354	57.621	68.2366
PA3103	type II secretion system protein E	21.7994	68.5939	68.3232
PA4995	acyl-CoA dehydrogenase	31.6204	78.3271	68.3369
PA1400	pyruvate carboxylase	25.9054	71.5985	68.4328
PA1993	hypothetical protein	18.7196	75.9097	68.4365
PA3664	hypothetical protein	28.7362	81.6074	68.4643
PA1314	hypothetical protein	11.7868	59.286	68.4675
PA0571	hypothetical protein	14.5488	71.5756	68.5007
PA2001	acetyl-CoA acetyltransferase	25.9749	71.4473	68.5032
PA1647	sulfate transporter	19.3068	68.8327	68.5091
PA1054	monovalent cation/H+ antiporter subunit A	17.1873	71.4812	68.514
PA0169	hypothetical protein	25.2755	75.0518	68.5276
PA1628	3-hydroxyacyl-CoA dehydrogenase	17.8882	71.9509	68.5416
PA1146	iron-containing alcohol dehydrogenase	16.2529	58.9915	68.5643
PA2407	adhesion protein	22.8957	73.7168	68.566
PA1245	hypothetical protein	18.6011	63.2097	68.5743
PA2352	glycerophosphoryl diester phosphodiesterase	26.1297	76.259	68.6144
PA1066	short-chain dehydrogenase	20.0276	87.2479	68.6272
PA3273	hypothetical protein	16.2192	64.8094	68.7204
PA3521	hypothetical protein	19.3747	64.0008	68.7502
PA0860	ABC transporter ATP-binding protein/permease	23.3139	68.6011	68.7722
PA2449	transcriptional regulator	24.4431	63.593	68.7909
PA0446	hypothetical protein	31.3187	70.339	68.8365
PA0480	3-oxoadipate enol-lactonase	33.3076	86.0672	68.8511
PA1295	hypothetical protein	24.7648	54.1449	68.8834
PA2844	hypothetical protein	22.0572	66.2046	68.8844
PA1752	2-dehydropantoate 2-reductase	13.8799	69.3744	68.8858
PA3650	1-deoxy-D-xylulose 5-phosphate reductoisomerase	17.6768	64.9462	68.8949
PA0474	esterase	12.9957	77.6877	68.9007
PA2006	major facilitator superfamily transporter	53.0346	70.1505	68.9169
PA5063	ubiquinone/menaquinone biosynthesis methyltransferase	18.773	77.0615	68.9212
PA2013	gamma-carboxygeranoyl-CoA hydratase	26.3823	74.9225	68.9416
PA2483	hypothetical protein	26.0887	73.2434	68.9923
PA2595	hypothetical protein	28.9653	69.2686	68.9924
PA1868	secretion protein XqhA	24.7997	69.0603	69.0084
PA3098	type II secretion system protein J	34.2775	72.4324	69.0134
PA4293	two-component sensor PprA	31.5846	72.441	69.0568
PA1931	ferredoxin	0	85.6613	69.1024
PA5335	hypothetical protein	28.022	78.5411	69.1068
PA3253	ABC transporter permease	24.2937	69.4906	69.1225
PA0332	hypothetical protein	12.5583	57.0095	69.1904
PA2897	transcriptional regulator	20.7728	67.7287	69.2155
PA0189	porin	21.0427	65.2764	69.2502
PA1139	hypothetical protein	25.2107	86.6188	69.2648
PA2474	hypothetical protein	11.8308	69.9823	69.2696
PA5184	chorismate mutase	27.5111	62.5472	69.2874
PA0152	transcriptional regulator PcaQ	13.031	63.6332	69.3648
PA1059	monovalent cation/H+ antiporter subunit G	17.393	57.3399	69.3979
PA3285	ECF subfamily sigma-70 factor	28.9537	77.0554	69.4263
PA0419	16S ribosomal RNA methyltransferase RsmE	21.8392	71.0139	69.4525
PA3678	transcriptional regulator	21.9646	80.8169	69.6
PA1130	rhamnosyltransferase	19.643	58.0764	69.6518
PA3419	hypothetical protein	33.8799	58.7402	69.6677
PA4227	transcriptional regulator PchR	29.3388	64.2504	69.6867
PA2121	transcriptional regulator	16.9439	67.8061	69.6885
PA3298	hypothetical protein	3.4741	82.8746	69.6967
PA2211	hypothetical protein	26.8646	79.3283	69.7169
PA1081	flagellar basal body rod protein FlgF	36.7259	71.5465	69.7439
PA2578	acetyltransferase	19.0766	66.2092	69.7535
PA3335	hypothetical protein	29.8228	70.7652	69.8016
PA3474	hypothetical protein	17.2182	71.1763	69.8088
PA2373	hypothetical protein	46.1114	69.4102	69.8244
PA3481	hypothetical protein	18.826	75.8954	69.825
PA0840	oxidoreductase	19.3885	66.2746	69.831
PA3240	quercetin 2,3-dioxygenase	15.5403	68.3766	69.8846
PA2096	transcriptional regulator	38.7328	63.8318	69.8967
PA3330	short-chain dehydrogenase	17.2566	63.0552	69.9499
PA4194	ABC transporter permease	23.2166	65.861	69.978
PA1182	transcriptional regulator	25.826	75.0335	70.001
PA4197	protein BfiS	33.401	74.8993	70.0584
PA3856	hypothetical protein	22.5205	75.973	70.2554
PA0670	hypothetical protein	34.0724	74.1018	70.2611
PA1286	major facilitator superfamily transporter	20.6144	61.2205	70.3035
PA0495	hypothetical protein	44.609	83.2374	70.3095
PA1595	hypothetical protein	18.5426	70.4819	70.3497
PA1915	hypothetical protein	35.5871	82.3149	70.3797
PA2161	hypothetical protein	9.46011	70.0947	70.4291
PA3322	hypothetical protein	32.8797	74.5213	70.4428
PA4668	molecular chaperone LolB	16.7493	80.7817	70.5047
PA0998	hypothetical protein	27.816	68.1682	70.5092
PA3351	protein FlgM	16.5154	48.2088	70.5274
PA1433	hypothetical protein	26.0513	70.0283	70.5536
PA1620	hypothetical protein	20.0856	81.0213	70.568
PA2974	hydrolase	30.1264	68.696	70.6359
PA1985	coenzyme PQQ synthesis protein A	19.4936	65.3933	70.6945
PA1271	tonB-dependent receptor	16.7765	63.5915	70.7555
PA1200	hypothetical protein	19.8464	67.07	70.783
PA1477	heme exporter protein CcmC	27.0444	71.2889	70.9145
PA4084	usher CupB3	22.7002	63.9155	70.9313
PA4658	hypothetical protein	44.9146	66.8477	70.9539
PA4965	hypothetical protein	24.3948	76.4434	70.961
PA1849	hypothetical protein	23.1035	79.9635	71.0102
PA4071	hypothetical protein	23.1802	61.1821	71.0141
PA2283	hypothetical protein	14.199	71.6084	71.035
PA2929	hypothetical protein	16.831	70.4819	71.0834
PA2932	morphinone reductase	18.2554	78.9769	71.0929
PA1006	hypothetical protein	13.924	62.8724	71.1959
PA4991	hypothetical protein	19.0957	62.0251	71.2164
PA0975	radical activating enzyme	13.1306	65.1465	71.2905
PA5101	hypothetical protein	19.5668	71.1763	71.2939
PA1462	plasmid partitioning protein	32.3534	69.6202	71.3294
PA4306	type IVb pilin Flp	12.0166	51.871	71.3745
PA3290	hypothetical protein	28.0151	75.9201	71.4083
PA3356	hypothetical protein	17.0922	69.4399	71.4139
PA2142a	hypothetical protein	11.6033	72.758	71.4347
PA0676	sigma factor regulator VreR	22.2958	74.5016	71.4466
PA5295	hypothetical protein	20.7664	70.2787	71.4668
PA1203	hypothetical protein	55.2556	79.4977	71.4909
PA2674	type II secretion system protein	25.612	83.4633	71.496
PA3847	hypothetical protein	21.2318	70.7683	71.5089
PA5549	glucosamine--fructose-6-phosphate aminotransferase	33.827	76.3634	71.5302
PA0787	hypothetical protein	19.0665	71.9743	71.5474
PA1147	amino acid permease	22.0038	71.7277	71.6176
PA4698	hypothetical protein	25.5188	69.5263	71.6517
PA0163	transcriptional regulator	17.0385	77.0765	71.6558
PA0552	phosphoglycerate kinase	17.6346	72.1669	71.7025
PA0182	3-ketoacyl-ACP reductase	44.8507	82.6751	71.7193
PA0773	pyridoxine 5'-phosphate synthase	25.9523	79.2373	71.8121
PA1822	hypothetical protein	32.2527	75.1334	71.8567
PA1706	type III secretion protein PcrV	28.943	68.4861	71.8724
PA3024	carbohydrate kinase	26.0351	83.5022	71.9673
PA1831	hypothetical protein	12.4611	72.4227	71.9956
PA1399	transcriptional regulator	20.8587	70.3533	72.0419
PA4766	hypothetical protein	34.6871	69.8505	72.0807
PA5074	ABC transporter ATP-binding protein	19.2151	83.5814	72.1005
PA4561	bifunctional riboflavin kinase/FMN adenylyltransferase	15.3208	66.6965	72.1218
PA5247	hypothetical protein	16.7088	70.8669	72.1239
PA3750	hypothetical protein	44.0944	78.9203	72.1506
PA1359	transcriptional regulator	22.0304	68.4788	72.1987
PA2982	hypothetical protein	25.0631	70.6679	72.1987
PA0598	hypothetical protein	15.6025	80.2492	72.2462
PA1924	hypothetical protein	16.1833	55.6205	72.2744
PA1646	chemotaxis transducer	23.3744	78.0923	72.2908
PA4112	sensor/response regulator hybrid protein	27.9825	71.5026	72.292
PA2320	GntR family transcriptional regulator	54.3156	81.6873	72.3736
PA3808	hypothetical protein	45.8244	80.3124	72.3783
PA1474	hypothetical protein	20.8775	67.5092	72.4428
PA3252	ABC transporter permease	24.6454	75.5359	72.4565
PA4283	exodeoxyribonuclease V subunit alpha	33.9787	70.6292	72.532
PA2207	hypothetical protein	12.1691	74.0473	72.6022
PA5499	transcriptional regulator	28.3701	80.8148	72.6284
PA5123	hypothetical protein	34.1392	66.1269	72.6397
PA4109	transcriptional regulator AmpR	24.81	67.0184	72.6849
PA4736	hypothetical protein	30.4338	86.1742	72.6898
PA3229	hypothetical protein	13.7988	80.0534	72.7395
PA2808	repressor PtrA	24.6715	51.3804	72.7627
PA5326	hypothetical protein	17.994	71.6444	72.7959
PA4139	hypothetical protein	14.0354	71.7457	72.8003
PA1578a	hypothetical protein	18.5762	79.4244	72.9065
PA4006	nicotinic acid mononucleotide adenylyltransferase	35.4964	66.7402	72.9263
PA4040	hypothetical protein	34.2007	80.6665	72.9508
PA4480	rod shape-determining protein MreC	22.9682	75.7888	72.9621
PA5425	5-(carboxyamino)imidazole ribonucleotide synthase	22.0315	70.9397	72.9653
PA4910	ABC transporter ATP-binding protein	26.6278	68.8283	73.0257
PA2308	ABC transporter ATP-binding protein	27.1739	67.4289	73.0491
PA3969	hypothetical protein	30.5327	91.2512	73.0962
PA4224	pyochelin biosynthetic protein PchG	40.4352	82.7781	73.127
PA0735	hypothetical protein	20.2102	71.1633	73.3047
PA3129	tRNA-dihydrouridine synthase C	26.7732	76.2143	73.3268
PA3830	transcriptional regulator	25.1402	74.8271	73.3532
PA3256	oxidoreductase	38.0762	87.5402	73.3608
PA4987	transcriptional regulator	18.5676	69.2546	73.402
PA3900	transmembrane sensor	10.9421	52.4086	73.5231
PA2068	major facilitator superfamily transporter	25.5476	74.0289	73.5323
PA4901	benzoylformate decarboxylase	19.4567	71.6271	73.5862
PA2798	two-component response regulator	23.6884	71.0772	73.6
PA4724	glutamyl-Q tRNA(Asp) synthetase	29.2403	76.1756	73.6312
PA1882	transporter	18.1398	72.1979	73.6471
PA1685	enolase-phosphatase	16.8424	69.1549	73.6908
PA4053	6,7-dimethyl-8-ribityllumazine synthase	34.5735	92.4397	73.7123
PA3102	type II secretion system protein F	18.7253	70.8082	73.7399
PA1716	type III secretion outer membrane protein PscC	23.8885	82.1548	73.7404
PA2277	ArsR family transcriptional regulator	21.243	71.9672	73.7414
PA2371	ClpA/B-type protease	22.9107	80.0692	73.7418
PA1969	hypothetical protein	71.65	106.683	73.7602
PA1292	3-mercaptopyruvate sulfurtransferase	17.4416	74.6477	73.7609
PA0740	SDS hydrolase SdsA1	24.1377	77.1545	73.769
PA4223	ABC transporter ATP-binding protein	34.2076	81.0176	73.7792
PA3337	ADP-L-glycero-D-mannoheptose-6-epimerase	12.0298	57.7533	73.7886
PA2291	glucose-sensitive porin	19.6226	83.259	73.819
PA5011	heptosyltransferase I	24.8871	72.8458	73.8211
PA4800	hypothetical protein	33.2924	74.082	73.8211
PA2490	hypothetical protein	27.3689	59.5888	73.8352
PA2540	hypothetical protein	30.5355	79.4459	74.0231
PA1764	hypothetical protein	22.9863	73.8471	74.0951
PA3989	DNA polymerase III subunit delta	22.8176	73.0072	74.1462
PA1308	hypothetical protein	26.734	78.4363	74.1927
PA2464	hypothetical protein	20.3847	81.9951	74.1927
PA1862	molybdenum ABC transporter permease ModB	29.2403	84.417	74.1954
PA2531	aminotransferase	24.7958	76.1966	74.2202
PA1444	flagellar motor switch protein FliN	48.3021	78.2039	74.255
PA0949	NAD(P)H dehydrogenase	27.3302	96.6424	74.3151
PA0025	shikimate dehydrogenase	28.815	62.9587	74.3428
PA0245	3-dehydroquinate dehydratase	9.81219	79.7509	74.3792
PA3652	ditrans,polycis-undecaprenyl-diphosphate synthase	42.5841	100.042	74.3952
PA0662	N-acetyl-gamma-glutamyl-phosphate reductase	24.5788	66.2868	74.396
PA3527	dihydroorotase	20.2755	79.6604	74.4053
PA3800	outer membrane protein assembly factor BamB	37.2987	76.0429	74.4095
PA4503	ABC transporter permease	13.7959	69.7085	74.4125
PA3883	short-chain dehydrogenase	14.4618	71.5875	74.4576
PA2425	pyoverdine biosynthesis protein PvdG	32.795	68.2874	74.4637
PA0564	transcriptional regulator	14.8125	67.4419	74.4945
PA3094.1	tRNA-Asp	193.67	105.794	74.5428
PA0711	hypothetical protein	13.8416	74.2929	74.6195
PA3935	taurine dioxygenase	31.975	72.4949	74.6226
PA0799	helicase	26.6422	69.2576	74.6271
PA0839	transcriptional regulator	11.1321	73.0912	74.642
PA0579	30S ribosomal protein S21	18.6813	62.2793	74.7056
PA1552.1	cytochrome C oxidase cbb3-type subunit CcoQ	29.2403	78.7532	74.7218
PA2258	HTH-type transcriptional regulator PtxR	37.4613	83.6493	74.736
PA3462	sensor/response regulator hybrid protein	16.3364	78.0657	74.7361
PA1665	hypothetical protein	25.8608	72.7322	74.7383
PA5553	ATP synthase subunit epsilon	34.8001	73.858	74.8256
PA4704.2	regulatory RNA PrrF2	492.541	70.1905	74.8817
PA2286	hypothetical protein	26.2879	84.4096	74.9091
PA3922	hypothetical protein	18.3393	76.1009	74.9167
PA3921	transcriptional regulator	19.6655	81.0523	74.9449
PA1090	hypothetical protein	0	74.6224	74.9756
PA0376	RNA polymerase sigma factor RpoH	40.1157	68.6165	74.9853
PA1052a	hypothetical protein	12.2737	65.8161	75.0213
PA2347	hypothetical protein	32.5533	59.8249	75.1329
PA0790	hypothetical protein	16.9852	67.7745	75.1627
PA5098	histidine ammonia-lyase	29.4123	73.4651	75.2188
PA1471	hypothetical protein	23.6285	75.9933	75.2373
PA4927	hypothetical protein	35.3629	78.2126	75.2395
PA3029	molybdopterin biosynthesis protein B	13.9704	62.2793	75.2738
PA2097	flavin-binding monooxygenase	22.9406	68.5072	75.3048
PA2979	3-deoxy-manno-octulosonate cytidylyltransferase	12.7281	70.9251	75.3131
PA1778	uroporphyrin-III C-methyltransferase	17.1163	74.7352	75.3293
PA1227	hypothetical protein	46.2886	80.8971	75.3452
PA3324	short-chain dehydrogenase	22.3864	76.7516	75.3642
PA3113	N-(5'-phosphoribosyl)anthranilate isomerase	15.3098	71.915	75.3772
PA1514	ureidoglycolate hydrolase	39.0444	98.4746	75.3839
PA1714	hypothetical protein	29.8737	65.0223	75.4567
PA3087	hypothetical protein	34.1584	76.4874	75.4738
PA5352	hypothetical protein	28.1493	89.0501	75.5213
PA1568	hypothetical protein	58.9763	97.7468	75.5639
PA2003	3-hydroxybutyrate dehydrogenase	32.7674	77.1585	75.5698
PA4175	endopeptidase IV	24.6301	72.3139	75.6033
PA3630	glutathione-dependent formaldehyde neutralization regulator GfnR	16.2125	67.6645	75.614
PA2162	malto-oligosyltrehalose synthase	32.0792	77.8525	75.6516
PA0329	hypothetical protein	19.4936	64.6358	75.6677
PA3776	transcriptional regulator	26.4417	80.6548	75.6935
PA4417	UDP-N-acetylmuramoylalanyl-D-glutamate--2,6-diaminopimelate ligase	37.3294	74.9393	75.7001
PA2007	maleylacetoacetate isomerase	35.2806	70.9925	75.7013
PA1934	hypothetical protein	36.608	84.9352	75.7044
PA3360	secretion protein	30.3172	75.0174	75.7098
PA0964	transcriptional regulator PmpR	30.6495	80.9381	75.7265
PA3913	protease	35.4055	65.1306	75.7506
PA2298	oxidoreductase	26.0875	74.6485	75.7563
PA5277	diaminopimelate decarboxylase	25.3041	68.9264	75.7566
PA1516	hypothetical protein	21.2502	79.2251	75.7666
PA1490	transcriptional regulator	22.8052	79.9291	75.9155
PA4572	peptidyl-prolyl cis-trans isomerase FklB	11.3555	77.7584	75.9371
PA4075	hypothetical protein	3.24893	66.6098	75.9509
PA2708	hypothetical protein	21.3244	79.4835	75.9549
PA3109	hypothetical protein	27.1402	97.0318	75.9881
PA2200	hypothetical protein	23.0295	82.9766	76.0212
PA2529	hypothetical protein	18.4128	77.5494	76.0251
PA1671	serine-threonine kinase Stk1	19.3163	96.4763	76.0274
PA0383	hypothetical protein	26.1795	84.1117	76.0847
PA1838	sulfite reductase	22.3136	71.5818	76.1154
PA2120	hypothetical protein	44.7806	74.3867	76.1536
PA0486	serine/threonine protein kinase	27.8908	78.7977	76.1604
PA2475	cytochrome P450	40.0165	87.6109	76.2818
PA1332	hypothetical protein	14.3023	74.329	76.3187
PA2952	electron transfer flavoprotein subunit beta	45.7319	90.8779	76.3862
PA0675	ECF sigma factor VreI	19.922	72.1345	76.4301
PA4929	hypothetical protein	15.6721	78.1006	76.4394
PA1469	hypothetical protein	25.1151	63.1579	76.4927
PA1987	pyrroloquinoline-quinone synthase	32.1527	75.4299	76.5133
PA0070	hypothetical protein	15.4351	68.936	76.5385
PA4690	hypothetical protein	29.0991	72.8096	76.6166
PA1232	hypothetical protein	27.7353	76.2738	76.6226
PA3447	ABC transporter ATP-binding protein	26.9011	79.5182	76.6269
PA2205	hypothetical protein	6.06875	77.0853	76.6638
PA1128	transcriptional regulator	18.2752	74.981	76.6715
PA4789	hypothetical protein	33.5404	96.2276	76.6816
PA0597	nucleotidyl transferase	26.6412	69.1992	76.691
PA1874	hypothetical protein	22.9872	80.8193	76.741
PA0801	hypothetical protein	15.3988	74.4403	76.7793
PA3284	hypothetical protein	74.0755	88.7332	76.7827
PA2642	NADH-quinone oxidoreductase subunit G	24.7542	84.2489	76.8207
PA2704	transcriptional regulator	26.4883	80.67	76.835
PA0096	hypothetical protein	32.3593	78.2228	76.8515
PA1858	streptomycin 3''-phosphotransferase	13.3488	68.1462	76.8637
PA3695	hypothetical protein	20.9136	73.2504	76.9004
PA3363	aliphatic amidase regulator	22.4126	66.1362	76.902
PA2923	histidine ABC transporter substrate-binding protein HisJ	30.468	78.9188	76.9752
PA2973	peptidase	35.2315	79.0776	76.9825
PA2280	hypothetical protein	32.7846	76.6763	76.9911
PA3191	two-component sensor	20.6656	75.2082	77.0221
PA3409	transmembrane sensor	33.2398	72.8422	77.0266
PA4903	major facilitator superfamily transporter	19.5812	74.1753	77.039
PA1482	cytochrome c-type biogenesis protein CcmH	22.4926	95.3352	77.0582
PA0325	ABC transporter permease	36.2203	84.298	77.1284
PA3313	hypothetical protein	30.8938	87.5617	77.1409
PA0289	transcriptional activator GpuR	24.6858	74.5799	77.1469
PA2285	hypothetical protein	20.2433	79.4695	77.1535
PA4805	hypothetical protein	27.3076	76.7005	77.1761
PA1412	hypothetical protein	27.1098	76.7381	77.1873
PA2561	methyl-accepting chemotaxis protein CtpH	21.6861	77.1869	77.1896
PA0556	hypothetical protein	17.072	77.0561	77.2063
PA0465	hypothetical protein	23.3664	73.1404	77.2722
PA2692	transcriptional regulator	20.7189	54.094	77.287
PA3089a	1-aminocyclopropane-1-carboxylate deaminase	39.5719	84.949	77.2927
PA1010	4-hydroxy-tetrahydrodipicolinate synthase	23.053	76.7757	77.3733
PA0056	transcriptional regulator	36.5742	69.9476	77.4117
PA4192	ABC transporter ATP-binding protein	27.3539	80.3604	77.4389
PA0066	hypothetical protein	31.6636	71.019	77.4507
PA2935	hypothetical protein	23.3923	81.4302	77.4632
PA2860	hypothetical protein	28.0468	59.4831	77.5194
PA0452	hypothetical protein	15.5581	69.8468	77.5568
PA4886	two-component sensor	22.4344	85.7951	77.5669
PA2496	hypothetical protein	25.5003	77.3422	77.5856
PA5552	bifunctional glucosamine-1-phosphate acetyltransferase/N-acetylglucosamine-1-phosphate uridyltransferase	27.3767	80.5388	77.6202
PA0032	transcriptional regulator	22.2418	82.5762	77.7221
PA2534	transcriptional regulator	29.5289	70.0642	77.7403
PA1274	5,6-dimethylbenzimidazole synthase	9.61326	72.9151	77.7482
PA0361	gamma-glutamyltranspeptidase	31.1121	74.4335	77.7781
PA3988	hypothetical protein	18.5564	67.5491	77.8103
PA0678	HxcU pseudopilin	30.0201	74.5691	77.8141
PA1215	hypothetical protein	37.4876	80.1937	77.8366
PA5195	heat shock protein	19.9366	75.6788	77.8506
PA3386	hypothetical protein	10.306	64.117	77.9193
PA0137	ABC transporter permease	31.717	82.1542	78.018
PA2214	major facilitator superfamily transporter	11.4044	65.9228	78.0925
PA3172	phosphoglycolate phosphatase	42.7656	93.172	78.1357
PA3761	N-acetyl-D-glucosamine phosphotransferase system transporter	20.6372	76.2621	78.1415
PA2032	transcriptional regulator	20.0681	76.9379	78.1519
PA2391	hypothetical protein	24.131	81.5531	78.1519
PA2847	hypothetical protein	25.2636	80.9133	78.1671
PA2815	acyl-CoA dehydrogenase	22.6469	76.3837	78.2005
PA3827	hypothetical protein	38.5217	69.6968	78.2152
PA3585	membrane protein GlpM	30.8353	78.1322	78.2152
PA1743	hypothetical protein	28.5093	84.077	78.2152
PA2212	4-hydroxythreonine-4-phosphate dehydrogenase	26.0395	75.9144	78.2508
PA3559	nucleotide sugar dehydrogenase	21.0027	78.7532	78.2541
PA4900	major facilitator superfamily transporter	35.651	82.8719	78.2825
PA1807	ABC transporter ATP-binding protein	32.3985	89.7657	78.2937
PA3177	hypothetical protein	18.1328	83.794	78.3324
PA1783	nitrate transporter	22.075	77.0783	78.3642
PA4716	hypothetical protein	42.7832	78.1441	78.4475
PA3094	transcriptional regulator	26.705	78.1191	78.4587
PA3187	ABC transporter ATP-binding protein	35.1337	78.6618	78.4795
PA0293	N-carbamoylputrescine amidohydrolase	27.2444	88.5089	78.4822
PA2585	excinuclease ABC subunit C	21.7502	78.0485	78.5413
PA2447	transcriptional regulator	40.4428	80.9631	78.5669
PA4970	hypothetical protein	36.1204	75.2236	78.5692
PA4626	glycerate dehydrogenase	23.645	76.888	78.5866
PA3075	hypothetical protein	26.284	80.8257	78.6134
PA3937	taurine ABC transporter ATP-binding protein	39.3194	85.4925	78.6255
PA4322	hypothetical protein	22.2783	92.4551	78.645
PA2900	hypothetical protein	23.3923	69.7528	78.6609
PA2164	glycosyl hydrolase	19.5269	79.0009	78.7098
PA1199	lipoprotein	10.5134	69.6968	78.7561
PA5147	A/G-specific adenine glycosylase	31.1295	80.1234	78.7899
PA4998	hypothetical protein	23.4462	81.3936	78.7975
PA2376	transcriptional regulator	23.0917	79.508	78.8338
PA1415	hypothetical protein	23.5848	72.4798	78.8342
PA3314	phosphonates ABC transporter ATP-binding protein	43.8605	79.4758	78.8438
PA3056	hypothetical protein	16.3672	67.6847	78.8585
PA0231	3-oxoadipate enol-lactonase	21.7087	73.8859	78.8989
PA2005	transcriptional regulator	31.4849	81.4024	78.9143
PA3858	amino acid-binding protein	17.6126	69.1992	78.9189
PA4786	3-ketoacyl-ACP reductase	27.8818	78.7585	79.0139
PA0893	transcriptional regulator ArgR	41.3795	86.9645	79.0174
PA1570	transcriptional regulator	26.0577	69.2275	79.1566
PA4118	hypothetical protein	41.7059	98.598	79.1652
PA3705	hypothetical protein	20.7225	89.1406	79.2093
PA0113	protoheme IX farnesyltransferase	19.174	85.2716	79.2213
PA0694	transporter ExbD	6.89236	94.8425	79.2467
PA2012	methylcrotonyl-CoA carboxylase subunit alpha	25.7636	73.482	79.3342
PA2108	thiamine pyrophosphate protein	48.1402	82.4911	79.3453
PA1438	two-component sensor	20.5046	65.8972	79.3636
PA1841	hypothetical protein	11.0972	83.4392	79.4475
PA5543	hypothetical protein	38.0344	77.3574	79.5271
PA4655	ferrochelatase	19.122	80.9448	79.5385
PA4473	hypothetical protein	12.5108	77.3379	79.5622
PA1777	outer membrane porin F	28.324	79.3484	79.5694
PA5033	hypothetical protein	26.0212	69.7071	79.632
PA4449	ATP phosphoribosyltransferase	26.206	75.2052	79.6342
PA3279	phosphate-specific outer membrane porin OprP	17.0403	77.3901	79.6478
PA1258	ABC transporter permease	15.9373	77.0917	79.6787
PA3186	porin B	24.1634	77.418	79.7359
PA2438	hypothetical protein	12.9102	73.5697	79.7634
PA0747	aldehyde dehydrogenase	21.6251	79.9849	79.9018
PA4844	chemotaxis transducer	22.308	77.7261	79.9343
PA3552	UDP-4-amino-4-deoxy-L-arabinose--oxoglutarate aminotransferase	20.8423	75.2555	79.9589
PA3055	hypothetical protein	22.436	89.1495	79.9937
PA4143	toxin transporter	21.4429	82.0011	80.0035
PA1663	transcriptional regulator	15.1423	73.3512	80.0298
PA1324	hypothetical protein	27.5304	84.0588	80.08
PA3194	phosphogluconate dehydratase	30.0085	86.3524	80.1417
PA4379	hypothetical protein	18.8523	79.7612	80.2208
PA4876	OsmE family transcriptional regulator	20.0868	78.4178	80.2556
PA5293	transcriptional regulator	25.3225	93.134	80.3387
PA0236	transcriptional regulator	42.7359	80.484	80.3442
PA3590	3-hydroxyacyl-CoA dehydrogenase	26.6081	85.1679	80.3464
PA1194	amino acid permease	31.5276	81.6873	80.3649
PA3781	transporter	22.187	77.8272	80.3711
PA5252a	hypothetical protein	106.698	74.9001	80.4067
PA0172	hypothetical protein	21.0055	85.9154	80.408
PA0054	RNA 2'-phosphotransferase-like protein	30.6784	90.5262	80.418
PA2476	thiol:disulfide interchange protein DsbG	37.6597	88.8873	80.4393
PA0410	twitching motility protein PilI	32.6708	78.4928	80.4672
PA1532	DNA polymerase III subunits gamma/tau	21.8659	72.4705	80.4737
PA1654	aminotransferase	24.3544	78.1933	80.5198
PA3958	hypothetical protein	26.4702	77.2919	80.5269
PA0882	hypothetical protein	25.7402	83.184	80.5709
PA0701	transcriptional regulator	5.77696	65.1945	80.6109
PA3264	transporter	62.5106	72.8189	80.645
PA0144	hypothetical protein	15.9493	67.9411	80.6622
PA1165	4'-phosphopantetheinyl transferase	23.9458	79.861	80.716
PA1188	hypothetical protein	21.0768	76.6952	80.7196
PA1583	succinate dehydrogenase flavoprotein subunit	24.1443	76.8427	80.8112
PA3013	3-ketoacyl-CoA thiolase	39.5341	89.0975	80.8245
PA1929	hypothetical protein	42.236	83.0391	80.8285
PA3366.1	AmiL	542.993	50.0726	80.8625
PA1261	transcriptional regulator	24.302	64.8812	80.916
PA2996	Na(+)-translocating NADH-quinone reductase subunit D	23.7821	84.257	80.916
PA0448	transcriptional regulator	22.7746	82.7102	80.9356
PA4728	2-amino-4-hydroxy-6-hydroxymethyldihydropteridine pyrophosphokinase	43.9502	115.694	80.9836
PA3928	hypothetical protein	14.3637	63.3719	81.0652
PA1710	exoenzyme S synthesis protein ExsC	24.2334	82.7547	81.0999
PA2210	major facilitator superfamily transporter	36.9804	82.9076	81.101
PA3573	major facilitator superfamily transporter	27.8267	79.933	81.1087
PA2628	hypothetical protein	33.4738	89.0783	81.1121
PA2303	protein AmbD	46.3545	90.5614	81.1173
PA1046	hypothetical protein	19.4035	86.1065	81.1203
PA4176	peptidyl-prolyl cis-trans isomerase C2	21.7747	79.5055	81.1595
PA5053	ATP-dependent protease peptidase subunit	10.8419	59.3403	81.1897
PA1028	oxidoreductase	25.0826	80.4259	81.2025
PA1739	oxidoreductase	37.5431	75.504	81.2978
PA5526	hypothetical protein	28.8285	100.349	81.3506
PA0582	dihydroneopterin aldolase	38.1611	97.3246	81.3765
PA5355	glycolate oxidase subunit GlcD	39.182	92.7712	81.416
PA4150	dehydrogenase E1 component	17.3643	74.8885	81.4179
PA1782	serine/threonine-protein kinase	27.4815	82.8361	81.4271
PA1983	cytochrome C550	23.4323	88.7267	81.4296
PA0279	transcriptional regulator	10.7926	62.1189	81.443
PA4955	hypothetical protein	23.1486	83.8299	81.5339
PA3440a	type III effector protein	12.6794	77.1602	81.5696
PA1825	hypothetical protein	30.1923	74.1558	81.6013
PA5343	hypothetical protein	19.8711	75.7	81.6049
PA5280	site-specific tyrosine recombinase XerC	38.1856	102.433	81.6193
PA1075	hypothetical protein	22.0682	79.4355	81.6208
PA3778	transcriptional regulator	20.8056	79.2065	81.6863
PA2455	hypothetical protein	33.3938	90.7296	81.7021
PA2176	hypothetical protein	3.11699	85.6103	81.7885
PA2420	porin	21.8839	81.1079	81.7896
PA3593	acyl-CoA dehydrogenase	19.5951	78.1086	81.8085
PA0457	hypothetical protein	15.8733	71.3187	81.8252
PA0578	hypothetical protein	53.8022	82.7069	81.8252
PA3418	leucine dehydrogenase	18.8951	73.5697	81.8392
PA2278	arsenite-antimonite efflux pump ArsB	20.154	78.8677	81.842
PA0898	N-succinylglutamate 5-semialdehyde dehydrogenase	38.9273	84.2108	81.8449
PA4062	hypothetical protein	16.463	83.7369	81.9061
PA2543	hypothetical protein	31.5594	79.8464	81.9082
PA3226	hydrolase	36.8682	89.0865	81.9647
PA5127	rRNA methylase	48.0377	84.6028	81.9658
PA1509	hypothetical protein	22.1029	96.9007	81.9894
PA3230	hypothetical protein	33.295	82.5076	82.114
PA3302	hypothetical protein	44.3261	85.6836	82.1624
PA3952	hypothetical protein	22.1443	85.7839	82.1675
PA0040	hypothetical protein	17.6585	78.0095	82.18
PA1047	esterase	25.8922	85.9549	82.1804
PA5448	glycosyltransferase WbpY	27.0629	84.6733	82.1836
PA4718	hypothetical protein	21.7004	81.9423	82.1884
PA0088	hypothetical protein	29.2403	80.0389	82.2133
PA1563	23S rRNA (cytidine(2498)-2'-O)-methyltransferase RlmM	20.6256	74.0294	82.2206
PA3659	succinyldiaminopimelate transaminase	33.884	89.6327	82.2313
PA5085	transcriptional regulator	20.2574	74.8913	82.2326
PA4992	hypothetical protein	25.7876	84.9388	82.2337
PA1222	membrane-bound lytic murein transglycosylase A	20.6046	84.2868	82.2367
PA3687	phosphoenolpyruvate carboxylase	29.3401	78.5328	82.2605
PA2011	3-hydroxy-3-isohexenylglutaryl-CoA/hydroxy-methylglutaryl-CoA lyase	15.3487	89.3842	82.2729
PA1698	type III secretion outer membrane protein PopN	27.7227	82.9241	82.2749
PA3192	two-component response regulator GltR	21.0578	83.3466	82.3501
PA0145	hypothetical protein	31.7756	81.3591	82.3538
PA0032a	DOPA 4,5-dioxygenase	21.118	81.8528	82.4173
PA2116	hypothetical protein	16.2691	84.8497	82.4223
PA5104	hypothetical protein	30.873	69.6769	82.5215
PA1104	flagellum-specific ATP synthase	26.0705	89.4507	82.5546
PA4667	hypothetical protein	28.1519	80.8893	82.5622
PA2296	hypothetical protein	29.8014	80.9498	82.6667
PA0074	serine/threonine protein kinase PpkA	33.9958	80.6918	82.7175
PA0660	hypothetical protein	18.5581	91.5486	82.7789
PA4862	ABC transporter ATP-binding protein	31.2482	71.7415	82.7858
PA5446	hypothetical protein	36.1204	81.6958	82.8161
PA1633	potassium-transporting ATPase subunit A	16.3021	78.8798	82.8475
PA1246	alkaline protease secretion ATP-binding protein AprD	20.0843	90.0848	82.9353
PA2024	ring-cleaving dioxygenase	32.7658	78.0921	82.9517
PA1145	transcriptional regulator	34.0004	79.0388	82.9525
PA1436	resistance-nodulation-cell division (RND) efflux transporter	37.8686	85.065	82.967
PA0404	Holliday junction resolvase	42.7514	91.2284	82.987
PA2617	leucyl/phenylalanyl-tRNA--protein transferase	13.5253	83.1854	83.0656
PA5114	hypothetical protein	30.5296	81.9475	83.0705
PA2650	hypothetical protein	22.8508	86.6374	83.0731
PA2881	two-component response regulator	40.7826	97.1065	83.1235
PA2915	hypothetical protein	18.4143	72.3216	83.1909
PA2063	hypothetical protein	32.6087	86.092	83.1995
PA5014	bifunctional glutamine-synthetase adenylyltransferase/deadenyltransferase	23.1424	73.1386	83.2403
PA1101	flagellar MS-ring protein	30.1678	87.6277	83.2876
PA5083	hypothetical protein	26.4912	85.807	83.3062
PA0276	hypothetical protein	29.4103	89.3635	83.3223
PA2492	transcriptional regulator MexT	30.5847	92.4883	83.3328
PA2886	hypothetical protein	30.1647	89.2843	83.3709
PA1018	hypothetical protein	29.645	90.4235	83.3991
PA3094.2	tRNA-Asp	181.138	135.882	83.4504
PA1244	hypothetical protein	30.5228	78.2315	83.5985
PA1463	hypothetical protein	27.6651	80.7744	83.6241
PA3204	two-component response regulator	16.4315	88.8444	83.6461
PA2427	hypothetical protein	0	93.7383	83.6919
PA3023	lipid kinase	25.2837	102.689	83.7155
PA4182	hypothetical protein	21.1409	79.1795	83.7234
PA2705	hypothetical protein	25.9007	80.1727	83.8042
PA2752	hypothetical protein	12.2493	82.478	83.8253
PA4884	hypothetical protein	21.9302	85.0352	83.8268
PA1737	3-hydroxyacyl-CoA dehydrogenase	27.809	86.3374	83.8615
PA0063	hypothetical protein	24.8076	116.476	83.9118
PA5522	glutamine synthetase	21.0325	83.8039	83.9151
PA0492	hypothetical protein	25.7731	75.8183	83.9464
PA2240	biofilm formation protein PslJ	32.1705	90.1815	83.9555
PA0874	hypothetical protein	19.0555	87.331	83.9614
PA1268	4-hydroxyproline 2-epimerase	25.6201	88.8913	83.9644
PA0151	TonB-dependent receptor	22.4078	84.969	84.0353
PA5156	hypothetical protein	45.1896	69.104	84.0544
PA3550	alginate o-acetyltransferase AlgF	18.5952	84.2636	84.0654
PA3357	D-serine dehydratase	20.6441	83.0576	84.0978
PA1164	hypothetical protein	10.7898	68.0246	84.0986
PA0401	dihydroorotase	43.1709	81.8444	84.1183
PA4476	hypothetical protein	27.6375	87.4739	84.1847
PA1480	cytochrome c-type biogenesis protein CcmF	32.1732	93.2107	84.2684
PA0833	hypothetical protein	23.3431	93.7853	84.3329
PA3377	hypothetical protein	37.7646	88.5844	84.4357
PA5186	iron-containing alcohol dehydrogenase	34.1388	75.3772	84.4489
PA2826	glutathione peroxidase	16.7861	62.2793	84.5289
PA1884	transcriptional regulator	23.6783	91.6589	84.5588
PA2525	hypothetical protein	23.5563	85.5186	84.5694
PA1158	two-component sensor	20.5909	78.7496	84.6302
PA3341	transcriptional regulator	14.721	72.6735	84.6467
PA4883	hypothetical protein	20.9675	88.3455	84.7601
PA1871	protease LasA	26.8676	91.7393	84.7775
PA3936	taurine ABC transporter permease	36.6307	90.3392	84.8048
PA4089	3-ketoacyl-ACP reductase	17.7284	73.0678	84.8477
PA1669	hypothetical protein	23.5713	85.3904	84.8662
PA1918	hypothetical protein	53.5342	85.4573	84.9017
PA1223	transcriptional regulator	21.5868	78.915	84.9183
PA5204	N-acetylglutamate synthase	21.9471	85.4938	84.9266
PA1651	transporter	25.3563	85.6613	84.9556
PA4516	hypothetical protein	31.9279	87.649	84.9839
PA0134	guanine deaminase	36.4064	82.4213	85.1007
PA0059	osmotically inducible protein OsmC	62.5204	97.0246	85.1026
PA1734	hypothetical protein	17.9284	84.0998	85.1101
PA5302	alanine racemase	30.3838	86.0776	85.1729
PA4356	xenobiotic reductase	35.9048	90.9171	85.1917
PA3333	3-oxoacyl-ACP synthase III	12.6325	87.4544	85.2134
PA0584	multifunctional tRNA nucleotidyl transferase/2'3'-cyclic phosphodiesterase/2'nucleotidase/phosphatase	30.2363	83.7664	85.2858
PA3654	uridylate kinase	34.5892	82.9378	85.3079
PA3121	3-isopropylmalate dehydratase large subunit	34.4113	98.0211	85.3464
PA5211	hypothetical protein	34.4687	82.9841	85.3475
PA4495	hypothetical protein	25.4156	92.8145	85.3996
PA4347	hypothetical protein	16.1771	83.8587	85.4507
PA0593	4-hydroxythreonine-4-phosphate dehydrogenase	65.3241	93.8165	85.5119
PA0067	oligopeptidase A	29.2832	86.2413	85.5904
PA1360	hypothetical protein	29.4366	80.5869	85.6047
PA1682	MFS metabolite transporter	26.3468	77.2653	85.6106
PA2117	hypothetical protein	15.0226	90.8859	85.6669
PA5508	glutamine synthetase	24.8279	99.3663	85.7766
PA2281	transcriptional regulator	14.1585	83.8257	85.8784
PA5048	nuclease	22.844	77.7518	85.924
PA5032	transcriptional regulator	21.1543	86.7735	85.946
PA4336	hypothetical protein	25.3416	90.1932	85.9596
PA1404	hypothetical protein	36.9352	104.891	85.9734
PA3286	3-oxoacyl-ACP synthase	31.0731	90.2784	85.9802
PA0414	methylesterase	41.3955	93.9983	85.9808
PA1467	hypothetical protein	19.1326	81.3475	86.0516
PA4343	major facilitator superfamily transporter	33.2276	84.2469	86.1462
PA2020	transcriptional regulator	25.3601	70.6029	86.1708
PA3537	ornithine carbamoyltransferase	21.118	77.3403	86.2373
PA1865	Fanconi-associated nuclease	25.1154	84.7888	86.2731
PA2984	hypothetical protein	26.8759	77.6561	86.34
PA3889	ABC transporter	37.9562	85.115	86.353
PA0412	methyltransferase PilK	29.1402	98.9644	86.3747
PA4763	DNA repair protein RecN	27.5665	88.5502	86.3844
PA5451	LPS efflux transporter membrane protein	23.744	84.3814	86.4032
PA5145	hypothetical protein	21.7916	78.3808	86.4167
PA3254	ABC transporter ATP-binding protein	41.9229	78.2618	86.4789
PA3018	hypothetical protein	16.8547	81.8062	86.4913
PA1204	NAD(P)H-dependent FMN reductase	23.8953	84.9141	86.4961
PA1287	glutathione peroxidase	26.5534	79.7175	86.5083
PA1011	hypothetical protein	27.9882	97.9526	86.5354
PA4329	pyruvate kinase	19.5741	97.0733	86.5439
PA1267	hypothetical protein	25.7818	86.5883	86.5608
PA5037	hypothetical protein	32.1008	82.8134	86.6079
PA3467	major facilitator superfamily transporter	19.0447	86.2623	86.6595
PA3923	hypothetical protein	70.0493	96.5038	86.6684
PA3401	hypothetical protein	17.0506	71.6769	86.7246
PA2765	hypothetical protein	29.3378	86.1945	86.7588
PA0780	proline utilization regulator	22.8331	93.7911	86.7727
PA1348	hypothetical protein	32.7095	80.9631	86.7812
PA3698	hypothetical protein	15.0969	79.203	86.7823
PA4189	aldehyde dehydrogenase	29.2992	84.5595	86.7982
PA2445	glycine dehydrogenase	25.4939	84.9074	86.8139
PA2517	toluate 1,2-dioxygenase subunit beta	28.164	84.9749	86.8156
PA4808	selenocysteine synthase	23.8786	87.4832	86.9001
PA4731	aspartate alpha-decarboxylase	31.773	95.9199	86.9795
PA0299	aminotransferase	38.3899	86.2916	86.9965
PA5340	hypothetical protein	19.5335	87.2931	87.0921
PA3093	hypothetical protein	17.3247	82.8164	87.103
PA2824	sensor/response regulator hybrid protein	28.9059	92.8729	87.1216
PA2123	transcriptional regulator	34.9756	82.8255	87.1724
PA0580	tRNA N6-adenosine threonylcarbamoyltransferase	17.1851	79.2513	87.2577
PA1792	UDP-2,3-diacylglucosamine hydrolase	28.391	92.4111	87.2775
PA4205	hypothetical protein	33.3614	99.9813	87.3006
PA5462	hypothetical protein	32.8208	102.697	87.3015
PA0704	amidase	6.28824	74.3066	87.3371
PA2149	hypothetical protein	14.8007	84.2693	87.3515
PA2015	isovaleryl-CoA dehydrogenase	28.5621	83.9165	87.3641
PA2470	gentisate 1,2-dioxygenase	37.8307	95.6357	87.393
PA1736	acetyl-CoA acetyltransferase	19.1299	82.2335	87.4047
PA4996	bifunctional heptose 7-phosphate kinase/heptose 1-phosphate adenyltransferase	25.6084	91.0982	87.4744
PA4643	hypothetical protein	28.3378	79.1947	87.5001
PA2312	transcriptional regulator	31.8026	100.546	87.5192
PA2263	2-hydroxyacid dehydrogenase	37.6836	90.8634	87.5601
PA4868	urease subunit alpha	28.9825	90.64	87.5637
PA0031	choline sulfatase	26.1655	86.6473	87.5982
PA2949	lipase	23.8734	80.8054	87.659
PA1009	hypothetical protein	21.0656	78.7532	87.6606
PA1991	iron-containing alcohol dehydrogenase	30.8983	96.3724	87.6743
PA2878	hypothetical protein	33.2028	89.9849	87.718
PA4983	two-component response regulator	31.3886	85.92	87.7189
PA0433	hypothetical protein	32.0635	90.0258	87.8002
PA0864	transcriptional regulator	23.1254	81.1762	87.8006
PA1108	major facilitator superfamily transporter	20.6803	76.6068	87.8168
PA4001	soluble lytic transglycosylase B	23.4094	69.9135	87.8311
PA5567	tRNA modification GTPase TrmE	45.143	97.2431	87.8734
PA0033	hypothetical protein	60.3981	102.097	87.8812
PA0386	coproporphyrinogen III oxidase	22.8606	93.241	87.9824
PA4911	branched-chain amino acid ABC transporter permease	40.0853	81.0508	87.9886
PA1408	hypothetical protein	16.6829	90.0583	88.0145
PA1814	hypothetical protein	23.9448	83.1698	88.0691
PA2596	hypothetical protein	26.574	87.9861	88.0722
PA3804	hypothetical protein	24.619	89.5533	88.1045
PA1407	hypothetical protein	35.107	81.5581	88.1406
PA3730	hypothetical protein	22.2718	85.6777	88.1679
PA3406	transporter HasD	25.7373	86.6729	88.1761
PA0809	divalent metal cation transporter MntH	17.9838	83.4741	88.2063
PA0170	hypothetical protein	12.2027	76.1082	88.2113
PA2357	FMN reductase MsuE	23.9239	86.3251	88.2214
PA3798	aminotransferase	17.5595	98.2159	88.2533
PA0974	hypothetical protein	31.3669	85.334	88.2574
PA2165	glycogen synthase	30.0936	90.826	88.2819
PA0851	hypothetical protein	25.8699	88.3163	88.3178
PA2655	hypothetical protein	45.4219	101.824	88.3207
PA5006	hypothetical protein	27.1644	90.046	88.3323
PA2777	hypothetical protein	31.3486	79.8112	88.4189
PA1077	flagellar basal-body rod protein FlgB	32.2504	93.6021	88.4788
PA2206	transcriptional regulator	27.2971	93.892	88.4967
PA0737	hypothetical protein	13.8507	86.6993	88.5067
PA5224	aminopeptidase	19.5812	91.3056	88.5313
PA4887	major facilitator superfamily transporter	15.3195	89.092	88.5626
PA0355	protease PfpI	44.9976	89.959	88.5771
PA4620	hypothetical protein	32.9766	99.6469	88.6439
PA3631	hypothetical protein	42.2519	85.2115	88.6743
PA4554	type 4 fimbrial biogenesis protein PilY1	21.8673	88.6488	88.695
PA4202	hypothetical protein	14.371	82.8032	88.71
PA4607	hypothetical protein	46.8883	89.181	88.7175
PA0572	hypothetical protein	34.6833	86.517	88.7247
PA2107	hypothetical protein	20.0065	80.3543	88.7555
PA0770	ribonuclease III	33.8171	91.5235	88.7835
PA2138	multifunctional non-homologous end joining protein LigD	32.6476	95.3221	88.8104
PA4096	major facilitator superfamily transporter	22.8353	89.8601	88.8158
PA4801	hypothetical protein	24.9613	94.5835	88.8298
PA5441	hypothetical protein	33.4232	88.9559	88.8385
PA0673	hypothetical protein	11.4775	88.0059	88.8426
PA0071	hypothetical protein	22.0711	85.1187	88.847
PA3718	major facilitator superfamily transporter	25.2851	90.6811	88.9985
PA4864	urease accessory protein	26.847	83.3346	89.0279
PA2264	hypothetical protein	28.0169	85.2627	89.0652
PA4138	tyrosine--tRNA ligase	23.8595	97.1135	89.0684
PA2555	AMP-binding protein	36.34	88.8936	89.0797
PA2694	thioredoxin	26.826	86.1625	89.0892
PA0953	thioredoxin	23.7696	81.8069	89.1227
PA5457	hypothetical protein	24.2654	105.01	89.162
PA5225	hypothetical protein	20.7053	76.755	89.1751
PA1331	hypothetical protein	23.0636	88.6876	89.2456
PA0087	hypothetical protein	31.4764	93.6388	89.2574
PA2410	hypothetical protein	27.2336	89.8776	89.2653
PA2133	hypothetical protein	19.1187	77.3483	89.2807
PA2328	hypothetical protein	35.0884	86.7551	89.2857
PA3289	hypothetical protein	18.4341	96.7586	89.2892
PA0048	transcriptional regulator	17.8183	95.7544	89.3083
PA2304	protein AmbC	19.6547	80.0195	89.3699
PA5333	hypothetical protein	34.6639	90.4054	89.375
PA0699	PpiC-type peptidyl-prolyl cis-trans isomerase	4.64132	83.0391	89.3888
PA3731	hypothetical protein	41.4658	87.191	89.4185
PA2911	TonB-dependent receptor	25.7022	88.6982	89.4534
PA1460	flagellar motor protein	35.5146	85.8294	89.5907
PA3267	hypothetical protein	25.5911	97.7337	89.6034
PA2653	transporter	19.7802	71.0153	89.6494
PA0545	hypothetical protein	21.2413	95.5808	89.6813
PA3213	hypothetical protein	33.5376	110.63	89.6909
PA0958	porin D	27.1329	85.1711	89.7063
PA3206	two-component sensor	25.5689	85.6271	89.8167
PA5500	zinc transporter ZnuC	41.6945	97.248	89.8473
PA1922	TonB-dependent receptor	5.45462	92.1429	89.862
PA0142	8-oxoguanine deaminase	28.7855	85.807	89.874
PA0090	secretion protein ClpV1	40.25	99.6193	89.8819
PA2348	hypothetical protein	23.7459	94.2664	89.9235
PA1065	hypothetical protein	19.2468	86.4027	89.9437
PA0041	hemagglutinin	34.5244	89.7766	89.9931
PA4491	hypothetical protein	34.6424	92.4267	90.024
PA4302	ATPase TadA	33.8135	100.887	90.0488
PA0721	hypothetical protein	1.88647	88.3964	90.0543
PA1553	cbb3-type cytochrome C oxidase subunit II	38.5571	104.409	90.0714
PA0188	hypothetical protein	38.9871	116.509	90.0846
PA0294	transcriptional regulator AguR	28.0549	96.8415	90.0857
PA3871	PpiC-type peptidyl-prolyl cis-trans isomerase	27.8479	88.0579	90.0941
PA1909	hypothetical protein	21.9302	86.4125	90.1543
PA3960	hypothetical protein	21.9302	95.9834	90.1599
PA2877	transcriptional regulator	26.0023	88.5286	90.1676
PA3680	ribosomal RNA small subunit methyltransferase J	35.4902	104.021	90.2024
PA1510	hypothetical protein	21.9046	87.3658	90.2061
PA3870	molybdenum cofactor biosynthesis protein A	25.1644	89.4557	90.2119
PA4451	hypothetical protein	39.1089	86.8796	90.2484
PA2511	transcriptional regulator	27.3143	89.5778	90.2484
PA0604	ABC transporter	24.7998	91.7237	90.3001
PA0919	hypothetical protein	31.2899	96.9112	90.3889
PA1184	transcriptional regulator	27.862	83.2907	90.3902
PA2891	geranyl-CoA carboxylase subunit alpha	39.046	88.0565	90.4119
PA4757	leucine export protein LeuE	19.269	78.7532	90.4424
PA2856	esterase TesA	27.5033	84.9712	90.4866
PA1140	hypothetical protein	26.6202	87.4142	90.5287
PA3532	hypothetical protein	34.4945	99.9712	90.5617
PA0546	S-adenosylmethionine synthetase	36.0164	100.149	90.5969
PA3479	rhamnosyltransferase subunit A	15.0153	80.9631	90.6142
PA3735	threonine synthase	37.888	90.3182	90.6324
PA0709	hypothetical protein	4.43035	87.3168	90.6738
PA1795	cysteine--tRNA ligase	25.0541	84.354	90.679
PA3859	carboxylesterase	20.035	109.911	90.694
PA3716	hypothetical protein	32.1181	97.3265	90.703
PA4531	hypothetical protein	49.2908	101.07	90.7641
PA0602	ABC transporter	29.5793	93.7258	90.8239
PA2259	transcriptional regulator PtxS	89.5217	85.6934	90.8306
PA1021	enoyl-CoA hydratase	22.1029	89.2506	90.9116
PA5331	orotate phosphoribosyltransferase	38.1217	90.4505	90.9231
PA3007	LexA repressor	46.4993	104.265	90.9234
PA4030	hypothetical protein	13.8285	87.0561	90.9651
PA4163	amidase	39.2949	93.4845	90.9872
PA0685	type II secretion system protein	28.1129	87.5318	90.9967
PA4547	two-component response regulator PilR	30.7482	108.528	91.0038
PA5513	hypothetical protein	38.8208	94.8856	91.0081
PA0870	aromatic amino acid aminotransferase	33.8457	92.7962	91.0305
PA4100	dehydrogenase	23.9144	87.1465	91.1079
PA2026	hypothetical protein	25.0381	84.7297	91.1851
PA0566	hypothetical protein	25.8403	100.226	91.2978
PA4840	translation initiation factor Sui1	10.6114	73.9316	91.3158
PA0021	hypothetical protein	41.0009	90.7253	91.3257
PA1788	hypothetical protein	13.683	77.6096	91.3283
PA1020	acyl-CoA dehydrogenase	44.3728	123.148	91.3349
PA1056	monovalent cation/H+ antiporter subunit D	39.6499	92.9705	91.3795
PA5113	hypothetical protein	34.7111	92.093	91.3999
PA0311	hypothetical protein	32.5595	89.1436	91.4517
PA5249	hypothetical protein	51.7972	97.393	91.6236
PA2167	hypothetical protein	30.0392	91.8194	91.6621
PA1785	hypothetical protein	27.8768	92.4186	91.7135
PA2572	two-component response regulator	22.6482	90.1938	91.7256
PA0916	ribosomal protein S12 methylthiotransferase RimO	21.9468	99.7034	91.7354
PA4781	cyclic di-GMP phosphodiesterase	27.1623	93.7035	91.7449
PA1125	NAD-dependent protein deacylase	25.7455	98.6544	91.7585
PA2137	hypothetical protein	26.3	109.946	91.8281
PA0435	hypothetical protein	19.5726	88.1258	91.8715
PA5538	N-acetylmuramoyl-L-alanine amidase	38.5708	103.152	91.881
PA0475	transcriptional regulator	25.3929	98.4668	91.895
PA3026	hypothetical protein	33.3626	100.209	91.8995
PA0366	coniferyl aldehyde dehydrogenase	30.9567	101.684	91.9007
PA4920	NAD synthetase	53.9251	109.485	91.9487
PA3723	FMN oxidoreductase	21.3161	83.8492	91.9604
PA2593	quorum threshold expression protein QteE	40.416	97.2992	91.9809
PA3352	hypothetical protein	21.6043	117.736	92.0495
PA4936	23S rRNA (guanosine(2251)-2'-O)-methyltransferase RlmB	49.7908	86.6408	92.0606
PA5496	hypothetical protein	34.8341	106.146	92.0795
PA5316	50S ribosomal protein L28	23.6884	98.0702	92.1523
PA3710	GMC-type oxidoreductase	35.1618	102.549	92.1676
PA4365	transporter	17.3114	96.7963	92.194
PA4073	aldehyde dehydrogenase	36.1967	91.7113	92.2377
PA0651	indole-3-glycerol phosphate synthase	27.1442	97.4146	92.2539
PA1562	aconitate hydratase	35.7881	99.5375	92.2627
PA2055	major facilitator superfamily transporter	31.0988	84.077	92.2879
PA3400	hypothetical protein	23.3613	91.8043	92.3175
[truncated: 3,619 more rows]

## Sheet: Enrichment_P.aeruginosa
Group	Adj.Pval	Fold	Pathway
A25	3.77E-03	100	Glutaminyl-tRNA aminoacylation (GO:0006425)
A25	3.77E-03	100	Cellular response to lipid (GO:0071396)
A25	7.53E-03	100	Malate transmembrane transport (GO:0071423)
A25	7.53E-03	100	Succinate transmembrane transport (GO:0071422)
A25	7.53E-03	100	Aspartate transmembrane transport (GO:0015810)
A25	7.53E-03	100	Succinate transport (GO:0015744)
A25	7.53E-03	100	Malate transport (GO:0015743)
A25	7.53E-03	100	Fumarate transport (GO:0015741)
A25	7.53E-03	100	L-aspartate transmembrane transport (GO:0070778)
A25	1.13E-02	88.32	Glutamyl-tRNA aminoacylation (GO:0006424)
A25	2.24E-02	44.16	Diol catabolic process (GO:0034313)
A25	3.35E-02	29.44	Sphingolipid metabolic process (GO:0006665)
A25	3.71E-02	26.50	Diol metabolic process (GO:0034311)
A25	3.71E-02	26.50	Amine transport (GO:0015837)
A25	3.71E-02	26.50	Polyol catabolic process (GO:0046174)
A25	3.71E-02	26.50	Beta-ketoadipate pathway (GO:0042952)
A25	2.47E-03	26.50	Pilus assembly (GO:0009297)
A25	4.08E-02	24.09	Glycine betaine catabolic process (GO:0031457)
A25	2.99E-03	24.09	Amino-acid betaine metabolic process (GO:0006577)
A25	3.86E-03	21.20	Type iv pilus-dependent motility (GO:0043107)
A25	4.80E-02	20.38	Negative regulation of bacterial-type flagellum-dependent cell motility (GO:1902201)
A25	5.91E-03	17.09	Cell adhesion (GO:0007155)
A25	3.59E-02	6.62	Cell motility (GO:0048870)
A3 ∩ A25 ∩ A61	2.98E-03	18.30	tRNA wobble guanine modification (GO:0002099)
A3 ∩ A25 ∩ A61	1.49E-03	10.98	Diol biosynthetic process (GO:0034312)
A3 ∩ A25 ∩ A61	1.49E-03	10.98	Polyol biosynthetic process (GO:0046173)
A3 ∩ A25 ∩ A61	1.66E-02	9.15	Negative regulation of proteolysis (GO:0045861)
A3 ∩ A25 ∩ A61	1.66E-02	9.15	L-arginine deiminase pathway (GO:0019546)
A3 ∩ A25 ∩ A61	1.66E-02	9.15	Tetrahydrobiopterin metabolic process (GO:0046146)
A3 ∩ A25 ∩ A61	3.86E-02	6.10	Sphingosine catabolic process (GO:0051872)
A3 ∩ A25 ∩ A61	1.92E-02	4.99	Glycine betaine catabolic process (GO:0031457)
A3 ∩ A25 ∩ A61	1.92E-02	4.99	Tetrahydrofolate biosynthetic process (GO:0046654)
A3 ∩ A25 ∩ A61	2.46E-02	4.58	Cytokinetic process (GO:0032506)
A3 ∩ A25 ∩ A61	1.18E-02	4.31	Amino-acid betaine catabolic process (GO:0006579)
A3 ∩ A25 ∩ A61	3.75E-02	3.92	Folic acid-containing compound biosynthetic process (GO:0009396)
A3 ∩ A25 ∩ A61	2.93E-02	3.33	Cytokinesis (GO:0000910)
A3 ∩ A25 ∩ A61	2.93E-02	3.33	Glycerolipid metabolic process (GO:0046486)
A3 ∩ A25 ∩ A61	2.93E-02	3.33	Polyol metabolic process (GO:0019751)
A3 ∩ A25 ∩ A61	3.91E-02	3.05	Imidazole-containing compound metabolic process (GO:0052803)
A3 ∩ A25 ∩ A61	3.91E-02	3.05	Folic acid-containing compound metabolic process (GO:0006760)
A3 ∩ A25 ∩ A61	3.91E-02	3.05	L-histidine metabolic process (GO:0006547)
A3 ∩ A25 ∩ A61	4.46E-02	2.93	Pteridine-containing compound metabolic process (GO:0042558)
A3 ∩ A25 ∩ A61	3.08E-02	2.15	Aerobic respiration (GO:0009060)
A25 ∩ A61	2.08E-02	47.97	Glucuronate catabolic process (GO:0006064)
A25 ∩ A61	2.08E-02	47.97	Putrescine biosynthetic process from arginine
A25 ∩ A61	2.08E-02	47.97	Regulation of response to osmotic stress (GO:0047484)
A25 ∩ A61	4.13E-02	23.98	Defense response to gram-negative bacterium (GO:0050829)
A25 ∩ A61	4.14E-03	19.19	Regulation of siderophore biosynthetic process (GO:1900704)
A25 ∩ A61	2.72E-03	10.28	Response to reactive oxygen species (GO:0000302)
A25 ∩ A61	1.02E-02	6.54	Xenobiotic detoxification by transmembrane export across the plasma membrane (GO:1990961)
A25 ∩ A61	9.24E-04	6.48	Pyoverdine biosynthetic process (GO:0002049)
A25 ∩ A61	3.23E-03	6.40	Nonribosomal peptide biosynthetic process (GO:0019184)
A25 ∩ A61	3.23E-03	6.40	Siderophore biosynthetic process (GO:0019290)
A25 ∩ A61	1.33E-03	6.00	Siderophore metabolic process (GO:0009237)
A25 ∩ A61	1.66E-03	5.71	Peptide biosynthetic process (GO:0043043)
A25 ∩ A61	7.67E-03	5.05	Monosaccharide metabolic process (GO:0005996)
A25 ∩ A61	2.38E-02	4.80	Response to oxidative stress (GO:0006979)
A25 ∩ A61	2.38E-02	4.80	Polyamine transport (GO:0015846)
A25 ∩ A61	1.49E-02	4.17	Cellular response to chemical stress (GO:0062197)
A25 ∩ A61	2.97E-03	4.17	Secondary metabolite biosynthetic process (GO:0044550)
A25 ∩ A61	2.25E-02	3.69	Cellular response to toxic substance (GO:0097237)
A61	6.47E-03	100	Negative regulation of b cell mediated immunity (GO:0002713)
A61	6.47E-03	100	Regulation of b cell mediated immunity (GO:0002712)
A61	6.47E-03	100	Negative regulation of lymphocyte mediated immunity (GO:0002707)
A61	6.47E-03	100	Regulation of lymphocyte mediated immunity (GO:0002706)
A61	6.47E-03	100	Negative regulation of leukocyte mediated immunity (GO:0002704)
A61	6.47E-03	100	Regulation of leukocyte mediated immunity (GO:0002703)
A61	6.47E-03	100	Positive regulation of sodium ion transport (GO:0010765)
A61	6.47E-03	100	Symbiont-mediated evasion of host immune response (GO:0042783)
A61	6.47E-03	100	Regulation of humoral immune response mediated by circulating immunoglobulin (GO:0002923)
A61	1.29E-02	77.28	Negative regulation of immune system process (GO:0002683)
A61	8.38E-04	44.16	Isopentenyl diphosphate metabolic process (GO:0046490)
A61	2.56E-02	38.64	Symbiont-mediated perturbation of host process (GO:0044003)
A61	1.42E-03	34.35	Terpenoid biosynthetic process (GO:0016114)
A61	2.58E-03	25.76	Isoprenoid biosynthetic process (GO:0008299)
A61	3.82E-02	25.76	rRNA pseudouridine synthesis (GO:0031118)
A61	4.44E-02	22.08	Modulation of process of another organism (GO:0035821)
A61	1.11E-02	12.36	Response to biotic stimulus (GO:0009607)
A61	3.11E-02	7.19	Glycosaminoglycan biosynthetic process (GO:0006024)
A61	3.39E-02	6.87	Peptidoglycan-based cell wall biogenesis (GO:0009273)
A3	2.17E-02	45.98	Positive regulation of response to nutrient levels (GO:0032109)
A3	2.17E-02	45.98	P450-containing electron transport chain (GO:0140647)
A3	2.17E-02	45.98	Quinolinate catabolic process (GO:0034213)
A3	2.17E-02	45.98	Positive regulation of cellular response to phosphate starvation (GO:0080040)
A3	2.17E-02	45.98	L-tryptophan catabolic process to acetyl-coa (GO:0019442)
A3	2.17E-02	45.98	Positive regulation of melanin biosynthetic process (GO:0048023)
A3	2.17E-02	45.98	Regulation of melanin biosynthetic process (GO:0048021)
A3	2.17E-02	45.98	Nickel cation transmembrane transport (GO:0035444)
A3	4.30E-02	22.99	Enterobactin transport (GO:0042930)
A3	3.13E-02	7.07	Type iv pilus assembly (GO:0043683)
A3	3.13E-02	7.07	Negative regulation of single-species biofilm formation (GO:1900191)
A3	4.78E-03	5.75	Protein secretion by the type iii secretion system (GO:0030254)
A3	1.63E-02	5.52	Type iv pilus-dependent motility (GO:0043107)
A3	2.95E-02	2.87	Cell motility (GO:0048870)
A3 ∩ A61	1.07E-02	92.73	Spermidine biosynthetic process (GO:0008295)
A3 ∩ A61	1.29E-02	77.28	Protein insertion into membrane (GO:0051205)
A3 ∩ A61	1.29E-02	77.28	Trans-4-hydroxy-l-proline catabolic process (GO:0019470)
A3 ∩ A61	2.77E-02	35.67	Nitrate assimilation (GO:0042128)
A3 ∩ A61	2.98E-02	33.12	Gram-negative-bacterium-type cell outer membrane assembly (GO:0043165)
A3 ∩ A61	2.98E-02	33.12	Polyamine biosynthetic process (GO:0006596)
A3 ∩ A61	4.03E-02	24.40	Ammonium ion metabolic process (GO:0097164)
A3 ∩ A61	4.65E-02	21.08	Non-proteinogenic amino acid catabolic process (GO:0170044)
A3 ∩ A61	4.65E-02	21.08	Pigment biosynthetic process (GO:0046148)
A3 ∩ A61	4.65E-02	21.08	Heme biosynthetic process (GO:0006783)
A3 ∩ A25	8.61E-03	100	Kdo2-lipid a biosynthetic process (GO:0036104)
A3 ∩ A25	1.29E-02	77.28	L-proline biosynthetic process (GO:0055129)
A3 ∩ A25	2.14E-02	46.37	Acetate metabolic process (GO:0006083)
A3 ∩ A25	2.56E-02	38.64	Proline metabolic process (GO:0006560)
A3 ∩ A25	3.40E-02	28.98	Alkanesulfonate transmembrane transport (GO:0042918)
A3 ∩ A25	3.40E-02	28.98	Acetyl-coa biosynthetic process (GO:0006085)
A3 ∩ A25	4.23E-02	23.18	Dipeptide transport (GO:0042938)

## Sheet: TPM_A.fumigatus
Genes	Description	A25	A61
AFUA_5G10410	tRNA-Ala	1003.28	698.354
AFUA_5G12864	tRNA-Asn	337.223	626.238
AFUA_1G01400	uncharacterized protein	656.383	613.638
AFUA_3G12090	uncharacterized protein	519.846	593.232
AFUA_4G07600	uncharacterized protein	701.21	588.6
AFUA_4G09640	putative GAJ protein	509.629	569.612
AFUA_8G06974	uncharacterized protein	561.28	558.217
AFUA_8G04450	uncharacterized protein	1272.08	545.731
AFUA_7G01760	uncharacterized protein	1022.36	533.106
AFUA_6G14270	uncharacterized protein	406.72	525.643
AFUA_3G08625	tRNA-Met	705.029	520.855
AFUA_2G15500	small nuclear ribonucleoprotein F	729.626	520.588
AFUA_2G13790	uncharacterized protein	575.946	514.449
AFUA_6G13580	uncharacterized protein	408.015	512.288
AFUA_1G14060	U4/U6-U5 snRNP complex subunit SNU23	608.104	509.372
AFUA_3G13190	uncharacterized protein	319.88	509.319
AFUA_2G11530	uncharacterized protein	597.221	501.676
AFUA_6G08940	uncharacterized protein	223.821	501.516
AFUA_2G15600	uncharacterized protein	341.024	495.879
AFUA_2G13060	putative calcineurin binding protein	550.418	483.805
AFUA_3G09970	VIT1/CCC1 transporter family protein	499.545	469.712
AFUA_2G09330	Zn(II)2Cys6 transcription factor domain-containing protein	380.341	456.989
AFUA_1G05660	uncharacterized protein	525.04	451.635
AFUA_4G06220	uncharacterized protein	471.577	448.095
AFUA_4G13950	GNAT family N-acetyltransferase	439.681	440.889
AFUA_4G14005	tRNA-Gly	995.91	436.938
AFUA_7G02310	adenine phosphoribosyltransferase APT1	586.441	432.184
AFUA_2G13265	uncharacterized protein	225.327	428.163
AFUA_7G06300	uncharacterized protein	219.762	427.135
AFUA_7G02140	40S ribosomal protein eS24	531.842	425.845
AFUA_5G12868	tRNA-Asn	466.166	421.976
AFUA_6G12345	tRNA-Pro	443.989	419.921
AFUA_2G02710	ribosomal eL24 family protein	286.21	419.768
AFUA_5G11120	DNA-directed RNA polymerase core subunit RPB8	492.9	417.894
AFUA_6G12145	uncharacterized protein	436.286	411.373
AFUA_3G06030	putative ubiquitin conjugating enzyme (UbcD)	203.009	411.293
AFUA_1G10355	proteasome regulatory particle lid subunit SEM1	0	399.759
AFUA_7G04370	uncharacterized protein	0	399.524
AFUA_5G08430	putative nuclear distribution protein RO10	421.075	396.482
AFUA_6G04030	uncharacterized protein	249.513	396.261
AFUA_6G13286	tRNA-Leu	98.2302	395.49
AFUA_5G13800	FMN-binding negative transcriptional regulator	425.761	394.191
AFUA_1G03020	dolichol phosphate-mannose biosynthesis regulatory protein	385.41	393.743
AFUA_5G12896	tRNA-Asn	349.317	392.567
AFUA_2G16180	uncharacterized protein	492.379	388.898
AFUA_6G08630	MICOS complex subunit MIC26/MIC27	335.607	386.491
AFUA_6G12720	40S ribosomal protein uS14	256.87	386.229
AFUA_8G05910	pectate lyase	446.594	385.469
AFUA_2G12460	succinate dehydrogenase assembly factor 4	320.929	383.585
AFUA_2G10930	Rer1 family protein	223.231	382.144
AFUA_3G13020	uncharacterized protein	457.754	381.6
AFUA_2G14905	putative NADH-ubiquinone oxidoreductase 12 kda subunit	361.187	381.275
AFUA_6G02280	peroxiredoxin family protein	194.629	380.911
AFUA_5G10210	uncharacterized protein	546.347	380.855
AFUA_8G05940	uncharacterized protein	362.858	380.82
AFUA_5G07480	uncharacterized protein	438.325	380.647
AFUA_2G17060	ribosome biosynthesis protein NIP7	264.284	378.324
AFUA_3G13040	PRKRIP1 family protein	384.33	374.686
AFUA_4G04260	tRNA-ribosyltransferase family protein	389.973	374.468
AFUA_2G12960	PAPA-1-like domain-containing protein	298.912	373.497
AFUA_6G10490	uncharacterized protein	202.352	369.464
AFUA_5G08950	putative RAS small monomeric GTPase (Rsr1)	287.95	368.127
AFUA_4G12290	ESCRT-II subunit protein VPS25	231.793	367.177
AFUA_2G13650	endonuclease/exonuclease/phosphatase family protein	403.835	366.658
AFUA_5G07270	DNA-directed RNA polymerase III subunit C31	610.046	365.978
AFUA_2G04930	uncharacterized protein	256.239	363.475
AFUA_6G03130	uncharacterized protein	433.784	360.02
AFUA_5G12216	tRNA-Phe	181.726	359.016
AFUA_1G11430	uncharacterized protein	580.719	358.002
AFUA_5G08080	seipin co-factor family protein	191.451	357.619
AFUA_3G07370	molybdenum cofactor biosynthesis protein MoaE	601.106	356.958
AFUA_3G08690	SRPBCC domain-containing protein	330.747	356.192
AFUA_4G05910	putative NADH-ubiquinone oxidoreductase 21 kDa subunit	619.214	355.404
AFUA_2G05990	TFIIIC subunit 6 family protein	243.846	354.404
AFUA_1G05340	40S ribosomal eS19 domain-containing protein	478.326	354.246
AFUA_4G00360	uncharacterized protein	380.075	354.159
AFUA_6G09560	glycoside hydrolase family 11 protein	190.931	350.531
AFUA_2G05085	N-acetyltransferase family protein	296.452	347.396
AFUA_2G01990	signal recognition particle 14 kDa protein	562.485	346.644
AFUA_7G06100	acyl-CoA dehydrogenasea family protein	265.628	342.842
AFUA_2G10245	tRNA-Glu	429.075	342.321
AFUA_5G03170	uncharacterized protein	0	336.346
AFUA_5G13750	caleosin family protein	346.948	335.116
AFUA_5G03230	YqaE/Pmp3 family membrane protein	368.663	333.648
AFUA_3G03930	cytochrome P450	346.24	332.284
AFUA_1G14590	uncharacterized protein	544.568	331.228
AFUA_5G11340	translation initiation factor eIF2B subunit alpha	344.407	331.019
AFUA_6G13730	uncharacterized protein	41.1047	330.777
AFUA_2G03400	proteasome regulatory particle lid subunit RPN11	257.445	328.713
AFUA_5G03800	FTR1 family protein	265.731	328.56
AFUA_4G11160	putative cell division control protein Cdc31	357.254	328.009
AFUA_7G04620	uncharacterized protein	368.145	327.846
AFUA_4G09630	uncharacterized protein	196.125	327.653
AFUA_3G14430	NEDD8-conjugating protein UBC12	424.027	327.446
AFUA_4G12150	HIT family protein	232.664	327.175
AFUA_5G05930	rRNA-binding ribosome biosynthesis protein RPF1	350.37	327.001
AFUA_2G12990	RNA-binding protein	221.318	325.104
AFUA_4G08160	uncharacterized protein	444.863	324.097
AFUA_8G05590	oxidoreductase, short chain dehydrogenase/reductase family	290.677	323.834
AFUA_5G01490	protein rodD	561.498	322.704
AFUA_4G09000	mitochondrial 54S ribosomal protein mL59	426.299	322.399
AFUA_2G10670	SUR7/PalI family protein	208.618	322.246
AFUA_2G01380	GNAT family N-acetyltransferase	238.806	321.93
AFUA_3G08370	mitochondrial 54S ribosomal mL53 protein	200.125	321.299
AFUA_2G09430	uncharacterized protein	272.017	321.226
AFUA_2G05820	riboflavin kinase	349.083	320.57
AFUA_2G06030	mitochondrial 37S ribosomal protein bS18m	449.24	319.498
AFUA_5G10750	mitochondrial 37S ribosomal protein uS12m	459.779	319.102
AFUA_3G01960	uncharacterized protein	0	317.345
AFUA_4G06340	guided entry of tail-anchored proteins factor 1	117.534	316.818
AFUA_5G08740	DHHC family palmitoyltransferase	247.349	316.709
AFUA_6G11150	DUF202 domain-containing protein	259.262	316.27
AFUA_2G17440	amidohydrolase family protein	466.08	316.166
AFUA_7G03770	uncharacterized protein	342.609	315.533
AFUA_5G12356	tRNA-Glu	314.865	315.435
AFUA_1G13530	uncharacterized protein	261.842	314.084
AFUA_3G15240	carboxymuconolactone decarboxylase family protein	383.688	313.701
AFUA_6G12430	Ran GTPase-binding protein MOG1	321.922	313.393
AFUA_5G00940	uncharacterized protein	353.356	313.209
AFUA_2G07380	60S ribosomal protein eL18	298.783	312.961
AFUA_2G05290	aromatic alcohol reductase	272.2	312.372
AFUA_2G10855	phosphoribosylglycinamide formyltransferase	180.059	312.331
AFUA_4G08895	tRNA-Gly	323.764	311.265
AFUA_2G14750	glycoside hydrolase family 43 protein	370.441	310.293
AFUA_5G03600	Mrp/NBP35 family ATP-binding protein	183.255	309.67
AFUA_8G02440	sterol desaturase family protein	577.264	309.354
AFUA_3G14130	uncharacterized protein	308.786	309.203
AFUA_2G01850	phytanoyl-CoA dioxygenase family protein	366.754	308.74
AFUA_1G11140	sterol desaturase family protein	389.1	308.716
AFUA_7G01570	uncharacterized protein	358.377	308.483
AFUA_3G10550	uncharacterized protein	185.231	307.877
AFUA_1G17370	heat shock 9/12 family protein	0	307.598
AFUA_7G08220	uncharacterized protein	249.566	306.677
AFUA_6G04320	U2-type spliceosomal complex subunit CWC21	628.399	306.076
AFUA_1G15090	uncharacterized protein	231.324	305.552
AFUA_2G13760	putative plasma membrane SNARE protein (Sec9)	244.741	304.978
AFUA_4G13410	mitochondrial 37S ribosomal protein mS35	353.908	303.51
AFUA_8G04760	ureidoglycolate hydrolase	181.241	303.146
AFUA_3G08160	putative eukaryotic translation initiation factor 4	354.745	302.674
AFUA_2G11360	putative bifunctional fatty acid transporter/acyl-CoA synthetase (FAT1)	217.689	302.241
AFUA_7G04430	ribosome biogenesis protein RRS1	507.901	302.187
AFUA_8G04790	rRNA-binding ribosome biosynthesis protein RPF2	325.752	301.685
AFUA_4G09110	peroxidase	368.321	301.396
AFUA_5G03210	gamma-glutamylcyclotransferase family protein	565.985	300.861
AFUA_1G09350	putative transcription initiation factor TFIID subunit 13	238.857	300.167
AFUA_3G12500	uncharacterized protein	187.753	299.877
AFUA_2G01330	putative exosome complex subunit Rrp46	490.66	299.526
AFUA_1G11410	putative ubiquitin conjugating enzyme E2	233.809	299.303
AFUA_4G08400	uncharacterized protein	0	298.82
AFUA_6G04705	uncharacterized protein	0	298.569
AFUA_1G16970	ADP-ribosylation factor family protein	380.534	298.398
AFUA_4G07530	uncharacterized protein	417.143	297.845
AFUA_3G00495	tRNA-Ile	157.168	297.808
AFUA_3G08800	OB fold domain-containing protein	151.923	296.47
AFUA_6G11060	J domain-containing protein	166.771	296.179
AFUA_5G12140	DMT family transporter	0	295.147
AFUA_3G08310	4-nitrophenylphosphatase	286.381	295.067
AFUA_1G11200	membrane magnesium transporter family protein	283.417	294.995
AFUA_5G04280	uncharacterized protein	306.078	294.889
AFUA_6G03760	endonuclease III domain-containing protein	191.757	294.711
AFUA_2G02730	putative C2H2 finger domain protein	333.981	294.667
AFUA_6G13280	SCP2 sterol-binding domain-containing protein	252.203	294.666
AFUA_2G08420	protein-S-isoprenylcysteine carboxyl O-methyltransferase	0	294.083
AFUA_4G09890	uncharacterized protein	314.275	293.743
AFUA_8G04720	uncharacterized protein	123.994	293.451
AFUA_8G05650	uncharacterized protein	251.069	292.972
AFUA_6G04780	Vps55 family protein	226.101	292.927
AFUA_6G13020	putative AP-3 adaptor complex subunit sigma	422.562	291.436
AFUA_4G12080	E2 ubiquitin-conjugating protein MMS2	552.317	291.319
AFUA_3G05910	uncharacterized protein	329.432	290.295
AFUA_3G07390	uncharacterized protein	36.5615	290.06
AFUA_1G17320	putative endo-arabinanase	207.812	289.761
AFUA_1G03080	putative ribosomal protein/carboxylic ester hydrolase (Ppe1)	335.826	289.734
AFUA_4G00870	cell wall mannoprotein 1 family protein	386.7	289.073
AFUA_4G08940	uncharacterized protein	396.789	288.002
AFUA_4G03615	Con-6 family protein	399.564	287.961
AFUA_2G08810	uncharacterized protein	415.373	287.121
AFUA_4G12320	putative toxin biosynthesis protein	0	286.96
AFUA_1G04710	putative PP-loop ATPase superfamily protein	162.517	285.965
AFUA_4G03770	chlorohydrolase family protein	369.576	285.671
AFUA_5G14830	VOC family protein	391.157	285.364
AFUA_5G06380	DUF1770 domain-containing protein	289.66	285.343
AFUA_1G08770	Zn(II)2Cys6 transcription factor domain-containing protein	577.864	284.101
AFUA_5G09846	tRNA-Met	46.6935	284.043
AFUA_7G05940	uncharacterized protein	421.16	283.584
AFUA_1G09600	peptide alpha-N-acetyltransferase complex A subunit ARD1	348.249	283.144
AFUA_4G06790	ubiquinol--cytochrome-c reductase subunit 7	0	283.084
AFUA_5G06370	uncharacterized protein	284.579	282.772
AFUA_5G07940	uncharacterized protein	281.738	282.696
AFUA_2G15330	YbhB/YbcL family Raf kinase inhibitor-like protein	0	282.183
AFUA_2G15570	Rab family GTPase YPT6	359.957	282.028
AFUA_3G15010	uncharacterized protein	357.963	281.966
AFUA_4G10740	mitochondrial 54S ribosomal protein bL28m	244.007	281.919
AFUA_1G14210	SDR family oxidoreductase	369.754	281.865
AFUA_7G00560	uncharacterized protein	151.908	281.264
AFUA_2G07800	putative GPI anchored protein	189.442	280.961
AFUA_5G11410	chitin deacetylase CDA4	183.583	280.958
AFUA_6G10965	CENP-S family protein	378.186	280.814
AFUA_5G04170	molecular chaperone and allergen Mod-E/Hsp90/Hsp1	260.379	280.654
AFUA_1G07230	DsbA family oxidoreductase	243.315	280.314
AFUA_1G12160	putative translation initiation factor IF3	210.405	280.177
AFUA_5G03330	questin oxidase family protein	241.362	280.057
AFUA_5G10140	putative MFS multidrug transporter	220.52	280.034
AFUA_6G13170	putative ubiquitin conjugating enzyme (UbcK)	86.869	279.63
AFUA_2G16340	uncharacterized protein	198.877	279.394
AFUA_1G02040	putative extracellular SCP domain protein Pry1	194.739	278.688
AFUA_5G14220	uncharacterized protein	512.123	278.468
AFUA_1G06870	uncharacterized protein	127.608	278.325
AFUA_7G01950	uncharacterized protein	260.031	277.259
AFUA_2G03190	uncharacterized protein	0	277.155
AFUA_2G12760	uncharacterized protein	304.624	276.961
AFUA_4G04255	tRNA-Thr	958.191	276.475
AFUA_4G01380	putative 4-nitrophenylphosphatase	235.55	275.995
AFUA_2G03050	forkhead box transcription factor	284.83	275.271
AFUA_5G00250	uncharacterized protein	0	275.141
AFUA_6G13330	SBDS family protein	204.509	274.595
AFUA_4G11467	DUF4129 domain-containing protein	404.395	273.616
AFUA_5G05800	signal peptidase complex subunit 1	0	273.069
AFUA_2G01630	MSF1 domain protein	286.79	272.612
AFUA_6G10350	uncharacterized protein	72.6903	272.485
AFUA_3G03400	GNAT family N-acetyltransferase	179.698	272.082
AFUA_2G11640	uncharacterized protein	225.767	272.04
AFUA_5G03080	septin CDC12	309.485	272.01
AFUA_7G04560	uncharacterized protein	0	271.745
AFUA_1G05350	uncharacterized protein	205.283	271.637
AFUA_1G10180	uncharacterized protein	345.393	271.439
AFUA_3G09660	uncharacterized protein	0	271.387
AFUA_3G01930	YbhB/YbcL family Raf kinase inhibitor-like protein	114.253	270.854
AFUA_3G07625	uncharacterized protein	177.021	270.844
AFUA_2G03160	uncharacterized protein	191.577	270.331
AFUA_2G14320	HHE domain protein	395.715	269.82
AFUA_2G09760	mitochondrial 37S ribosomal protein bS21m	160.33	269.63
AFUA_3G02400	putative ubiE/COQ5 methyltransferase	248.341	269.141
AFUA_2G13025	uncharacterized protein	220.254	268.379
AFUA_8G01510	uncharacterized protein	165.483	267.629
AFUA_6G12650	telomere maintenance SDE2 family protein	429.791	267.146
AFUA_7G02340	RidA family protein	139.61	267.062
AFUA_1G07660	uncharacterized protein	258.336	267.003
AFUA_5G10450	uncharacterized protein	225.119	266.601
AFUA_2G15710	GILT family protein	251.921	266.45
AFUA_6G06450	proteasome core particle subunit beta 7	357.069	265.782
AFUA_7G06610	putative isochorismatase family hydrolase	280.733	265.639
AFUA_1G02890	dUTP diphosphatase	420.045	265.227
AFUA_2G11630	putative pheromone P-factor (Map2)	227.892	265.082
AFUA_4G13680	CDP-diacylglycerol-serine O-phosphatidyltransferase	261.071	264.909
AFUA_2G03300	uncharacterized protein	331.001	264.874
AFUA_3G02890	sugar porter family MFS transporter	192.291	263.884
AFUA_1G04410	DUF1992 domain-containing protein	308.235	263.776
AFUA_6G12450	heat shock 9/12 family protein	0	263.279
AFUA_6G03030	putative phenol monooxygenase	237.322	263.045
AFUA_4G06580	uncharacterized protein	322.942	262.691
AFUA_3G08430	putative mitochondrial phosphate carrier protein	278.736	261.836
AFUA_1G12200	acyl-CoA thioesterase	208.967	261.617
AFUA_1G02960	uncharacterized protein	0	261.157
AFUA_7G02322	tRNA-Lys	263.876	260.831
AFUA_4G07750	pyruvate transporter MPC1	248.551	260.816
AFUA_2G02080	C2H2-type zinc finger protein	222.548	260.735
AFUA_1G01770	putative short chain oxidoreductase/dehydrogenase	0	260.557
AFUA_2G01650	aminotransferase class IV	313.08	260.536
AFUA_1G03960	rhodanese-like domain-containing protein	0	260.51
AFUA_1G03950	C-22 sterol desaturase erg5	0	260.491
AFUA_5G07690	class I SAM-dependent methyltransferase	355.88	260.215
AFUA_1G06690	ribosome biogenesis TSR3 family protein	220.252	259.988
AFUA_5G01290	NADP-dependent oxidoreductase	317.334	259.962
AFUA_5G14010	zinc finger HIT domain-containing protein	284.543	259.886
AFUA_2G11100	CUE domain-containing protein	89.2054	259.396
AFUA_3G14890	putative pectate lyase	288.035	259.165
AFUA_1G15580	nucleotide diphosphatase	372.438	258.792
AFUA_2G04880	thiamine-binding protein	245.408	258.477
AFUA_3G13420	glycosyltransferase domain-containing protein	259.412	258.393
AFUA_4G10480	mitochondrial 54S ribosomal protein uL30m	320.411	258.206
AFUA_1G15400	putative peroxisome biosynthesis protein (Peroxine-7)	290.32	258.017
AFUA_4G14175	uncharacterized protein	221.441	257.877
AFUA_7G05170	uncharacterized protein	0	257.761
AFUA_6G08310	proteasome core particle subunit beta 5	285.132	257.707
AFUA_5G08970	dolichyl-diphosphooligosaccharide-protein glycotransferase	322.567	257.689
AFUA_2G13340	uncharacterized protein	292.459	257.23
AFUA_6G11040	FAD synthase	198.833	256.8
AFUA_4G07030	uncharacterized protein	0	256.315
AFUA_3G09830	uncharacterized protein	272.419	256.068
AFUA_1G14390	NAD(P)-dependent alcohol dehydrogenase	202.044	255.91
AFUA_1G16390	putative MFS hexose transporter	218.529	255.502
AFUA_6G14370	cupin domain-containing protein	0	255.007
AFUA_8G05030	DUF4396 domain-containing protein	227.665	254.866
AFUA_1G13820	uncharacterized protein	262.917	254.626
AFUA_8G05790	uncharacterized protein	161.738	254.485
AFUA_8G01200	uncharacterized protein	92.1517	254.326
AFUA_3G10030	forkhead domain protein	215.822	254.042
AFUA_4G12380	uncharacterized protein	111.138	253.882
AFUA_4G09340	uncharacterized protein	410.048	253.333
AFUA_1G09160	uncharacterized protein	304.481	253.129
AFUA_2G02210	DNA-directed RNA polymerase I subunit RPA34	464.078	253.01
AFUA_2G01360	GAF domain-containing protein	291.569	252.883
AFUA_6G11790	uncharacterized protein	213.57	252.77
AFUA_1G05220	SelT/SelW/SelH family protein	341.165	252.663
AFUA_1G02910	uncharacterized protein	282.816	252.563
AFUA_6G07080	WD40 repeat domain-containing protein	179.329	252.235
AFUA_6G07220	ubiquinone-binding COQ10-like protein	237.519	252.01
AFUA_1G02300	uncharacterized protein	0	251.846
AFUA_6G11250	putative C2H2 finger domain protein	313.817	251.717
AFUA_2G10130	putative adhesin	179.69	251.663
AFUA_6G08410	uncharacterized protein	253.007	251.538
AFUA_7G04870	putative glutamine-serine-proline rich protein	315.063	251.344
AFUA_4G03580	phosphoglycerate mutase	94.8236	250.892
AFUA_3G14210	uncharacterized protein	226.513	250.637
AFUA_8G05960	uncharacterized protein	260.856	250.53
AFUA_6G07590	uncharacterized protein	360.184	250.238
AFUA_2G08400	uncharacterized protein	309.022	250.23
AFUA_3G06860	uncharacterized protein	296.105	249.977
AFUA_3G10090	dihydroneopterin aldolase family protein	266.394	249.896
AFUA_6G03300	uncharacterized protein	280.923	249.782
AFUA_4G13250	transgelin-like protein	156.21	249.677
AFUA_2G02670	DUF1295 domain protein	170.839	249.428
AFUA_2G09680	putative PB1 domain protein	181.189	249.345
AFUA_6G12590	uncharacterized protein	212.013	248.757
AFUA_1G09810	translation machinery-associated protein 20	329.523	248.686
AFUA_6G14120	uncharacterized protein	201.972	248.144
AFUA_3G12650	BTB/POZ domain-containing protein	265.404	248.132
AFUA_3G14120	uncharacterized protein	64.6555	247.981
AFUA_6G12170	FKBP-type peptidyl-prolyl cis-trans isomerase	184.674	247.968
AFUA_5G12866	tRNA-Asn	521.957	247.901
AFUA_1G15310	cell division control 45 family protein	280.785	247.752
AFUA_6G10200	uncharacterized protein	0	247.368
AFUA_7G03920	SRPBCC family protein	395.702	247.15
AFUA_6G07055	uncharacterized protein	167.172	246.976
AFUA_6G03025	uncharacterized protein	363.601	246.939
AFUA_5G00650	DUF3632 domain-containing protein	141.313	246.41
AFUA_4G00730	HHE domain protein	223.663	246.12
AFUA_6G11810	RTA1 domain-containing protein	233.917	245.116
AFUA_1G09757	coiled-coil-helix-coiled-coil-helix domain-containing protein	58.7397	245.043
AFUA_1G10640	putative signal sequence-binding GTPase GPN3	152.571	244.985
AFUA_1G06510	HNH endonuclease	411.524	244.732
AFUA_1G13270	putative 6-hexanolactone hydrolase	157.153	244.296
AFUA_2G04500	uncharacterized protein	439.171	243.945
AFUA_3G01630	RTA1 domain-containing protein	356.158	243.718
AFUA_2G13820	SAP domain-containing protein	298.078	243.526
AFUA_1G10550	putative CBF/NF-Y family transcription factor	177.445	243.418
AFUA_1G16760	GNAT family N-acetyltransferase	172.904	243.4
AFUA_3G09940	peptide alpha-N-acetyltransferase MAK3	256.688	242.794
AFUA_1G17040	2-hydroxyacid dehydrogenase	293.912	242.636
AFUA_6G08100	putative nucleotide-sugar transporter	212.709	242.373
AFUA_3G07980	questin oxidase family protein	295.729	242.347
AFUA_1G07170	putative Na/H antiporter	264.84	242.186
AFUA_1G04810	uncharacterized protein	294.639	241.66
AFUA_2G00210	uncharacterized protein	307.565	241.452
AFUA_6G03345	uncharacterized protein	55.7507	241.415
AFUA_6G00560	uncharacterized protein	0	241.22
AFUA_3G10560	Zn(II)2Cys6 transcription factor domain-containing protein	150.187	240.704
AFUA_4G05990	cytochrome c oxidase assembly factor 1 family protein	0	240.601
AFUA_5G01720	uncharacterized protein	347.531	240.193
AFUA_5G12850	rRNA-processing protein LAS1	238.686	239.996
AFUA_3G06700	putative COP9 signalosome subunit 2 (CsnB)	270.909	239.865
AFUA_4G11390	cytochrome b-c1 complex subunit 6 family protein	0	239.579
AFUA_6G03680	uncharacterized protein	267.612	239.099
AFUA_8G00730	putative transcription regulator (RTG2)	212.516	239.085
AFUA_6G13480	uncharacterized protein	528.519	238.792
AFUA_1G13080	BRCT domain protein	207.663	238.733
AFUA_6G05050	protein GET4	246.491	238.457
AFUA_4G08290	uncharacterized protein	256.702	238.308
AFUA_3G04060	putative SNF7 family protein Fti1/Did2	442.777	237.981
AFUA_3G10200	uncharacterized protein	222.598	237.851
AFUA_1G06250	CaiB/BaiF CoA transferase family protein	277.85	237.845
AFUA_6G04090	post-initiation translation factor DPC29	464.915	237.631
AFUA_6G09060	mitochondrial 54S ribosomal protein uL6m	200.328	237.476
AFUA_4G09700	uncharacterized protein	242.441	237.464
AFUA_4G00920	putative MFS pantothenate transporter	285.06	237.046
AFUA_3G10440	uncharacterized protein	370.651	236.997
AFUA_1G17080	GNAT family N-acetyltransferase	185.563	236.825
AFUA_4G05915	thioredoxin peroxidase DOT5	385.428	236.492
AFUA_1G12875	kinetochore subunit FTA4 family protein	224.596	236.237
AFUA_1G15250	autophagy-related protein 27	225.797	236.126
AFUA_6G07740	PEX11 family protein	277.979	236.116
AFUA_1G06230	Brix domain-containing protein	301.179	235.676
AFUA_6G04200	MMtag domain-containing protein	345.729	235.019
AFUA_1G01950	DUF3602 domain-containing protein	123.394	234.896
AFUA_1G04580	nitrogen permease regulating protein NPR2	145.795	234.769
AFUA_3G12790	uncharacterized protein	244.199	234.549
AFUA_4G03520	uncharacterized protein	282.807	234.427
AFUA_8G02340	uncharacterized protein	0	234.278
AFUA_1G07030	uncharacterized protein	163.713	234.019
AFUA_5G08650	uncharacterized protein	262.346	233.745
AFUA_1G15530	LamB/YcsF family protein	331.495	233.404
AFUA_5G11660	phosphoinositide binding protein ATG18	0	233.349
AFUA_2G16390	uncharacterized protein	365.014	233.018
AFUA_4G00690	uncharacterized protein	182.43	232.993
AFUA_6G04020	peptide chain release factor family protein	224.331	232.708
AFUA_2G02240	TMEM199/VMA12 family protein	102.305	232.57
AFUA_1G15550	putative homeobox and C2H2 transcription factor	150.569	232.506
AFUA_8G06045	tRNA-Ile	147.345	232.052
AFUA_2G15420	glycoside hydrolase family 131 protein	191.149	231.892
AFUA_1G02260	uncharacterized protein	128.288	231.701
AFUA_6G00320	uncharacterized protein	217.312	231.668
AFUA_5G14760	Dabb family protein	330.302	231.461
AFUA_1G05870	putative inositol phospholipid biosynthesis protein Scs3	268.463	231.177
AFUA_8G04350	DNA-directed RNA polymerase III subunit RPC25	176.365	231.118
AFUA_8G02070	glycosyltransferase family 32 protein	198.68	230.787
AFUA_4G08660	putative oligosaccharyltransferase subunit ribophorin II	256.714	230.693
AFUA_5G02020	aldo/keto reductase family protein	153.231	230.676
AFUA_6G11380	TOM complex receptor protein TOM20	271.876	230.576
AFUA_3G09300	RNA polymerase II mediator complex middle subunit MED9	111.235	230.173
AFUA_2G11860	uncharacterized protein	235.934	229.995
AFUA_3G07290	SD08430p	303.276	229.976
AFUA_2G05930	WD40 repeat domain-containing protein	297.005	229.905
AFUA_5G11580	TFIIH/NER complex subunit TFB4	198.977	229.678
AFUA_5G06647	DUF167 domain-containing protein	328.191	229.369
AFUA_3G11280	glycoside hydrolase family 18 protein	155.266	229.076
AFUA_1G12120	BOD1/SHG1 domain-containing protein	223.362	229.045
AFUA_2G08680	uncharacterized protein	205.637	228.987
AFUA_2G01670	FHA domain protein	246.103	228.91
AFUA_3G10085	uncharacterized protein	106.554	228.839
AFUA_6G11410	MRX complex nuclease subunit	207.191	228.407
AFUA_2G11600	NAD(P)-dependent oxidoreductase	229.306	227.923
AFUA_3G01280	alpha/beta fold hydrolase	138.402	227.653
AFUA_5G12350	ribonucleotide-diphosphate reductase subunit RNR2	180.98	227.572
AFUA_3G06020	VOC family protein	300.875	227.221
AFUA_3G03630	uncharacterized protein	201.679	227.204
AFUA_5G11300	OTU domain-containing protein	260.279	227.094
AFUA_2G01390	putative S-adenosylmethionine-dependent methyltransferase	251.676	226.787
AFUA_5G07980	uncharacterized protein	166.999	226.666
AFUA_2G12540	uncharacterized protein	167.195	226.51
AFUA_2G01770	GMC family oxidoreductase	252.094	226.412
AFUA_2G11170	origin recognition complex subunit 4	214.462	226.034
AFUA_2G11790	uncharacterized protein	431.991	225.986
AFUA_2G15820	syntaxin family protein	270.095	225.702
AFUA_5G03280	hydrophobin family protein	0	225.594
AFUA_4G00980	uncharacterized protein	244.409	225.383
AFUA_5G12550	PIG-L family deacetylase	0	225.25
AFUA_3G00520	SIR2 family NAD-dependent protein deacylase	307.974	225.004
AFUA_1G04230	mitochondrial 54S ribosomal protein mL41	0	224.996
AFUA_4G06960	UBA and UBX domain-containing protein	0	224.733
AFUA_7G01530	acyl-CoA synthetase	183.696	224.693
AFUA_3G02780	putative MFS multidrug transporter	305.853	224.517
AFUA_3G08490	ThiJ/PfpI family protein	271.743	224.499
AFUA_2G14250	negative cofactor 2 transcription regulator complex subunit BUR6	197.114	224.407
AFUA_1G17650	SDR family NAD(P)-dependent oxidoreductase	173.334	224.232
AFUA_7G04580	putative TBC domain protein	232.006	224.057
AFUA_1G11260	uncharacterized protein	165.037	224.036
AFUA_5G03485	uncharacterized protein	0	223.098
AFUA_1G05940	mediator complex subunit NUT2	167.339	223.096
AFUA_6G13010	translation initiation/elongation factor MRX8	248.321	222.988
AFUA_6G10080	uncharacterized protein	341.72	222.985
AFUA_1G02170	putative ATP-dependent Clp protease	156.083	222.434
AFUA_2G08370	MAPEG family protein	144.663	222.389
AFUA_5G03630	TOM13-domain-containing protein	119.763	222.33
AFUA_4G12710	FAD-dependent oxidoreductase	300.427	222.308
AFUA_6G10400	uncharacterized protein	160.58	222.239
AFUA_2G00650	glycoside hydrolase family 43 protein	202.607	222.124
AFUA_2G02370	uncharacterized protein	160.667	221.949
AFUA_4G08750	huntingtin-interacting protein K	399.43	221.892
AFUA_1G03610	protoglobin family protein	314.007	221.489
AFUA_2G01170	1,3-beta-glucanosyltransferase gel1	201.516	221.215
AFUA_2G08950	putative isochorismatase family hydrolase	409.015	220.71
AFUA_1G14600	putative transcription initiation factor TFIID, 31kD subunit	242.202	220.675
AFUA_6G10440	uncharacterized protein	222.861	220.583
AFUA_6G03400	uncharacterized protein	509.018	219.839
AFUA_4G11580	superoxide dismutase sodB	181.858	219.637
AFUA_6G07690	mRNA (guanine-N7)-methyltransferase	244.157	219.539
AFUA_5G03660	transcription initiation factor TFIID subunit 11 family protein	218.945	219.487
AFUA_4G10620	4-hydroxyphenylpyruvate dioxygenase family protein	247.138	219.447
AFUA_5G02090	YjbQ family protein	541.835	219.264
AFUA_8G02800	ditrans,polycis-polyprenyl diphosphate synthase	267.135	219.182
AFUA_4G10440	uncharacterized protein	234.421	219.112
AFUA_7G02080	DNA-directed RNA polymerase I subunit RPA43	241.101	219.07
AFUA_4G06700	putative GPI anchored cell wall protein	191.271	218.758
AFUA_2G04533	Bys1 family protein	159.606	218.694
AFUA_3G10140	class I SAM-dependent methyltransferase	204.695	218.598
AFUA_1G14740	transcription initiation factor IIA large subunit	163.615	218.531
AFUA_2G16200	uracil phosphoribosyltransferase	409.68	218.471
AFUA_4G01200	putative extracellular guanyl-specific ribonuclease	226.947	218.419
AFUA_2G10390	uncharacterized protein	0	218.349
AFUA_1G01480	putative POT peptide transporter	290.994	218.299
AFUA_3G05760	Zn(II)2Cys6 transcription factor domain-containing protein	201.289	218.037
AFUA_2G03320	DUF5102 domain-containing protein	248.25	218.022
AFUA_7G06710	uncharacterized protein	72.5534	217.872
AFUA_6G10830	serine/threonine-protein phosphatase	283.602	217.725
AFUA_2G00190	uncharacterized protein	0	217.44
AFUA_2G08570	nuclear cap-binding protein subunit CBC2	204.155	217.281
AFUA_8G04140	uncharacterized protein	187.917	217.25
AFUA_7G06270	putative cyanamide hydratase	145.614	217.033
AFUA_3G14445	TBP-associated factor 8 family protein	0	216.835
AFUA_7G06040	EXPERA domain-containing protein	219.872	216.709
AFUA_2G17725	tRNA-Met	512.909	216.616
AFUA_8G04190	uncharacterized protein	427.939	216.507
AFUA_7G01230	DnaJ domain protein	230.022	216.401
AFUA_1G15470	Zn(II)2Cys6 transcription factor	221.609	216.236
AFUA_5G09370	uncharacterized protein	315.761	215.719
AFUA_2G01220	putative GTP cyclohydrolase II	183.213	215.656
AFUA_6G13680	putative APSES transcription factor Xbp1	191.274	215.505
AFUA_2G01970	uncharacterized protein	183.269	215.431
AFUA_3G10980	VanZ family protein	0	215.408
AFUA_3G11810	uncharacterized protein	406.434	215.384
AFUA_2G15810	uncharacterized protein	0	215.286
AFUA_2G04240	maleylacetoacetate isomerase MaiA	388.648	215.211
AFUA_1G11510	uncharacterized protein	157.117	215.163
AFUA_2G11780	C2H2-type zinc finger protein	167.687	215.103
AFUA_3G00580	uncharacterized protein	221.944	215.031
AFUA_4G07790	uncharacterized protein	217.913	215.014
AFUA_8G00630	uncharacterized protein	201.831	214.974
AFUA_1G10990	ribosomal RNA processing 1 family protein	321.272	214.772
AFUA_3G05690	unc-50 family protein	311.185	214.706
AFUA_6G02190	SGF11 family protein	0	214.649
AFUA_2G01860	uncharacterized protein	352.224	214.552
AFUA_1G14870	putative GPI anchor biosynthesis protein Gwt1	279.346	214.396
AFUA_8G01730	glycosyltransferase family 8 protein	145.101	214.384
AFUA_2G02090	MGMT family protein	247.115	214.365
AFUA_5G07950	FHA domain-containing serine/threonine-protein kinase	222.772	214.317
AFUA_1G02810	cleavage polyadenylation factor RNA-binding subunit YTH1	221.159	213.96
AFUA_1G03670	uncharacterized protein	0	213.914
AFUA_6G10530	elongin C	0	213.914
AFUA_6G06860	regulator of G-protein signaling domain-containing protein	99.1005	213.856
AFUA_2G13140	serine/threonine-protein kinase	217.955	213.614
AFUA_6G13340	mismatch-specific DNA-glycosylase	341.628	213.431
AFUA_6G03930	RHO alpha subunit C-terminal catalytic domain-containing protein	206.91	213.349
AFUA_2G07460	transcriptional coactivator p15/PC4 family protein	210.006	213.333
AFUA_8G04650	3-hydroxyanthranilate 3,4-dioxygenase	459.65	213.268
AFUA_4G01080	MFS transporter	183.784	213.078
AFUA_3G13840	putative mitochondrial inner membrane protease subunit Imp2	214.656	213.022
AFUA_1G15280	SDR family oxidoreductase/polysaccharide deacetylase family protein	206.784	212.608
AFUA_3G09250	glycoside hydrolase family 16 protein	301.462	212.564
AFUA_7G05230	phosphatase PAP2 family protein	179.257	212.411
AFUA_1G07580	tubulin-folding cofactor B	74.2323	212.29
AFUA_7G02470	putative mRNA processing protein (Mss51)	0	212.14
AFUA_2G09510	uncharacterized protein	205.477	212.113
AFUA_5G08730	uncharacterized protein	158.31	212.057
AFUA_2G05080	KAR9 family protein	178.48	211.99
AFUA_6G03100	uncharacterized protein	214.085	211.946
AFUA_8G06100	uncharacterized protein	215.207	211.901
AFUA_6G09240	serine/threonine-protein kinase	201.935	211.501
AFUA_2G05840	MFS transporter	175.879	211.495
AFUA_4G00480	putative MFS multidrug transporter	307.127	211.46
AFUA_1G15750	uncharacterized protein	209.281	211.364
AFUA_5G12880	trafficking protein particle complex subunit 5	0	211.109
AFUA_4G02750	putative MFS monocarboxylate transporter	337.627	211.08
AFUA_8G01180	sugar porter family MFS transporter	207.868	211.027
AFUA_3G15340	uncharacterized protein	389.493	210.91
AFUA_5G12990	AMP-activated serine/threonine-protein kinase regulatory subunit SNF4	202.09	210.672
AFUA_1G14320	clathrin-mediated endocytosis regulator UBX3	233.891	210.376
AFUA_5G05450	40S ribosomal protein eS1	132.229	210.374
AFUA_6G12740	dienelactone hydrolase family protein	310.879	210.321
AFUA_3G02216	cupin domain-containing protein	302.274	210.101
AFUA_6G01850	uncharacterized protein	153.129	209.952
AFUA_6G11430	aldehyde dehydrogenase family protein	152.953	209.905
AFUA_5G01170	Mpv17/PMP22 family protein	0	209.714
AFUA_2G14820	uncharacterized protein	128.521	209.597
AFUA_5G02620	cytochrome P450 monooxygenase xanG	150.146	209.208
AFUA_1G04280	mitochondrial 37S ribosomal protein uS7m	367.462	209.146
AFUA_4G04370	uncharacterized protein	201.004	209.082
AFUA_2G11370	MFS transporter	89.1899	209.078
AFUA_5G06820	Hsp20/alpha crystallin family protein	428.785	209.042
AFUA_2G10480	RNA-binding protein	174.668	208.824
AFUA_3G03870	putative endo-1,4-beta-glucanase	178.9	208.65
AFUA_2G09310	ATP synthase subunit epsilon family protein	0	208.625
AFUA_6G08270	uncharacterized protein	85.1393	208.602
AFUA_2G17520	N-acetyltransferase family protein	126.632	208.585
AFUA_3G08660	NADP-dependent isocitrate dehydrogenase	255.092	208.519
AFUA_1G16910	MDR family MFS transporter	166.259	208.196
AFUA_3G13210	protein kinase domain-containing protein	201.683	208.037
AFUA_7G05710	uncharacterized protein	254.233	207.883
AFUA_2G00220	M28 family metallopeptidase	168.169	207.824
AFUA_8G06170	uncharacterized protein	0	207.684
AFUA_3G11060	THUMP domain-containing protein	222.185	207.528
AFUA_1G16510	putative heme/steroid binding domain protein	0	207.421
AFUA_1G03870	TatD family hydrolase	138.654	207.416
AFUA_5G10650	pyridoxamine-phosphate oxidase PDX3	216.634	207.38
AFUA_6G02575	uncharacterized protein	308.456	207.171
AFUA_8G06670	putative short-chain dehydrogenase/reductase family protein	271.276	206.783
AFUA_5G02050	DUF3431 domain-containing protein	261.583	206.609
AFUA_5G13870	putative mRNA export factor Mlo3	178.908	206.37
AFUA_2G03370	uncharacterized protein	267.602	206.287
AFUA_7G05380	uncharacterized protein	167.817	206.272
AFUA_5G02120	F-box domain protein	211.131	206.232
AFUA_6G13346	uncharacterized protein	318.126	206.221
AFUA_3G14100	putative RNA polymerase II Elongator complex associated protein Kti12	270.807	206.218
AFUA_2G15640	DUF92 domain-containing protein	298.573	205.828
AFUA_1G05115	tRNA-Met	65.6232	205.798
AFUA_2G07650	putative RNA binding protein	174.036	205.778
AFUA_6G08910	tRNA methyltransferase TRM7	266.063	205.728
AFUA_2G10230	inositol oxygenase	127.285	205.575
AFUA_1G11220	putative GPI anchored protein	269.762	205.53
AFUA_7G03800	C2 domain protein	0	205.408
AFUA_1G00110	uncharacterized protein	225.68	205.4
AFUA_5G11080	putative MFS multidrug transporter	169.254	205.322
AFUA_7G06590	uncharacterized protein	134.359	205.293
AFUA_2G06120	uncharacterized protein	153.116	205.087
AFUA_4G04030	histidinol-phosphatase	104.095	205.021
AFUA_6G02020	putative G1/S-specific cyclin Pcl5	132.783	205.009
AFUA_2G01730	uncharacterized protein	157.724	204.855
AFUA_5G14030	glycoside hydrolase family 16 protein	183.383	204.825
AFUA_2G15260	putative C6 transcription factor (Leu3)	207.017	204.821
AFUA_1G13430	uncharacterized protein	0	204.73
AFUA_2G13350	med21 domain-containing protein	266.036	204.669
AFUA_7G05785	uncharacterized protein	438.18	204.423
AFUA_7G01780	uncharacterized protein	147.707	204.409
AFUA_3G12190	putative RING finger domain protein	153.174	204.301
AFUA_3G06220	CIA30 family protein	307.476	204.289
AFUA_1G01340	Zn(II)2Cys6 transcription factor domain-containing protein	228.187	204.135
AFUA_3G07945	uncharacterized protein	414.22	204.063
AFUA_4G09940	chitin deacetylase	238.738	204.05
AFUA_5G08750	uncharacterized protein	253.135	204.014
AFUA_4G07590	zinc metalloprotease	241.326	203.896
AFUA_1G11940	mitochondrial 54S ribosomal protein uL15m	366.711	203.789
AFUA_5G06570	wax synthase family protein	225.493	203.64
AFUA_2G08540	DNA-directed RNA polymerase II core subunit RPB9	88.515	203.545
AFUA_1G05595	putative capsule-associated protein CAP1	131.741	203.522
AFUA_4G04690	uncharacterized protein	219.225	203.504
AFUA_5G01530	putative short chain dehydrogenase	316.735	203.366
AFUA_2G02750	putative S-adenosylmethionine-dependent methyltransferase	201.379	203.342
AFUA_5G10020	putative sensor histidine kinase/response regulator	344.735	203.243
AFUA_2G16760	RNA-binding ATPase activator ESF2	217.494	203.14
AFUA_1G12640	putative zinc metalloproteinase	267.098	203.074
AFUA_6G09890	uncharacterized protein	150.605	202.829
AFUA_3G10710	uncharacterized protein	0	202.797
AFUA_2G05150	cell wall mannoprotein 1 family protein	170.419	202.748
AFUA_1G08765	putative acetyltransferase	135.017	202.453
AFUA_6G10020	mediator complex subunit MED7	237.561	202.232
AFUA_1G12260	transcription factor SPN1	0	202.171
AFUA_8G04490	uncharacterized protein	137.563	202.148
AFUA_1G12110	putative NADH-ubiquinone oxidoreductase 14 kDa subunit	0	202.109
AFUA_2G11000	uncharacterized protein	160.799	202.106
AFUA_1G11600	inositol monophosphatase family protein	283.661	202.011
AFUA_1G05730	putative vacuolar sorting receptor (Mrl1)	204.011	201.88
AFUA_2G00980	DUF4291 domain-containing protein	240.787	201.866
AFUA_4G08620	uncharacterized protein	182.402	201.836
AFUA_8G04230	uncharacterized protein	120.706	201.74
AFUA_5G07580	acyl-CoA carboxylase subunit beta	229.104	201.678
AFUA_1G14420	GAT domain-containing protein	260.005	201.628
AFUA_4G08350	putative monosaccharide-P-dolichol utilization protein	360.514	201.618
AFUA_3G09610	putative histone acetyltransferase (MysT1)	267.484	201.559
AFUA_8G01530	hemerythrin domain-containing protein	311.644	201.511
AFUA_4G06520	uncharacterized protein	243.653	201.462
AFUA_2G17511	putative C6 finger domain protein	302.291	201.259
AFUA_5G10300	uncharacterized protein	294.591	201.022
AFUA_2G05190	sugar porter family MFS transporter	215.969	201.008
AFUA_4G09230	uncharacterized protein	124.438	200.969
AFUA_5G14520	uncharacterized protein	366.825	200.915
AFUA_1G14410	60S ribosomal protein uL22	0	200.895
AFUA_1G17130	F-box domain protein	275.166	200.872
AFUA_5G07030	TFIIH complex kinase subunit CCL1	374.408	200.812
AFUA_6G14180	chitobiosyldiphosphodolichol beta-1,4 mannosyltransferase	184.086	200.624
AFUA_2G03150	kinesin family protein	150.239	200.543
AFUA_6G10000	uncharacterized protein	176.219	200.42
AFUA_8G04515	tRNA-Asp	473.304	200.39
AFUA_3G09190	aldo/keto reductase	0	200.28
AFUA_4G13490	putative AP-3 adaptor complex subunit mu	245.451	199.772
AFUA_1G13490	spermidine synthase	239.932	199.77
AFUA_3G14260	CsbD family protein	516.074	199.744
AFUA_2G14390	class I SAM-dependent methyltransferase	198.631	199.692
AFUA_4G08340	protoheme IX farnesyltransferase	224.235	199.603
AFUA_8G06480	rhamnogalacturonan acetylesterase superfamily protein	0	199.578
AFUA_1G17610	lignocellulolytic auxiliary activity family 14 protein	263.85	199.463
AFUA_4G04430	uncharacterized protein	222.871	199.398
AFUA_4G08450	SMP-30/gluconolactonase/LRE family protein	158.602	199.387
AFUA_3G10890	ATP-dependent RNA helicase DBP8	246.209	199.386
AFUA_4G13020	CCCH zinc finger and SMR domain protein	211.972	199.265
AFUA_6G11140	MATE family efflux transporter	221.266	199.131
AFUA_6G14600	glycoside hydrolase family 1 protein	232.325	199.063
AFUA_2G14960	PICOT family protein	307.442	198.945
AFUA_4G11900	Tim22-complex subunit TIM54	301.982	198.901
AFUA_3G08640	translation initiation factor eIF3 subunit i	251.716	198.672
AFUA_8G06132	DUF3435 domain-containing protein	160.775	198.516
AFUA_7G05220	citrin	174.436	198.496
AFUA_8G05560	protein phosphatase 2A regulatory subunit CDC55	234.151	198.488
AFUA_8G04530	PRKCSH domain-containing protein	193.992	198.433
AFUA_8G04480	hexose transporter protein	202.074	198.312
AFUA_3G01610	uncharacterized protein	91.9544	198.274
AFUA_4G10430	aminoacyl-tRNA hydrolase PTH2	0	198.269
AFUA_7G05060	MgtC/SapB family protein	167.015	198.256
AFUA_2G11500	polyamine acetyltransferase	0	198.159
AFUA_4G11880	spliceosome assembly protein PRP11	317.323	198.138
AFUA_2G13960	tafazzin	267.704	198.049
AFUA_5G03700	PP1-complex regulatory subunit GLC8	174.995	197.769
AFUA_8G05805	cytochrome and DOMON domain-containing protein	195.228	197.742
AFUA_4G04080	uncharacterized protein	189.791	197.558
AFUA_2G16710	uncharacterized protein	143.504	197.427
AFUA_7G08320	heat shock factor family protein	305.181	197.382
AFUA_8G06040	uncharacterized protein	111.055	197.361
AFUA_5G02240	dTDP-4-dehydrorhamnose reductase family protein	212.808	197.305
AFUA_4G07180	DUF3984 domain-containing protein	167.324	197.188
AFUA_5G09950	uncharacterized protein	231.518	197.171
AFUA_2G16230	C2H2-type zinc finger protein	174.032	197.115
AFUA_2G15240	small oligopeptide transporter, OPT family	225.954	197.112
AFUA_5G02860	putative integral membrane protein	236.875	197.107
AFUA_6G10600	NEDD8-activating enzyme E1 regulatory subunit	208.16	196.987
AFUA_3G08240	glycerophosphocholine acyltransferase	231.253	196.965
AFUA_5G03350	glutamine-dependent NAD(+) synthetase	186.976	196.815
AFUA_1G05820	uncharacterized protein	223.371	196.758
AFUA_5G06430	mitochondrial 54S ribosomal protein uL5m	121.151	196.757
AFUA_2G08260	NADH:flavin oxidoreductase/NADH oxidase family protein	210.363	196.746
AFUA_3G10180	kinetochore-associated Ndc80 complex subunit NDC80	213.519	196.717
AFUA_3G11360	eukaryotic translation initiation factor 3 subunit E	275.269	196.715
AFUA_6G10810	putative homogentisate 1,2-dioxygenase	216.287	196.685
AFUA_2G02530	casein kinase 1 family protein	213.512	196.32
AFUA_7G03710	putative kinesin family protein (KipA)	183.405	196.244
AFUA_3G08540	EF-hand domain-containing protein	136.762	196.182
AFUA_2G16520	putative phospholipase D (PLD)	199.343	196.087
AFUA_3G00630	uncharacterized protein	188.359	196.021
AFUA_6G07560	putative transcription factor Rap1	204.921	196.016
AFUA_4G01600	uncharacterized protein	200.299	195.982
AFUA_6G07360	mitochondrial 37S ribosomal protein uS8m	383.466	195.823
AFUA_2G08750	DNA/RNA non-specific endonuclease	190.786	195.811
AFUA_4G04465	uncharacterized protein	273.99	195.592
AFUA_3G06010	18S rRNA pseudouridine methyltransferase	0	195.569
AFUA_4G11800	S8 family peptidase	0	195.475
AFUA_1G05430	uncharacterized protein	116.172	195.355
AFUA_6G01990	IPI1/TEX10 family protein	0	195.297
AFUA_7G04540	SDR family NAD(P)-dependent oxidoreductase	0	195.128
AFUA_1G10497	putative vesicle transport v-SNARE protein Gos1	241.238	195.067
AFUA_2G09480	interferon alpha-inducible IFI6/IFI27 family protein	0	195.049
AFUA_2G11290	orotate phosphoribosyltransferase	131.696	194.813
AFUA_7G06440	F-box protein	191.382	194.742
AFUA_8G02830	putative UPD-GlcNAc transporter (Mnn2-2)	260.492	194.692
AFUA_2G02070	CNOT2/3/5 family protein	305.9	194.491
AFUA_3G03380	sugar O-acetyltransferase	258.847	194.477
AFUA_5G12750	uncharacterized protein	148.899	194.45
AFUA_1G02560	uncharacterized protein	300.849	194.396
AFUA_7G04830	uncharacterized protein	0	194.335
AFUA_1G09880	uncharacterized protein	181.496	194.259
AFUA_1G13520	SET domain-containing protein	177.223	194.136
AFUA_1G03710	putative C2H2 finger domain protein	248.582	194.122
AFUA_7G05240	N(6)-L-threonylcarbamoyladenine synthase family protein	128.979	193.881
AFUA_1G03100	F1F0 ATP synthase subunit delta	136.112	193.862
AFUA_6G08730	6-phosphogluconate dehydrogenase, decarboxylating	213.589	193.604
AFUA_1G03910	Spo7-like protein	309.219	193.556
AFUA_6G08800	BUD22 family protein	134.844	193.37
AFUA_6G07180	GPI-anchor transamidase GPI17	204.087	193.354
AFUA_2G16940	uncharacterized protein	96.4236	193.29
AFUA_6G06890	mitochondrial 54S ribosomal protein uL24m	0	193.221
AFUA_2G10180	uncharacterized protein	0	193.093
AFUA_1G05810	secretory pathway Sec39 family protein	167.036	193.027
AFUA_8G05600	uncharacterized protein	152.52	192.953
AFUA_2G10190	uncharacterized protein	164.192	192.915
AFUA_3G11540	putative FHA domain protein SNIP1	82.4855	192.7
AFUA_1G03175	tRNA-Ser	0	192.661
AFUA_7G01620	phosphatidylinositol-3-phosphate-binding ubiquitin-protein ligase	256.19	192.658
AFUA_5G12270	EBP2 family rRNA-processing protein	331.583	192.574
AFUA_7G04670	ATP11 family protein	48.9128	192.548
AFUA_5G11530	uncharacterized protein	0	192.544
AFUA_6G07400	DUF1769 domain-containing protein	268.18	192.519
AFUA_3G00560	MOSC domain-containing protein	299.411	192.442
AFUA_4G04630	transporter YIP1	0	192.307
AFUA_2G01410	aldo/keto reductase	205.414	192.266
AFUA_3G00590	aegerolysin family protein	210.715	192.254
AFUA_6G14260	small subunit rRNA maturation protein LCP5	250.408	192.241
AFUA_2G08900	chloride channel protein	137.855	191.935
AFUA_7G08380	uncharacterized protein	280.561	191.831
AFUA_5G02060	putative dephospho-CoA kinase	120.929	191.759
AFUA_2G14640	F-box domain protein	125.79	191.691
AFUA_5G01380	CIA30 family protein	0	191.595
AFUA_3G05940	RPAP1 family protein	251.573	191.558
AFUA_5G08900	putative D-arabinitol dehydrogenase ArbD	133.713	191.555
AFUA_1G04610	uncharacterized protein	416.604	191.475
AFUA_6G11760	uncharacterized protein	106.416	191.445
AFUA_5G03140	GTP cyclohydrolase I	266.26	191.424
AFUA_1G10660	Zn(II)2Cys6 transcription factor	0	191.359
AFUA_2G09560	putative mitochondrial genome maintenance protein Mgm101	231.548	191.349
AFUA_6G04580	NIF domain protein	161.937	191.135
AFUA_5G04350	uncharacterized protein	71.589	191.048
AFUA_3G12510	AAA family ATPase SEC18	142.678	190.998
AFUA_2G00930	putative xylosidase/glycosyl hydrolase	223.526	190.989
AFUA_2G15750	putative gamma-tubulin complex component GCP4	270.611	190.984
AFUA_7G04060	cytochrome c oxidase assembly protein COX14	0	190.895
AFUA_6G02140	putative peptidyl prolyl cis-trans isomerase (CypC)	115.355	190.668
AFUA_3G02050	uncharacterized protein	254.628	190.653
AFUA_6G03980	putative hexokinase	221.093	190.643
AFUA_5G12530	Ldb19p	180.459	190.559
AFUA_1G12360	uncharacterized protein	61.6197	190.488
AFUA_2G01840	histidine phosphatase family protein	176.884	190.451
AFUA_6G12090	HET domain-containing protein	190.338	190.392
AFUA_3G01540	putative MFS monocarboxylate transporter	225.817	190.37
AFUA_6G08580	FKBP-type peptidyl-prolyl cis-trans isomerase	252.796	190.299
AFUA_1G13760	putative cell wall anchored protein	162.378	190.106
AFUA_2G00810	purine-nucleoside phosphorylase	174.604	190.093
AFUA_2G03670	EGFR-like transmembrane domain-containing protein	93.6978	189.793
AFUA_4G03722	D-serine ammonia-lyase DSD1	0	189.722
AFUA_1G04940	Arf family GTPase SAR1	0	189.541
AFUA_5G03340	uncharacterized protein	242.544	189.54
AFUA_8G04400	rRNA-processing protein NOP12	128.287	189.495
AFUA_7G01170	SRR1 family protein	328.667	189.481
AFUA_5G09490	mitochondrial 54S ribosomal protein bL19m	293.189	189.436
AFUA_6G12640	uncharacterized protein	264.132	189.412
AFUA_3G13520	putative MFS drug transporter	184.146	189.328
AFUA_3G06750	uncharacterized protein	243.29	189.277
AFUA_3G13660	putative copper transporter crmD	0	189.183
AFUA_8G01700	haloalkane dehalogenase family protein	117.365	189.095
AFUA_5G08990	putative transcription factor RfeG	312.085	189.003
AFUA_1G12830	nitrate reductase NiaD	125.746	188.988
AFUA_1G09460	Nem1-Spo7 phosphatase catalytic subunit NEM1	290.563	188.917
AFUA_6G12550	putative mitochondrial carrier protein	269.344	188.854
AFUA_6G07260	purine-cytosine permease family protein	119.261	188.723
AFUA_6G08870	nicotinamide/nicotinic acid mononucleotide adenylyltransferase	174.285	188.707
AFUA_6G07930	uncharacterized protein	173.912	188.605
AFUA_2G01460	Zn(2+) transporter YKE4	197.106	188.532
AFUA_1G02650	uncharacterized protein	0	188.489
AFUA_1G09830	putative Hsc70 cochaperone (SGT)	161.357	188.331
AFUA_6G07920	GNAT family N-acetyltransferase	139.696	188.312
AFUA_1G04080	putative GARP complex subunit (Sac2)	130.741	188.298
AFUA_6G11770	NmrA-like family protein	0	188.139
AFUA_5G10940	DUF3405 domain-containing protein	243.393	188.093
AFUA_6G06810	uncharacterized protein	87.0697	188.056
AFUA_4G08020	uncharacterized protein	206.557	187.985
AFUA_5G11250	CapA family protein	228.675	187.97
AFUA_3G02770	FAD-binding oxidoreductase	190.26	187.97
AFUA_2G10310	Rtr1/RPAP2 family protein phosphatase	165.887	187.912
AFUA_6G02930	uncharacterized protein	200.686	187.865
AFUA_2G11040	putative U-box domain protein	196.073	187.85
AFUA_2G04780	WD repeat NOL10/ENP2 family protein	173.294	187.844
AFUA_4G14670	sugar porter family MFS transporter	317.671	187.701
AFUA_6G10640	uncharacterized protein	0	187.681
AFUA_4G14170	uncharacterized protein	0	187.588
AFUA_3G10680	FAD binding domain protein	180.037	187.544
AFUA_5G07110	DUF2985 domain-containing protein	352.919	187.457
AFUA_2G14890	Bromodomain associated domain protein	136.433	187.409
AFUA_6G12380	putative cell wall glucanase (Scw4)	156.923	187.389
AFUA_6G08690	Saf4/Yju2 family protein	441.038	187.372
AFUA_4G07310	nicotinate-nicotinamide nucleotide adenylyltransferase	219.324	187.327
AFUA_3G09910	SEC14 family lipid-binding protein	98.7085	187.242
AFUA_4G08280	glutaminyl-peptide cyclotransferase family protein	189.126	187.109
AFUA_3G02990	uncharacterized protein	0	187.058
AFUA_2G09670	putative SNARE protein (Ufe1)	0	186.96
AFUA_4G10080	uncharacterized protein	117.921	186.914
AFUA_7G05010	glyoxalase family protein	274.009	186.893
AFUA_1G05560	GTP-binding protein RBG1	121.851	186.848
AFUA_7G08250	putative C6 finger domain protein	183.508	186.814
AFUA_6G04260	ribosome biosynthesis protein MAK16	324.404	186.682
AFUA_4G03030	uncharacterized protein	268.355	186.666
AFUA_2G14010	uncharacterized protein	113.95	186.65
AFUA_1G04740	uncharacterized protein	341.165	186.615
AFUA_7G05020	glycosyltransferase family 69 protein	137.207	186.612
AFUA_5G08920	uncharacterized protein	82.1113	186.524
AFUA_1G02120	F-box protein	230.34	186.481
AFUA_1G09410	mitochondrial 54S ribosomal protein bL17m	263.891	186.429
AFUA_4G01490	fumarylacetoacetate hydrolase family protein	135.786	186.4
AFUA_5G09450	aromatic alcohol reductase	172.225	186.386
AFUA_4G04502	heat shock factor family protein	159.373	186.386
AFUA_4G00630	putative aminotransferase	255.642	186.321
AFUA_3G09580	uncharacterized protein	120.6	186.218
AFUA_2G09930	S-adenosylmethionine-dependent methyltransferase	187.359	186.157
AFUA_6G14580	Zn(II)2Cys6 transcription factor domain-containing protein	154.072	186.069
AFUA_4G06840	putative G-patch DNA repair protein (Drt111)	264.89	186.057
AFUA_7G00370	uncharacterized protein	239.257	186.048
AFUA_4G03320	putative membrane bound cation transporter	198.239	186.027
AFUA_1G09140	uncharacterized protein	156.169	186.009
AFUA_3G13510	flavin monoamine oxidase family protein	347.028	185.875
AFUA_1G09430	DUF5315 domain-containing protein	218.718	185.873
AFUA_2G01405	CVNH domain-containing protein	277.456	185.852
AFUA_1G09040	putative intermediate filament protein (Mdm1)	178.115	185.825
AFUA_5G13290	MFS transporter	218.53	185.816
AFUA_6G03330	peroxiredoxin-like family protein	247.63	185.771
AFUA_3G11580	uncharacterized protein	158.441	185.764
AFUA_4G06000	mitochondrial 54S ribosomal protein uL3m	101.53	185.654
AFUA_3G07890	endo alpha-1,4 polygalactosaminidase	148.02	185.588
AFUA_7G05850	uncharacterized protein	133.593	185.559
AFUA_6G03510	putative flavin containing polyamine oxidase	139.346	185.381
AFUA_1G09060	RXT2 domain-containing protein	288.884	185.375
AFUA_3G09980	uncharacterized protein	0	185.37
AFUA_4G06410	DUF3632 domain-containing protein	161.8	185.317
AFUA_2G16550	uncharacterized protein	258.752	185.192
AFUA_5G10870	uncharacterized protein	261.005	185.106
AFUA_1G02930	putative calmodulin	168.327	185.077
AFUA_5G00930	putative amino acid permease	155.433	184.936
AFUA_2G15360	YbhB/YbcL family Raf kinase inhibitor-like protein	207.836	184.895
AFUA_1G14180	tRNA (cytosine-C5-)-methyltransferase	151.027	184.848
AFUA_4G13540	putative potassium uptake transporter	112.58	184.842
AFUA_5G14500	putative MFS transporter	122.858	184.831
AFUA_2G14380	methyltransferase family protein	227.473	184.812
AFUA_2G06240	deoxycytidine monophosphate deaminase	139.111	184.793
AFUA_6G02410	Mtc5p	204.163	184.774
AFUA_8G06870	sugar porter family MFS transporter	128.109	184.698
AFUA_2G15670	uncharacterized protein	128.252	184.692
AFUA_6G11670	putative flavin-containing amine oxidasedehydrogenase	159.271	184.656
AFUA_4G11750	uncharacterized protein	0	184.624
AFUA_6G02180	GNAT family N-acetyltransferase	125.511	184.549
AFUA_8G03900	E3 ubiquitin-protein ligase RNF103	173.062	184.533
AFUA_6G03540	malate synthase	145.044	184.487
AFUA_3G10746	tRNA-Ile	186.637	184.403
AFUA_1G02920	AFI1/MesA family protein	283.409	184.232
AFUA_3G14540	Hsp20/alpha crystallin family protein	94.2096	184.225
AFUA_4G12690	GATA transcription factor LreB	209.541	184.218
AFUA_4G12900	dolichyl-P-Man:Man(7)GlcNAc(2)-PP-dolichol alpha-1,6-mannosyltransferase	0	184.077
AFUA_5G06110	uncharacterized protein	239.71	184.002
AFUA_7G02400	NADPH:quinone oxidoreductase family protein	212.013	183.922
AFUA_1G16340	putative potassium transporter	120.611	183.884
AFUA_3G04200	tRNA (guanine26-N2)-dimethyltransferase	176.826	183.798
AFUA_3G07530	putative pH signal transduction protein PalI	206.608	183.688
AFUA_7G03930	Stk19 family serine/threonine-protein kinase	245.588	183.683
AFUA_1G16680	uncharacterized protein	136.83	183.45
AFUA_5G12780	Kelch repeat protein	231.205	183.397
AFUA_5G04100	PQ-loop repeat-containing protein	222.908	183.319
AFUA_8G02290	uncharacterized protein	157.603	183.237
AFUA_2G14580	putative manganese ion homeostasis (Fr)	288.901	183.226
AFUA_5G11150	RNase P/RNase MRP complex subunit	217.473	183.113
AFUA_1G03000	putative MYND domain protein	206.314	182.959
AFUA_1G11920	SH3 domain-containing protein	146.858	182.938
AFUA_1G14640	uncharacterized protein	219.928	182.937
AFUA_5G05750	putative protein kinase	128.286	182.914
AFUA_2G08775	SET domain-containing protein	211.212	182.893
AFUA_8G04210	putative triacylglycerol lipase	206.118	182.606
AFUA_6G11160	isopentenyl-diphosphate delta-isomerase IDI1	208.552	182.557
AFUA_2G01280	D-mandelate dehydrogenase-like dehydrogenase	226.769	182.531
AFUA_5G04180	uncharacterized protein	190.116	182.481
AFUA_8G02090	putative nucleotide-sugar transporter	219.18	182.461
AFUA_6G08900	ATP-dependent RNA helicase MAK5	241.198	182.445
AFUA_5G14630	uncharacterized protein	0	182.375
AFUA_2G12480	battenin family protein	245.126	182.371
AFUA_5G07390	WD40 repeat domain-containing protein	156.956	182.339
AFUA_8G01300	phosphatase PAP2 family protein	0	182.236
AFUA_4G11960	iron-sulfur cluster assembly protein NAR1	161.213	182.16
AFUA_3G11760	putative MFS transporter	157.896	182.113
AFUA_3G12680	uncharacterized protein	0	182.104
AFUA_5G08325	tRNA-Val	187.949	182.099
AFUA_7G01330	translin family protein	276.453	182.058
AFUA_1G15910	putative C6 transcription factor RosA-like	152.021	182.056
AFUA_2G13320	mitochondrial fission 1 protein	147.453	182.025
AFUA_1G15650	uncharacterized protein	233.071	181.977
AFUA_2G12320	uncharacterized protein	187.012	181.902
AFUA_4G12000	phosphatidylinositol-specific phospholipase C	101.064	181.86
AFUA_2G01100	pirin family protein	271.642	181.812
AFUA_1G04790	putative general stress response phosphoprotein phosphatase Psr1/2	201.586	181.793
AFUA_5G11710	uncharacterized protein	192.58	181.558
AFUA_3G10743	tRNA-Ile	166.991	181.544
AFUA_5G07670	amphiphysin domain-containing protein	0	181.379
AFUA_5G11140	tRNA splicing endonuclease subunit SEN34	245.223	181.367
AFUA_1G09680	putative Golgi traffic protein SFT2	233.965	181.263
AFUA_2G03310	putative nucleoporin Nsp1	75.504	181.178
AFUA_3G05340	cysteine protease ATG4	186.796	181.118
AFUA_5G10960	DUF3405 domain-containing protein	96.6476	181.11
AFUA_2G00260	phenylacetaldoxime dehydratase family protein	220.866	181.017
AFUA_2G01750	putative methionine aminopeptidase, type II	292.117	180.985
AFUA_3G06670	pyridoxamine 5'-phosphate oxidase family protein	196.746	180.879
AFUA_2G11150	secretory pathway gdp dissociation inhibitor	202.327	180.864
AFUA_4G12700	uncharacterized protein	0	180.723
AFUA_2G11340	ML domain-containing protein	0	180.692
AFUA_1G10810	H(+)-transporting V1 sector ATPase subunit C	320.879	180.65
AFUA_8G05900	uncharacterized protein	0	180.561
AFUA_1G13750	stress-regulated transcription factor RPN4	156.956	180.441
AFUA_4G07605	mitochondrial 54S ribosomal protein bL34m	103.483	180.399
AFUA_2G11830	uncharacterized protein	182.723	180.385
AFUA_1G17180	putative pyridine nucleotide-disulfide oxidoreductase AMID-like	205.97	180.295
AFUA_2G05790	dolichyl-diphosphooligosaccharide--protein glycotransferase subunit OST1	161.574	180.096
AFUA_7G01105	GFA family protein	81.2137	180.047
AFUA_2G02410	uncharacterized protein	165.097	179.99
AFUA_1G13930	Leucine carboxyl methyltransferase superfamily	168.669	179.985
AFUA_5G04190	phosphate-sensing transcription factor PHO4	106.149	179.973
AFUA_7G05630	uncharacterized protein	251.505	179.842
AFUA_2G14120	putative C6 finger domain protein	210.671	179.813
AFUA_4G10730	RuvB family ATP-dependent DNA helicase pontin	191.36	179.657
AFUA_3G10255	DUF4870 domain-containing protein	0	179.557
AFUA_3G10640	DUF1765 domain-containing protein	172.868	179.493
AFUA_6G02535	uncharacterized protein	0	179.493
AFUA_2G10280	SDR family oxidoreductase	0	179.355
AFUA_2G09530	NRDE family protein	148.095	179.279
AFUA_4G09920	nitroreductase family protein	206.487	179.272
AFUA_1G13180	putative mitochondrial outer membrane protein (Sam35)	0	179.152
AFUA_5G01900	heat shock factor family protein	173.662	179.094
AFUA_8G04610	J-type chaperone JAC1	90.0806	179.078
AFUA_1G16490	putative short chain dehydrogenase/reductase	139.767	179.035
AFUA_1G16870	uncharacterized protein	162.331	179.035
AFUA_1G02070	ubiquinol--cytochrome-c reductase catalytic subunit CYT1	0	178.947
AFUA_4G07630	WD repeat WDR12/YTM1 family ribosome biogenesis protein	139.98	178.706
AFUA_1G12490	sexual development activator VeA	160.933	178.67
AFUA_1G12660	uncharacterized protein	323.356	178.645
AFUA_5G11650	tRNA(Phe) (4-demethylwyosine(37)-C(7)) aminocarboxypropyltransferase	294.579	178.554
AFUA_2G03740	exosome non-catalytic core subunit SKI6	191.149	178.479
AFUA_3G06990	uncharacterized protein	169.557	178.302
AFUA_3G03080	glycoside hydrolase family 16 protein	113.949	178.275
AFUA_8G05310	2-hydroxy-palmitic acid dioxygenase MPO1	0	178.22
AFUA_3G11610	high-mobility group nucleosome-binding protein	161.246	178.206
AFUA_1G09630	putative PAB1 binding protein (Pbp1)	169.808	178.196
AFUA_4G00680	putative aquaglyceroporin	99.2956	178.184
AFUA_4G08200	GPI-anchor transamidase subunit GAB1	222.8	178.132
AFUA_4G13590	uncharacterized protein	242.715	177.882
AFUA_2G04170	uncharacterized protein	206.554	177.782
AFUA_8G07010	uncharacterized protein	0	177.697
AFUA_1G13300	GTP cyclohydrolase II	79.0652	177.641
AFUA_2G00480	putative aryl-alcohol dehydrogenase (AAD)	179.707	177.62
AFUA_6G05190	DUF2015 domain-containing protein	0	177.619
AFUA_7G05880	uncharacterized protein	116.03	177.38
AFUA_3G01800	intradiol ring-cleavage dioxygenase	186.118	177.36
AFUA_1G02340	uncharacterized protein	165.391	177.359
AFUA_6G09960	uncharacterized protein	157.388	177.352
AFUA_5G11245	PTH11-like integral membrane protein	367.418	177.282
AFUA_1G01920	putative plasma membrane protein Pth11-like	0	177.277
AFUA_5G07790	PAP/25A associated domain family	147.823	177.231
AFUA_2G10320	SH3 domain protein	220.936	177.226
AFUA_6G04280	uncharacterized protein	238.861	177.084
AFUA_1G09090	glutaredoxin	217.884	177.079
AFUA_3G02690	uncharacterized protein	257.445	177.037
AFUA_1G01440	uncharacterized protein	0	177.026
AFUA_2G11680	HD domain-containing protein	267.652	176.976
AFUA_1G17050	uncharacterized protein	0	176.952
AFUA_7G03970	uncharacterized protein	0	176.941
AFUA_3G08720	uncharacterized protein	56.9779	176.888
AFUA_7G01520	BolA family protein	0	176.821
AFUA_2G10660	mannitol-1-phosphate 5-dehydrogenase	118.348	176.786
AFUA_2G10840	RTA1 domain-containing protein	126.742	176.773
AFUA_6G04970	O-phospho-L-serine:2-oxoglutarate transaminase	194.081	176.714
AFUA_2G11330	H(+)-transporting V1 sector ATPase subunit F	167.672	176.679
AFUA_5G13200	PaaI family thioesterase	189.812	176.675
AFUA_7G04850	aldo/keto reductase	165.136	176.402
AFUA_4G00600	uncharacterized protein	232.372	176.367
AFUA_2G09780	uncharacterized protein	191.407	176.356
AFUA_4G08550	putative pantetheine-phosphate adenylyltransferase	220.763	176.332
AFUA_1G06890	alpha-1,2-mannosyltransferase ALG11	182.482	176.324
AFUA_2G00530	YoaK family protein	162.626	176.232
AFUA_2G10260	uncharacterized protein	173.55	176.206
AFUA_1G13890	U4/U6-U5 snRNP complex subunit PRP3	181.47	176.064
AFUA_2G10150	AAA family ATPase peroxin 1	139.343	176.031
AFUA_2G00740	uncharacterized protein	0	176.024
AFUA_2G09370	choline dehydrogenase family protein	0	176.023
AFUA_6G09900	putative NAD binding Rossmann fold oxidoreductase	139.783	175.972
AFUA_5G03970	uncharacterized protein	193.946	175.92
AFUA_5G06220	bifunctional K:H/Na:H antiporter NHX1	168.375	175.85
AFUA_1G09380	CCDC12/cwf18 family protein	138.458	175.839
AFUA_6G02040	uncharacterized protein	277.831	175.625
AFUA_1G14850	acyl-CoA dehydrogenase	237.806	175.578
AFUA_1G01990	WD40 repeat domain-containing protein	130.014	175.574
AFUA_1G14930	uncharacterized protein	0	175.55
AFUA_1G03580	uncharacterized protein	124.533	175.527
AFUA_6G07890	putative telomere silencing protein Zds1	292.533	175.494
AFUA_2G09070	putative DUF221 domain protein	135.216	175.427
AFUA_3G06060	multifunctional nuclease RAD27	111.719	175.41
AFUA_1G10960	mago nashi family protein	263.014	175.393
AFUA_1G07540	proteasome regulatory particle lid subunit RPN8	0	175.231
AFUA_5G03830	KGG domain-containing protein	0	175.183
AFUA_1G02320	uncharacterized protein	120.097	175.127
AFUA_1G04620	zinc-dependent alcohol dehydrogenase family protein	256.621	175.124
AFUA_1G02240	uncharacterized protein	248.287	175.095
AFUA_1G12065	mitochondrial 37S ribosomal protein bS6m	0	175.05
AFUA_5G06050	glycosylphosphatidylinositol-alpha 1,2 mannosyltransferase smp3	212.069	174.994
AFUA_3G12770	SDR family oxidoreductase	89.2488	174.866
AFUA_5G00810	uncharacterized protein	244.969	174.833
AFUA_3G01130	cell wall mannoprotein 1 family protein	0	174.809
AFUA_1G05190	uncharacterized protein	201.107	174.712
AFUA_1G08930	iron-sulfur cluster assembly protein CIA1	164.315	174.62
AFUA_4G07330	J domain-containing protein	270.339	174.588
AFUA_8G02680	uncharacterized protein	186.625	174.574
AFUA_1G08880	copper metallochaperone ATX1	0	174.54
AFUA_2G02390	uncharacterized protein	198.273	174.468
AFUA_3G04110	snoRNA-binding rRNA-processing protein ENP1	169.745	174.462
AFUA_5G06620	uncharacterized protein	148.073	174.459
AFUA_6G13430	transmembrane 9 family protein	236.853	174.438
AFUA_3G08290	M18 family aminopeptidase	121.87	174.371
AFUA_2G05050	acylphosphatase	0	174.228
AFUA_4G01242	uncharacterized protein	0	174.157
AFUA_2G14070	GIG1 family protein	159.318	174.153
AFUA_4G08910	prefoldin-like protein	138.669	174.103
AFUA_3G13850	macro domain-containing protein	123.113	174.051
AFUA_2G04670	ESCRT-0 subunit protein HSE1	212.997	174.012
AFUA_4G06070	putative AAA family ATPase GCN20	194.695	173.896
AFUA_3G06510	uncharacterized protein	143.184	173.828
AFUA_6G10700	GroES family chaperonin	143.312	173.818
AFUA_4G12510	uncharacterized protein	278.118	173.691
AFUA_4G08410	class I mannose-6-phosphate isomerase	183.147	173.633
AFUA_2G03600	NUDIX hydrolase	0	173.611
AFUA_6G07700	SUMO ligase MMS21	110.203	173.541
AFUA_5G09040	uncharacterized protein	132.434	173.537
AFUA_4G10260	adaptin-binding domain-containing protein	271.172	173.528
AFUA_5G12980	uncharacterized protein	103.284	173.522
AFUA_7G02317	tRNA-Lys	212.843	173.404
AFUA_7G05070	putative FAD dependent oxidoreductase	96.9955	173.267
AFUA_5G01770	uncharacterized protein	331.5	173.246
AFUA_3G09840	DNA replication factor Cdt1 C-terminal domain-containing protein	254.599	173.231
AFUA_5G08030	putative extracellular cellulase CelA/allergen Asp F7-like	280.402	173.202
AFUA_3G00840	putative FAD-dependent oxygenase	165.568	173.202
AFUA_1G10570	HAD family hydrolase	0	173.191
AFUA_3G06110	proteasome regulatory particle lid subunit RPN3	193.765	173.157
AFUA_6G12120	BNR/Asp-box repeat domain protein	244.448	172.971
AFUA_1G07300	putative tetracycline transporter	164.184	172.912
AFUA_6G09353	uncharacterized protein	0	172.813
AFUA_7G06150	glycoside hydrolase family 12 protein	80.4233	172.802
AFUA_3G06360	UBX domain protein	227.278	172.78
AFUA_4G13140	uncharacterized protein	149.419	172.777
AFUA_6G08960	proteasome core particle subunit alpha 3	196.185	172.766
AFUA_3G12630	cytochrome b561 domain-containing protein	153.086	172.663
AFUA_5G03950	putative protein kinase	147.082	172.64
AFUA_8G02430	NAD(P)-dependent alcohol dehydrogenase	173.359	172.634
AFUA_3G03490	putative O-methyltransferase	0	172.53
AFUA_2G00560	uncharacterized protein	237.302	172.394
AFUA_7G04180	amine oxidase	132.433	172.307
AFUA_3G10940	putative peroxisomal membrane protein receptor Pex19	0	172.294
AFUA_4G03050	profilin	187.474	172.27
AFUA_4G00940	SDR family oxidoreductase	212.451	172.229
AFUA_4G03480	uncharacterized protein	242.895	172.154
AFUA_2G12560	4a-hydroxytetrahydrobiopterin dehydratase	264.144	172.064
AFUA_3G00330	NAD-dependent epimerase/dehydratase family protein	120.383	172.032
AFUA_2G17830	uncharacterized protein	112.575	172.019
AFUA_1G11830	putative MFS sugar transporter	0	171.947
AFUA_5G02100	uncharacterized protein	159.295	171.928
AFUA_5G01680	allantoate permease family MFS transporter	162.062	171.861
AFUA_6G04040	dodecenoyl-CoA isomerase	117.09	171.831
AFUA_5G12560	uncharacterized protein	163.132	171.813
AFUA_5G11160	putative oxidoreductase, 2OG-Fe(II) oxygenase family	200.39	171.792
AFUA_1G13110	acyl--CoA ligase	142.09	171.742
AFUA_1G04420	uncharacterized protein	208.492	171.701
AFUA_1G14300	fasciclin domain-containing protein	0	171.648
AFUA_2G04100	uncharacterized protein	144.049	171.607
AFUA_5G03550	putative plasma membrane H(+)ATPase	173.425	171.604
AFUA_1G02490	uncharacterized protein	131.619	171.578
AFUA_3G00805	tRNA-Asn	143.662	171.538
AFUA_2G14020	putative ABC transporter	105.983	171.388
AFUA_4G06370	uncharacterized protein	101.856	171.34
AFUA_4G04360	TFIIH/NER complex subunit TFB2	229.24	171.332
AFUA_4G00590	FAD-dependent oxidoreductase	128.927	171.315
AFUA_2G00520	uncharacterized protein	188.654	171.309
AFUA_5G08980	NADH:ubiquinone oxidoreductase subunit NDUFA3	202.18	171.265
AFUA_2G00830	SDR family NAD(P)-dependent oxidoreductase	163.198	171.254
AFUA_6G02960	L51/S25/CI-B8 domain-containing protein	0	171.23
AFUA_5G11050	putative ATP-dependent RNA helicase	111.294	171.099
AFUA_4G08600	aldehyde dehydrogenase family protein	129.616	171.034
AFUA_6G06920	methionyl-tRNA formyltransferase	102.075	171.015
AFUA_4G03450	SDR family oxidoreductase	0	170.97
AFUA_2G09720	uncharacterized protein	274.235	170.882
AFUA_7G06350	inorganic phosphate transporter	86.966	170.809
AFUA_5G04420	U2 snRNP complex subunit CUS1	161.916	170.796
AFUA_3G03370	putative cell surface protein	95.236	170.709
AFUA_4G03860	translation initiation factor eIF3 core subunit c	201.204	170.651
AFUA_3G02360	NAD(P)/FAD-dependent oxidoreductase	0	170.6
AFUA_4G10790	ribose-phosphate diphosphokinase	182.198	170.591
AFUA_3G07240	multidomain presynaptic cytomatrix related protein	220.591	170.47
AFUA_6G10760	haloacid dehalogenase superfamily protein	244.825	170.468
AFUA_7G01670	putative MFS transporter Fmp42	111.413	170.436
AFUA_1G13050	putative C2H2 transcription factor	163.622	170.426
AFUA_6G14240	EF-hand domain-containing protein	125.432	170.395
AFUA_6G07000	uncharacterized protein	204.662	170.312
AFUA_6G10030	phosphatase PAP2 family protein	207.069	170.266
AFUA_2G02400	ribonuclease P subunit p20 family protein	119.391	170.206
AFUA_2G05320	putative calcium-proton exchanger	0	170.141
AFUA_6G05020	amidase	113.689	170.083
AFUA_6G11200	DENN (AEX-3) domain protein	223.796	170.051
AFUA_2G05400	putative sugar hydrolase	246.127	170.024
AFUA_6G12420	SprT family zinc-dependent metalloprotease	211.244	169.994
AFUA_7G00290	cytochrome P450	138.117	169.991
AFUA_3G13870	GATA-type sexual development transcription factor NsdD	114.897	169.974
AFUA_6G10630	GTPase GPN2	200.041	169.964
AFUA_1G07440	molecular chaperone Hsp70	193.054	169.957
AFUA_2G13230	universal stress protein family domain protein	194.804	169.938
AFUA_7G00840	putative short chain dehydrogenase/reductase	175.556	169.903
AFUA_1G05900	DnaJ and TPR domain protein	0	169.85
AFUA_6G12600	WD40 repeat domain-containing protein	128.927	169.817
AFUA_5G04120	putative SIR2 family histone deacetylase	173.718	169.78
AFUA_1G17430	tyrosinase	120.414	169.769
AFUA_1G12080	ubiquitin-protein ligase dscA	207.299	169.628
AFUA_3G11930	Gfo/Idh/MocA family protein	0	169.574
AFUA_2G11720	CobW family GTP-binding protein	207.279	169.565
AFUA_2G14370	uncharacterized protein	363.452	169.512
AFUA_5G13410	ESCRT-III subunit protein DID4	177.284	169.459
AFUA_2G13840	uncharacterized protein	344.835	169.401
AFUA_5G09590	uncharacterized protein	122.724	169.396
AFUA_4G03360	putative GPI anchored protein	185.987	169.392
AFUA_2G16580	alpha/beta hydrolase	86.9933	169.372
AFUA_4G00740	SDR family oxidoreductase	238.81	169.359
AFUA_7G05160	fumarylacetoacetate hydrolase family protein	117.566	169.347
AFUA_8G00810	uncharacterized protein	97.5364	169.33
AFUA_4G00420	uncharacterized protein	323.097	169.305
AFUA_2G04460	uncharacterized protein	232.898	169.301
AFUA_7G04450	putative Rho GTPase activator (Bem2)	130.961	169.264
AFUA_6G12000	uncharacterized protein	0	169.251
AFUA_3G12610	uncharacterized protein	208.931	169.074
AFUA_3G03070	zinc finger MYND domain-containing protein	76.3663	169.07
AFUA_5G07780	squalene monooxygenase erg1	325.875	169.06
AFUA_3G13030	chaperonin-containing T-complex subunit CCT3	264.359	168.981
AFUA_1G11030	NAD(P)-dependent alcohol dehydrogenase	286.865	168.865
AFUA_2G16670	TRAPP III-specific subunit 85 family protein	197.298	168.82
AFUA_6G00412	putative amino acid permease	106.346	168.792
AFUA_5G07070	DUF803 domain membrane protein	216.746	168.787
AFUA_3G12670	PDPK1 family serine/threonine-protein kinase	214.501	168.733
AFUA_2G13370	1-phosphatidylinositol 4-kinase LSB6	163.601	168.733
AFUA_1G10230	C2H2-type zinc finger protein	22.3482	168.657
AFUA_1G05140	uncharacterized protein	246.808	168.638
AFUA_5G13230	MFS transporter	255.002	168.625
AFUA_7G00620	uncharacterized protein	0	168.567
AFUA_1G07020	putative cyclin	0	168.512
AFUA_7G04220	rRNA-processing protein RRP17	293.021	168.374
AFUA_1G09210	putative AAA family ATPase/60S ribosome export protein Rix7	155.798	168.367
AFUA_7G02370	putative SNF2 family helicase/ATPase (Swr1)	148.152	168.271
AFUA_6G12680	HIT family protein	0	168.228
AFUA_2G09840	folic acid synthesis protein	141.495	168.205
AFUA_2G14870	uncharacterized protein	84.9908	168.147
AFUA_5G11290	FAD-dependent oxidoreductase	244.21	168.123
AFUA_1G07310	uncharacterized protein	230.899	168.006
AFUA_2G05090	succinate dehydrogenase assembly factor 3	0	167.998
AFUA_1G07040	putative fructosamine-3-kinase	111.798	167.979
AFUA_5G06540	complex I NDUFA12 subunit family protein	343.841	167.931
AFUA_5G13740	PP2C family serine/threonine-protein phosphatase	241.537	167.849
AFUA_1G17150	Zn(II)2Cys6 transcription factor	136.438	167.83
AFUA_5G10160	NmrA-like family protein	92.5456	167.814
AFUA_1G15430	putative lipase/esterase	140.549	167.78
AFUA_3G01510	putative C6 transcription factor	282.644	167.769
AFUA_2G02120	phosphoribomutase PRM15	149.833	167.748
AFUA_3G10150	uncharacterized protein	164.436	167.719
AFUA_5G03520	uncharacterized protein	295.585	167.705
AFUA_2G05420	pre-rRNA-processing protein ESF1	146.587	167.692
AFUA_2G10620	serine/threonine-protein kinase	107.811	167.681
AFUA_4G11990	mitochondrial 54S ribosomal protein uL10m	53.5468	167.67
AFUA_4G07420	proteasome core particle subunit beta 3	191.769	167.594
AFUA_3G01430	TspO/MBR family protein	260.848	167.388
AFUA_5G10190	uncharacterized protein	124.516	167.372
AFUA_4G04730	RibD family protein	118.671	167.322
AFUA_4G04220	uncharacterized protein	113.316	167.276
AFUA_3G12840	signal peptidase complex catalytic subunit SEC11	0	167.229
AFUA_2G10430	AAR2 splicing factor family protein	240.055	167.114
AFUA_5G13460	mitochondrial distribution and morphology protein 10	68.9173	167.114
AFUA_3G12870	putative GTPase activating protein (Gyp3)	130.045	167.108
AFUA_6G05045	uncharacterized protein	234.788	167.1
AFUA_3G14490	Ketol-acid reductoisomerase	318.407	166.997
AFUA_1G06930	uncharacterized protein	194.516	166.917
AFUA_5G13640	bifunctional C97 family peptidase/thioredoxin family protein	234.81	166.896
AFUA_5G02130	glycoside hydrolase family 27 protein	148.601	166.834
AFUA_4G09710	Zn(II)2Cys6 transcription factor	149.54	166.759
AFUA_2G07880	DUF803 domain membrane protein	205.401	166.656
AFUA_2G14770	alkaline phosphatase family protein	167.39	166.613
AFUA_3G11730	uncharacterized protein	275.697	166.597
AFUA_4G10990	NRAMP family metal ion transporter	0	166.555
AFUA_5G08220	uncharacterized protein	153.762	166.545
AFUA_3G14730	acetyltransferase sphE	121.914	166.531
AFUA_7G00410	Zn(II)2Cys6 transcription factor	227.157	166.488
AFUA_4G10400	uncharacterized protein	173.012	166.467
AFUA_8G02540	uncharacterized protein	0	166.312
AFUA_2G02770	putative LPXTG-motif cell wall anchor domain protein	158.672	166.308
AFUA_1G07470	autophagy-related protein 8	0	166.228
AFUA_5G11190	uncharacterized protein	141.485	166.214
AFUA_4G06740	dihydrofolate synthase	133.208	166.109
AFUA_2G11590	glycosyltransferase family 1 protein	100.349	166.079
AFUA_6G11360	putative ABC transporter	221.044	166.069
AFUA_1G16300	uncharacterized protein	0	166.018
AFUA_1G15040	uncharacterized protein	104.825	165.991
AFUA_5G00720	putative GNAT family acetyltransferase	308.593	165.965
AFUA_3G03200	cysteine hydrolase	254.863	165.957
AFUA_2G01310	putative EF-hand calcium-binding domain protein	142.387	165.9
AFUA_5G12035	uncharacterized protein	0	165.867
AFUA_2G12110	YagE family protein	121.377	165.845
AFUA_8G00920	putative UDP-glucose dehydrogenase Ugd1	159.26	165.841
AFUA_5G11240	oxidoreductase, short chain dehydrogenase/reductase family	136.294	165.793
AFUA_6G14540	glycoside hydrolase family 16 protein	0	165.782
AFUA_3G08480	putative sucrose transporter	149.044	165.704
AFUA_3G14165	uncharacterized protein	142.184	165.692
AFUA_4G11830	putative cell cycle control protein (Cwf19)	273.946	165.685
AFUA_6G04530	enhancer of polycomb-like protein 1	163.647	165.678
AFUA_7G02320	uncharacterized protein	161.357	165.672
AFUA_1G15340	polynucleotide adenylyltransferase	219.468	165.621
AFUA_3G11310	WKF domain-containing protein	267.775	165.613
AFUA_6G12220	putative isochorismatase family hydrolase	282.685	165.574
AFUA_1G12300	acyl-CoA-binding domain-containing protein	111.326	165.522
AFUA_2G09170	putative DUF814 domain protein	155.939	165.433
AFUA_8G05710	glucose-inactivated glycerol proton symporter STL1	173.248	165.415
AFUA_6G12960	uS17 family ribosomal protein	196.527	165.347
AFUA_4G07170	cut8/STS1 family protein	203.401	165.3
AFUA_4G02810	NAD-dependent epimerase/dehydratase family protein	290.129	165.286
AFUA_5G13150	uncharacterized protein	84.7888	165.255
AFUA_3G06550	phosphoserine phosphatase SerB	158.785	165.224
AFUA_8G00790	uncharacterized protein	0	165.223
AFUA_2G13880	SH3 domain protein	149.674	165.192
AFUA_4G08230	aldo/keto reductase family protein	162.656	165.152
AFUA_2G14740	DUF821 domain protein	214.236	165.142
AFUA_5G09560	ankyrin repeat domain-containing protein	236.378	165.124
AFUA_2G17100	uncharacterized protein	0	165.031
AFUA_3G07260	putative esterase/lipase	122.288	164.99
AFUA_7G02480	OSBP family protein	192.486	164.886
AFUA_3G06720	DJ-1/PfpI family protein	0	164.884
AFUA_1G04930	DUF2457 domain-containing protein	233.921	164.83
AFUA_2G15700	hexokinase family protein	130.005	164.793
AFUA_6G10310	uncharacterized protein	127.935	164.784
AFUA_6G10050	small oligopeptide transporter, OPT family	132.065	164.784
AFUA_3G11990	putative C6 transcription factor (Mut3)	169.759	164.77
AFUA_1G08816	tRNA-Gln	20.1917	164.549
AFUA_2G11850	60S ribosomal protein uL3	0	164.549
AFUA_2G15980	3' exoribonuclease family protein	0	164.549
AFUA_6G10560	putative DNA polymerase delta subunit 4	0	164.549
AFUA_5G01120	uncharacterized protein	105.452	164.483
AFUA_7G04200	uncharacterized protein	206.202	164.363
AFUA_3G01310	uncharacterized protein	0	164.319
AFUA_1G17390	uncharacterized protein	276.091	164.309
AFUA_4G13030	HpcH/HpaI aldolase/citrate lyase family protein	255.044	164.155
AFUA_3G01700	putative MFS alpha-glucoside transporter	170.787	164.122
AFUA_1G13340	DMT family transporter	262.927	163.937
AFUA_5G07870	uncharacterized protein	183.603	163.869
AFUA_4G10270	protein tyrosine phosphatase-like domain-containing protein	0	163.841
AFUA_8G06000	putative FMN dependent dehydrogenase	0	163.828
AFUA_5G06910	GFA family protein	0	163.783
AFUA_2G01800	putative pathogenicity factor	208.67	163.748
AFUA_3G05780	GATA transcription factor LreA	126.234	163.721
AFUA_1G15230	transcription factor domain-containing protein	163.345	163.652
AFUA_8G06890	putative extracellular exo-polygalacturonase	0	163.574
AFUA_3G00210	Zn(II)2Cys6 transcription factor	0	163.526
AFUA_7G06360	DUF3425 domain-containing protein	195.799	163.52
AFUA_2G08890	dihydrofolate reductase	189.747	163.388
AFUA_2G13420	uncharacterized protein	377.961	163.353
AFUA_1G12475	uncharacterized protein	86.7139	163.342
AFUA_1G03790	putative mannosylphosphorylation protein (Mnn4)	281.134	163.296
AFUA_7G05620	putative APSES transcription factor (MbpA)	128.201	163.287
AFUA_7G08490	glycoside hydrolase family 18 protein	210.448	163.228
AFUA_6G10960	uncharacterized protein	296.44	163.227
AFUA_6G08140	cytochrome P450	0	163.206
AFUA_4G07800	bifunctional protein farnesyltransferase/protein geranylgeranyltransferase	221.596	163.188
AFUA_1G05240	DNA-binding E3 ubiquitin-protein ligase SNT2	147.04	163.092
AFUA_5G07260	COP9 signalosome complex subunit 6	171.277	162.992
AFUA_4G01160	VIT and vWA domain-containing protein	168.876	162.924
AFUA_7G05360	FACT complex subunit POB3	263.724	162.809
AFUA_4G07640	mitochondrial 37S ribosomal protein uS13m	71.6213	162.751
AFUA_4G12490	guanine nucleotide exchange factor VPS9	261.791	162.658
AFUA_6G06750	14-3-3 adaptor artA-like protein	208.784	162.648
AFUA_8G07380	uncharacterized protein	0	162.631
AFUA_5G12950	sugar porter family MFS transporter	171.961	162.601
AFUA_2G15430	SDR family oxidoreductase	181.272	162.568
AFUA_8G02335	uncharacterized protein	53.6917	162.565
AFUA_3G14900	uncharacterized protein	141.67	162.523
AFUA_5G03360	NAD(+) diphosphatase	171.019	162.5
AFUA_2G08450	putative transcription factor TFIIE complex alpha subunit	174.789	162.444
AFUA_1G10170	uncharacterized protein	120.165	162.428
AFUA_4G12100	RWD domain-containing protein	173.93	162.367
AFUA_6G04670	putative ER-associated proteolytic system protein Der1	79.4748	162.292
AFUA_8G06760	putative MFS transporter	0	162.217
AFUA_6G07770	putative alanine aminotransferase	0	162.161
AFUA_1G12380	WD40 repeat domain-containing protein	184.377	162.149
AFUA_3G07040	Gly-Xaa carboxypeptidase	196.039	162.136
AFUA_6G13945	cytochrome P450 monooxygenase pyr9	113.564	161.979
AFUA_3G06440	putative pre-mRNA splicing factor	193.936	161.973
AFUA_2G15510	CXXC motif containing zinc binding protein	0	161.921
AFUA_4G10580	Rab geranylgeranyltransferase BET4	168.339	161.887
AFUA_1G06950	putative lipoate--protein ligase	187.13	161.831
AFUA_1G10910	tubulin beta chain	112.136	161.705
AFUA_6G02242	putative serine/threonine-protein kinase	124.818	161.703
AFUA_4G11320	uncharacterized protein	176.148	161.672
AFUA_1G16310	S-adenosylmethionine-dependent methyltransferase	184.623	161.653
AFUA_5G12170	uncharacterized protein	76.5989	161.614
AFUA_5G03910	mitofusin complex protein UGO1	223.644	161.594
AFUA_4G11050	NADH-quinone oxidoreductase subunit NuoF	0	161.569
AFUA_8G02560	type I glyceraldehyde-3-phosphate dehydrogenase	307.071	161.554
AFUA_1G01370	glutathione S-transferase family protein	55.9575	161.545
AFUA_5G09060	PRP38 family protein	222.806	161.487
AFUA_5G12160	glycosyltransferase family 15 protein	124.197	161.443
AFUA_6G11270	synaptobrevin family protein	104.457	161.403
AFUA_4G10320	uncharacterized protein	0	161.372
AFUA_1G06440	MFS transporter	129.62	161.366
AFUA_6G03730	putative 2-methylcitrate dehydratase	194.459	161.332
AFUA_6G11530	GFA family protein	0	161.329
AFUA_4G12890	dynactin subunit 2	220.631	161.279
AFUA_4G04480	DUF3245 domain-containing protein	0	161.27
AFUA_3G08050	putative C6 transcription factor (OTam)	157.299	161.225
AFUA_6G12230	uncharacterized protein	155.029	161.065
AFUA_3G03620	glycosyltransferase family 2 protein	190.962	161.046
AFUA_6G12530	translation initiation factor eIF2B catalytic subunit epsilon	126.041	161.044
AFUA_1G13210	nucleobase cation symporter-1 family protein	0	161.01
AFUA_3G03320	MCT family MFS transporter	221.585	160.994
AFUA_6G09420	uncharacterized protein	208.825	160.992
AFUA_3G14070	uncharacterized protein	127.426	160.97
AFUA_3G08140	fumarylacetoacetate hydrolase family protein	235.628	160.913
AFUA_3G07155	uncharacterized protein	241.046	160.712
AFUA_4G11780	putative MFS multidrug transporter	112.584	160.703
AFUA_2G15070	proteasome regulatory particle base subunit RPN10	0	160.701
AFUA_1G13450	putative cell wall proline rich protein	186.383	160.665
AFUA_5G07740	putative DSB repair complex subunit Ku70	150.869	160.66
AFUA_2G05760	putative beta-ketoacyl synthase (Cem1)	114.516	160.631
AFUA_3G12720	sugar transporter-like protein	0	160.547
AFUA_6G10280	DUF3431 domain-containing protein	0	160.545
AFUA_3G08600	translation initiation factor eIF2 subunit beta	0	160.481
AFUA_7G02120	uncharacterized protein	159.969	160.415
AFUA_1G11280	isopenicillin N synthase family dioxygenase	0	160.38
AFUA_2G14190	protein transporter TIM23	163.525	160.355
AFUA_5G03920	bZIP transcription factor HapX	193.792	160.321
AFUA_1G09020	putative nuclear pore complex protein (SonA)	180.894	160.319
AFUA_3G13310	mitochondrial 37S ribosomal protein uS15m	138.257	160.176
AFUA_8G07110	putative alanine--tRNA ligase	263.746	160.131
AFUA_2G14950	RNA exonuclease	176.322	160.104
AFUA_6G13490	glutamate decarboxylase	149.266	160.062
AFUA_1G05180	peptide alpha-N-acetyltransferase complex B subunit NAT3	162.38	160.057
AFUA_2G02485	uncharacterized protein	235.427	160.048
AFUA_7G05510	putative RSC complex subunit (RSC8)	111.316	160.043
AFUA_3G11630	CCDC174 family protein	177.726	160.019
AFUA_1G02820	putative NADH-quinone oxidoreductase Pst2	0	159.94
AFUA_6G09710	MFS-type gliotoxin efflux transporter gliA	110.887	159.939
AFUA_4G11680	protein dscB	131.18	159.84
AFUA_5G13830	putative alpha-galactosidase	142.346	159.808
AFUA_8G05945	tRNA-Asp	332.037	159.794
AFUA_2G05490	deoxyhypusine monooxygenase	132.164	159.757
AFUA_1G08980	MYG1 family protein	110.529	159.687
AFUA_3G08080	mitochondrial 54S ribosomal protein bL21m	301.554	159.673
AFUA_1G07190	ankyrin repeat domain-containing protein	161.764	159.634
AFUA_2G03450	uncharacterized protein	110.086	159.591
AFUA_2G07940	NADPH--cytochrome P450 reductase	203.835	159.573
AFUA_1G14040	blue light-inducible protein Bli-3	103.446	159.552
AFUA_2G05540	putative cell division control protein (Cdc5)	212.854	159.539
AFUA_4G00850	uncharacterized protein	0	159.535
AFUA_6G08210	putative GINS DNA replication complex subunit Sld5	213.148	159.531
AFUA_5G12250	MKT1 family protein	204.98	159.475
AFUA_2G12720	uncharacterized protein	0	159.467
AFUA_4G03170	uncharacterized protein	0	159.423
AFUA_3G05630	phospholipase D	109.659	159.4
AFUA_6G00300	putative serine palmitoyltransferase 1	131.46	159.342
AFUA_3G02370	SDR family oxidoreductase	305.349	159.224
AFUA_1G10540	putative SIR2 family histone deacetylase (Hst4)	172.812	159.217
AFUA_5G14610	putative carboxypeptidase Y	86.5087	159.157
AFUA_2G02880	uncharacterized protein	144.069	159.109
AFUA_4G07920	uncharacterized protein	0	159.105
AFUA_5G01780	cell differentiation and development protein Fsr1	187.905	159.087
AFUA_6G10740	uncharacterized protein	217.388	159.053
AFUA_2G04440	putative C2H2 finger domain protein	225.955	159.032
AFUA_1G02880	phosphotransferase family protein	149.945	158.978
AFUA_7G03960	PaaI family thioesterase	160.549	158.959
AFUA_8G05040	dihydrodipicolinate synthase family protein	211.536	158.95
AFUA_3G05575	putative TBP interacting domain protein	0	158.892
AFUA_1G03750	RTC4 family protein	148.754	158.887
AFUA_4G01030	uncharacterized protein	154.101	158.866
AFUA_4G13560	deubiquitinase OTU2	131.824	158.849
AFUA_4G14160	uncharacterized protein	345.329	158.817
AFUA_2G03200	protein slx4	93.5486	158.803
AFUA_7G05920	stearoyl-CoA 9-desaturase sdeA	200.879	158.762
AFUA_1G09640	formin-mediated actin nucleation enhancer	180.292	158.761
AFUA_1G15020	40S ribosomal protein uS7	206.791	158.52
AFUA_2G14700	uncharacterized protein	261.512	158.485
AFUA_2G02960	putative translation factor pelota	190.274	158.458
AFUA_6G12400	1,3-beta-glucan synthase	191.901	158.361
AFUA_1G03720	TMEM14 family protein	159.439	158.34
AFUA_1G04900	proliferating cell nuclear antigen	197.696	158.298
AFUA_7G03730	mitochondrial 37S ribosomal protein mS41	156.568	158.293
AFUA_2G07890	uncharacterized protein	129.411	158.138
AFUA_8G05850	NAD(P)/FAD-dependent oxidoreductase	248.517	158.133
AFUA_3G10160	Zn(II)2Cys6 transcription factor	0	158.088
AFUA_1G06770	40S ribosomal protein eS26	0	158.085
AFUA_2G16740	RsfS/YbeB/iojap family protein	127.251	158.031
AFUA_3G07710	putative nucleolin protein Nsr1	0	157.91
AFUA_5G09830	cation diffusion facilitator family transporter	155.678	157.908
AFUA_5G03900	ferredoxin family 2Fe-2S iron-sulfur cluster binding protein	0	157.858
AFUA_8G00220	cytochrome P450 monooxygenase ftmE	146.496	157.769
AFUA_5G07380	NADH dehydrogenase [ubiquinone	1 beta subcomplex subunit 3	157.752
AFUA_1G09700	ankyrin repeat protein	240.374	157.657
AFUA_6G06600	uncharacterized protein	143.866	157.618
AFUA_6G04880	putative serine-rich protein	0	157.594
AFUA_7G05900	MOSC domain protein	91.462	157.574
AFUA_5G01140	putative plasma membrane ammonium transporter (Ato3)	156.262	157.497
AFUA_6G07160	hemolysin III family protein	0	157.441
AFUA_3G03635	tRNA-Asp	307.127	157.39
AFUA_8G02380	FAD-dependent monooxygenase spyC	212.777	157.388
AFUA_1G15270	ATP-dependent Clp protease ATP-binding subunit	195.231	157.365
AFUA_6G00760	glutathione S-transferase family protein	0	157.316
AFUA_4G03585	alpha-galactosidase D	183.778	157.292
AFUA_4G09910	inositol-pentakisphosphate 2-kinase	110.278	157.203
AFUA_1G16745	PHD finger domain protein	136.177	157.188
AFUA_1G05510	GID4/VID24 family protein	95.9779	157.122
AFUA_2G13270	putative alcohol dehydrogenase	146.639	157.067
AFUA_1G02430	polyubiquitin-binding protein UFD1	0	157.039
AFUA_6G12560	putative AAA family ATPase	167.77	157.011
AFUA_1G02780	L-asparaginase	127.925	156.971
AFUA_4G09770	velvet factor family protein	80.136	156.958
AFUA_6G07340	kynurenine 3-monooxygenase	124.811	156.92
AFUA_3G01120	MFS transporter	126.464	156.897
AFUA_1G14220	rRNA 2'-O-methyltransferase fibrillarin family protein	107.216	156.851
AFUA_1G01940	bZIP transcription factor	158.011	156.845
AFUA_2G08720	TRAPP subunit TRS20	0	156.797
AFUA_6G12730	Ytp1 family protein	96.8695	156.766
AFUA_4G02920	uncharacterized protein	0	156.762
AFUA_6G08300	DNA-directed RNA polymerase I core subunit RPA135	118.063	156.761
AFUA_2G16630	acyl-CoA dehydrogenase family protein	183.316	156.713
AFUA_1G07720	chromatin-remodeling protein SPT16	166.612	156.621
AFUA_3G11870	F-box/WD repeat-containing protein	178.657	156.593
AFUA_5G02770	uncharacterized protein	145.616	156.561
AFUA_6G13060	uncharacterized protein	167.861	156.533
AFUA_1G12610	Hsp70 chaperone Hsp88	115.178	156.478
AFUA_2G15160	alpha-L-arabinofuranosidase A	101.005	156.463
AFUA_2G07400	putative mitochondrial carrier protein	117.397	156.371
AFUA_2G15020	GMC family oxidoreductase	172.587	156.268
AFUA_2G04200	4-hydroxyphenylpyruvate dioxygenase family protein	89.5885	156.258
AFUA_3G03950	lignocellulolytic auxiliary activity family 11 protein	68.8356	156.215
AFUA_1G13970	putative MFS transporter	159.778	156.1
AFUA_2G10290	mitochondrial 37S ribosomal protein bS1m	166.839	156.083
AFUA_3G01650	DUF1996 and WSC domain-containing protein	0	156.06
AFUA_5G11370	serine/threonine-protein phosphatase	114.933	156.036
AFUA_3G12950	FAD-linked oxidoreductase hasG	226.544	156.028
AFUA_4G13390	actin-related protein ArpA	239.288	156.026
AFUA_2G07970	60S ribosomal protein eL19	64.147	156.011
AFUA_2G04910	proteasome core particle subunit beta 2	57.6908	155.982
AFUA_1G09560	WD40 repeat domain-containing protein	113.506	155.96
AFUA_4G07467	uncharacterized protein	85.5849	155.915
AFUA_4G07490	uncharacterized protein	273.858	155.915
AFUA_3G10860	uncharacterized protein	193.713	155.835
AFUA_7G08480	DEAD/DEAH box helicase	163.93	155.834
AFUA_4G10910	putative histone acetyltransferase	227.372	155.826
AFUA_1G12070	glycine decarboxylase subunit H	184.479	155.801
AFUA_4G12330	ceramidase	0	155.725
AFUA_8G05830	putative palmitoyltransferase with autoacylation activity Pfa4	0	155.645
AFUA_3G01100	C2H2-type zinc finger protein	192.374	155.642
AFUA_4G07120	cytochrome c1 heme lyase CYT2	185.932	155.612
AFUA_2G01250	putative serine peptidase	145.795	155.611
AFUA_1G11160	something about silencing 10 family protein	128.094	155.579
AFUA_5G11450	inositol polyphosphate multikinase	188.212	155.508
AFUA_6G02400	putative MFS drug efflux pump	113.629	155.479
AFUA_4G13070	alpha/beta fold hydrolase	226.725	155.44
AFUA_8G02040	glycosyltransferase family 32 protein	102.901	155.414
AFUA_1G03010	pre-mRNA-splicing factor CWC22	124.447	155.394
AFUA_6G01830	O-methyltransferase	0	155.329
AFUA_2G07600	signal recognition particle receptor subunit beta	116.174	155.326
AFUA_1G07140	c-24(28) sterol reductase	178.866	155.323
AFUA_7G05890	uncharacterized protein	68.9552	155.304
AFUA_4G02980	N-acetyltransferase family protein	152.894	155.282
AFUA_2G13630	PLP-dependent aminotransferase family protein	86.3801	155.137
AFUA_6G13210	oxidoreductase, short-chain dehydrogenase/reductase family	139.918	155.118
AFUA_1G15030	SDA1 family protein	152.778	155.076
AFUA_2G15905	putative sister chromatid cohesion protein Dcc1	277.343	155.027
AFUA_2G14140	uncharacterized protein	0	155.019
AFUA_2G14420	carbohydrate esterase family 5 protein	165.454	155.015
AFUA_5G10830	putative RNA helicase-like splicing factor (HRH1)	187.163	154.925
AFUA_5G02630	xanthocillin biosynthesis cluster protein xanF	0	154.918
AFUA_6G14340	FAD-binding oxidoreductase	0	154.915
AFUA_8G02730	putative RNA binding protein Tma22	108.725	154.905
AFUA_5G10990	uncharacterized protein	227.157	154.846
AFUA_5G11700	mismatch repair ATPase MLH1	121.193	154.832
AFUA_2G05450	putative NADH-ubiquinone oxidoreductase 64 kDa subunit	0	154.78
AFUA_6G09190	aminopeptidase P family protein	172.835	154.705
AFUA_6G09600	putative zinc metallopeptidase	173.975	154.69
AFUA_6G00720	LysM peptidoglycan-binding domain-containing protein	0	154.682
AFUA_2G11240	UDP-N-acetylglucosamine--dolichyl-phosphate N-acetylglucosaminephosphotransferase	129.74	154.65
AFUA_1G09590	PI-PLC domain-containing protein	203.341	154.634
AFUA_2G01490	uncharacterized protein	147.943	154.559
AFUA_4G01340	putative MFS monosaccharide transporter	134.302	154.541
AFUA_4G13310	putative metallo-beta-lactamase domain protein	163.67	154.528
AFUA_6G12470	Golgi transport complex subunit COG6	213.904	154.497
AFUA_5G14350	c-24(28) sterol reductase	164.015	154.464
AFUA_2G04010	glycosyltransferase family 20 protein	134.275	154.461
AFUA_3G07950	putative transporter	186.17	154.414
AFUA_7G03950	thioesterase family protein	134.736	154.377
AFUA_4G06100	protein pex20	191.424	154.33
AFUA_4G13900	putative MFS transporter	179.761	154.276
AFUA_3G01370	putative MFS transporter	135.194	154.25
AFUA_5G14680	uncharacterized protein	129.121	154.239
AFUA_5G08110	origin recognition complex subunit 2	83.0747	154.223
AFUA_2G01510	PEX28-32 family peroxisomal membrane protein	173.168	154.223
AFUA_2G15380	uncharacterized protein	201.262	154.169
AFUA_2G08390	WD40 repeat domain-containing protein	206.561	154.13
AFUA_7G00820	uncharacterized protein	143.994	154.127
AFUA_4G04180	chitin synthase CHS2	208.887	154.106
AFUA_5G04010	tRNA splicing endonuclease subunit SEN2	139.136	154.08
AFUA_4G12920	histidine--tRNA ligase	211.012	154.078
AFUA_1G07450	putative mitochondrial GTP/GDP transporter Ggc1	88.4204	154.047
AFUA_2G00630	SGNH/GDSL hydrolase family protein	97.5744	154.031
AFUA_2G00590	glutathione S-transferase family protein	158.056	154.03
AFUA_2G00670	putative protein kinase	0	154.016
AFUA_2G01430	uncharacterized protein	187.877	153.974
AFUA_2G17460	aldehyde dehydrogenase	162.491	153.933
AFUA_2G11180	developmental regulator FlbA	152.628	153.917
AFUA_5G13120	protein-transporting protein BCP1	0	153.868
AFUA_4G00800	sugar porter family MFS transporter	139.995	153.858
AFUA_4G03140	serine/threonine-protein kinase	264.758	153.721
AFUA_1G13850	exonuclease V	155.509	153.698
AFUA_3G10350	putative stress response protein Nst1	210.57	153.621
AFUA_4G13150	SOS response-associated peptidase	337.241	153.615
AFUA_1G13380	aspartate/glutamate racemase family protein	182.544	153.612
AFUA_6G03550	uncharacterized protein	145.427	153.603
AFUA_6G06535	uncharacterized protein	128.213	153.526
AFUA_3G01230	putative MFS sugar transporte	130.774	153.478
AFUA_2G07710	putative mRNA splicing factor RNA helicase (Cdc28)	200.639	153.456
AFUA_2G03155	uncharacterized protein	0	153.456
AFUA_5G12960	bZIP transcription factor atfB	268.998	153.439
AFUA_6G06350	proteasome core particle subunit alpha 7	115.397	153.427
AFUA_3G00600	uncharacterized protein	85.2093	153.403
AFUA_4G09670	uncharacterized protein	122.807	153.377
AFUA_2G10640	chromatin-binding transcription regulator ADA2	212.728	153.373
AFUA_7G05950	putative cytokinesis EF-hand protein Cdc4	190.92	153.355
AFUA_3G11440	glutamyl-tRNA(Gln) amidotransferase subunit PET112	152.328	153.331
AFUA_2G02600	SIP1 domain-containing protein	180.627	153.302
AFUA_4G11620	DNA replication protein PSF3	103.215	153.255
AFUA_4G12610	uncharacterized protein	175.481	153.25
AFUA_3G02960	uncharacterized protein	115.703	153.218
AFUA_3G13580	putative dynamin GTPase	88.1442	153.191
AFUA_1G11470	emp24/gp25L/p24 family protein	0	153.171
AFUA_6G03830	60S ribosomal protein eL14	0	153.127
AFUA_3G13290	uncharacterized protein	58.6107	153.113
AFUA_8G01580	pyridoxal phosphate-dependent aminotransferase	153.41	153.071
AFUA_1G01380	putative alpha-1,6-mannosyltransferase subunit (Hoc1)	142.402	153.027
AFUA_2G17900	cupin domain-containing protein	238.859	152.996
AFUA_4G09620	WD repeat protein	120.714	152.989
AFUA_1G07070	regulatory cyclin phoB	136.638	152.973
AFUA_6G04370	uncharacterized protein	144.346	152.944
AFUA_3G03480	cytochrome P450	128.723	152.927
AFUA_5G07010	HPP family protein	268.687	152.875
AFUA_6G12870	ATP-binding cassette Fe/S cluster precursor transporter ATM1	140.621	152.812
AFUA_8G01650	uncharacterized protein	268.55	152.796
AFUA_3G02800	putative lipase/esterase	110.53	152.796
AFUA_2G09710	CDC2/CDK family serine/threonine-protein kinase	163.009	152.771
AFUA_6G07390	homoisocitrate dehydrogenase lysB	175.98	152.764
AFUA_7G01850	RPC34 RNA polymerase subunit family protein	157.187	152.762
AFUA_2G17640	uncharacterized protein	0	152.749
AFUA_7G06310	uncharacterized protein	93.1416	152.722
AFUA_1G06450	putative 3-beta hydroxysteroid dehydrogenase/isomerase family protein	129.095	152.675
AFUA_5G13210	GDP-Man:Man(1)GlcNAc(2)-PP-dolichol alpha-1,3-mannosyltransferase	0	152.646
AFUA_5G02640	O-methyltransferase xanE	252.187	152.605
AFUA_4G10340	Zn(II)2Cys6 transcription factor domain-containing protein	167.288	152.53
AFUA_6G02680	ankyrin repeat and BTB/POZ domain protein	193.697	152.516
AFUA_3G06300	putative Rho GTPase Rac	160.827	152.502
AFUA_8G01590	aminoglycoside phosphotransferase family protein	0	152.471
AFUA_2G12170	uncharacterized protein	206.788	152.418
AFUA_3G12070	DUF2945 domain-containing protein	0	152.41
AFUA_1G16330	mRNA-binding ribosome synthesis protein NOC2	234.24	152.408
AFUA_5G11850	putative mitochondrial carrier protein (Pet8)	0	152.394
AFUA_4G08190	mRNA-binding ribosome synthesis protein NOP7	148.078	152.378
AFUA_4G06770	putative iron-sulfur cofactor synthesis protein (Isu1)	190.599	152.336
AFUA_4G10230	phosphatidylglycerophosphatase	359.299	152.274
AFUA_1G12440	aromatic alcohol reductase	205.099	152.266
AFUA_5G01370	DUF924 family protein	214.135	152.247
AFUA_4G04150	putative di-, tri-valent inorganic cation transporter	59.4871	152.162
AFUA_6G04400	transcription factor TFIIIB subunit BDP1	222.901	152.155
AFUA_3G08590	uncharacterized protein	463.209	152.143
AFUA_4G08260	uncharacterized protein	0	152.134
AFUA_8G04170	uncharacterized protein	223.88	152.116
AFUA_2G16530	putative cyanate hydratase	196.186	152.113
AFUA_6G09520	lipase/esterase family protein	150.688	152.048
AFUA_4G08990	putative molybdenum cofactor sulfurase protein (HxB)	246.895	152.016
AFUA_5G00910	putative MBL2-like secreted peptide	0	152.012
AFUA_3G03140	HET domain protein	90.1335	151.987
AFUA_4G09900	thiamine-binding protein	0	151.985
AFUA_3G09820	C2H2-type zinc finger protein	118.033	151.949
AFUA_7G01820	Zn(II)2Cys6 transcription factor	132.872	151.937
AFUA_4G10010	Hsp90 co-chaperone CDC37	165.155	151.929
AFUA_1G07360	EMI1 family protein	86.0806	151.765
AFUA_2G15940	putative cofactor for methionyl- and glutamyl-tRNA synthetases	292.418	151.715
AFUA_5G09920	M20 family metallopeptidase	124.399	151.671
AFUA_1G02050	exocyst complex component Sec10 family protein	123.268	151.59
AFUA_4G09090	thioredoxin-like protein 1	131.307	151.564
AFUA_2G04950	uncharacterized protein	176.664	151.53
AFUA_3G07740	uncharacterized protein	39.618	151.459
AFUA_3G08380	inorganic diphosphatase IPP1	168.833	151.434
AFUA_1G15610	MDR family NADP-dependent oxidoreductase	152.755	151.433
AFUA_8G02740	uncharacterized protein	263.214	151.431
AFUA_3G10220	putative acid phosphatase	239.167	151.366
AFUA_2G02450	leucine-rich repeat domain-containing protein	51.6772	151.357
AFUA_1G04860	rhodopsin family protein	0	151.326
AFUA_5G04210	ubiquinol--cytochrome-c reductase subunit 2	0	151.291
AFUA_1G04130	FG-GAP repeat domain-containing protein	148.685	151.269
AFUA_5G08940	putative 3-methylcrotonyl-CoA carboxylase, beta subunit (MccB)	240.261	151.253
AFUA_2G02230	tubulin-binding prefolding complex subunit PAC10	0	151.228
AFUA_7G05015	VOC family protein	193.301	151.223
AFUA_5G07265	uncharacterized protein	118.503	151.209
AFUA_2G13160	uncharacterized protein	194.096	151.207
AFUA_1G17000	SAP18 family protein	379.44	151.179
AFUA_2G02980	ER lumen protein-retaining receptor	183.339	151.092
AFUA_2G13260	transcriptional regulator Medusa	157.903	151.077
AFUA_4G08510	putative mRNA capping nucleoside-triphosphatase	148.816	151.026
AFUA_5G08520	uncharacterized protein	186.901	151.024
AFUA_5G09380	Voldacs domain-containing protein	356.021	150.97
AFUA_8G01860	NmrA-like family protein	124.997	150.967
AFUA_1G11890	putative serine palmitoyltransferase 2	226.468	150.949
AFUA_3G08650	C-1-tetrahydrofolate synthase	190.812	150.945
AFUA_4G09610	uncharacterized protein	190.116	150.89
AFUA_4G07660	DEAD/DEAH box helicase	107.644	150.863
AFUA_2G11120	gliotoxin thiomethyltransferase	153.934	150.859
AFUA_5G03720	putative chromatin assembly factor 1 subunit A	235.985	150.809
AFUA_6G06700	uncharacterized protein	104.292	150.8
AFUA_6G06380	18S rRNA methyltransferase BUD23	215.461	150.789
AFUA_6G10070	PEX11 domain protein	0	150.774
AFUA_2G11560	UDP-glucose:hexose-1-phosphate uridylyltransferase	134.019	150.755
AFUA_2G09850	nitronate monooxygenase	0	150.749
AFUA_5G12210	WD40 repeat domain-containing protein	0	150.736
AFUA_1G14080	putative integral membrane protein Pth11-like	197.604	150.69
AFUA_5G05600	forkhead box transcription factor	172.41	150.672
AFUA_5G00600	NPP1 family protein	105.427	150.645
AFUA_5G09020	WSC domain-containing protein	102.667	150.63
AFUA_5G03180	eukaryotic translation initiation factor 4E	194.607	150.566
AFUA_1G10760	RNA-binding ribosome biosynthesis protein MAK21	195.142	150.525
AFUA_5G11430	quinone oxidoreductase family protein	230.044	150.494
AFUA_2G01900	RNA polymerase-associated protein	136.394	150.399
AFUA_6G03570	beta-glucosidase family protein	160.812	150.352
AFUA_5G06810	uncharacterized protein	140.603	150.351
AFUA_3G00750	putative short-chain dehydrogenase/reductase	0	150.347
AFUA_5G14100	uncharacterized protein	254.7	150.321
AFUA_3G10780	uncharacterized protein	170.491	150.321
AFUA_2G08080	putative phospholipid metabolism enzyme regulator	103.051	150.321
AFUA_2G04430	putative DUF21 and CBS domain protein (Mam3)	173.635	150.236
AFUA_2G13120	uncharacterized protein	182.654	150.184
AFUA_4G04270	thymidylate synthase	220.441	150.172
AFUA_2G10560	amino acid permease	99.9546	150.123
AFUA_1G11550	putative ethanolamine kinase	0	150.098
AFUA_4G12980	uncharacterized protein	142.977	150.068
AFUA_4G09190	class I SAM-dependent methyltransferase	144.507	149.989
AFUA_2G14930	threonine aldolase GLY1	0	149.985
AFUA_6G04930	uncharacterized protein	306.585	149.917
AFUA_6G09620	uncharacterized protein	0	149.915
AFUA_2G08500	putative carboxylesterase	66.8898	149.911
AFUA_3G07100	uncharacterized protein	223.362	149.906
AFUA_1G05380	uncharacterized protein	166.87	149.891
AFUA_1G02500	origin of replication complex subunit 5 family protein	182.061	149.868
AFUA_5G14195	tRNA-Cys	26.5017	149.857
AFUA_4G14240	putative O-methyltransferase	41.3605	149.826
AFUA_4G13360	glycoside hydrolase family 16 protein	0	149.818
AFUA_7G06450	uncharacterized protein	81.6887	149.772
AFUA_6G02640	uncharacterized protein	124.407	149.762
AFUA_2G09800	uncharacterized protein	153.348	149.698
AFUA_2G03560	putative two-component osmosensing histidine kinase (Bos1)	139.939	149.695
AFUA_7G01290	uncharacterized protein	174.681	149.643
AFUA_1G08870	uncharacterized protein	171.486	149.624
AFUA_2G10900	triglyceride lipase ATG15	118.033	149.618
AFUA_7G06570	cation diffusion facilitator family transporter	194.233	149.55
AFUA_1G12970	cupin domain-containing protein	127.317	149.488
AFUA_4G08650	putative GPI-anchored cell surface glycoprotein	145.931	149.483
AFUA_3G03375	tRNA-Asp	286.09	149.455
AFUA_2G10850	Zn(II)2Cys6 transcription factor	190.236	149.444
AFUA_6G14210	E2 ubiquitin-conjugating protein RAD6	130.914	149.393
AFUA_1G12140	NOPCHAP1/New4 family protein	205.6	149.339
AFUA_2G17930	uncharacterized protein	90.8629	149.321
AFUA_1G11850	uncharacterized protein	238.235	149.316
AFUA_7G02540	putative Ras family GTPase (Rab4b)	218.51	149.253
AFUA_7G00930	uncharacterized protein	145.498	149.224
AFUA_3G11100	RCC1 domain-containing protein	131.524	149.215
AFUA_1G05990	60S ribosomal protein uL13	120.554	149.148
AFUA_8G02310	aldehyde dehydrogenase ALDH	207.595	149.139
AFUA_3G06980	uncharacterized protein	0	149.135
AFUA_6G10340	uncharacterized protein	173.873	149.104
AFUA_7G04210	tropomyosin	0	149.08
AFUA_2G16360	pseudouridine synthase family protein	178.163	149.026
AFUA_5G07440	GTPase-activating protein	169.584	149.018
AFUA_5G10680	phosphomevalonate kinase	181.726	149.015
AFUA_1G02080	uncharacterized protein	155.399	148.998
AFUA_1G15820	fatty acid alpha-hydroxylase	150.142	148.954
AFUA_5G00460	NAD(P)/FAD-dependent oxidoreductase	214.437	148.945
AFUA_3G07140	extracellular developmental signal biosynthesis protein FluG	239.311	148.891
AFUA_5G06983	tRNA-Glu	0	148.878
AFUA_5G07720	U2-type spliceosomal complex subunit CWC24	170.145	148.82
AFUA_4G13810	F-box protein	280.405	148.777
AFUA_2G04020	trehalose-6-phosphate synthase	158.326	148.754
AFUA_3G13150	Sds3 domain-containing protein	97.1356	148.739
AFUA_3G11050	phosphotransferase family protein	0	148.704
AFUA_4G07870	putative 2-hydroxychromene-2-carboxylate isomerase	0	148.7
AFUA_2G09010	DNA ligase (ATP) CDC9	135.163	148.662
AFUA_5G01040	putative oxidoreductase, short-chain dehydrogenase/reductase family	111.431	148.585
AFUA_5G10280	NAD(P)-dependent oxidoreductase	149.841	148.563
AFUA_1G17010	glutathione S-transferase	34.7314	148.53
AFUA_6G08460	cytochrome P450	56.6851	148.525
AFUA_6G09090	uncharacterized protein	131.685	148.48
AFUA_3G09620	RNA recognition motif domain-containing protein	121.422	148.476
AFUA_5G12340	uncharacterized protein	0	148.465
AFUA_4G07820	methionine--tRNA ligase MSM1	133.055	148.421
AFUA_3G11160	zinc metalloproteinase family protein	158.088	148.41
AFUA_4G03290	oxidoreductase, short-chain dehydrogenase/reductase family	191.88	148.278
AFUA_4G11250	carbonic anhydrase	104.114	148.266
AFUA_5G13810	PLP-dependent aminotransferase family protein	156.792	148.254
AFUA_5G03260	emp24/gp25L/p24 family protein	138.797	148.23
AFUA_6G11440	pyridoxamine 5'-phosphate oxidase family protein	128.017	148.227
AFUA_4G10640	uncharacterized protein	91.0258	148.183
AFUA_4G03830	uncharacterized protein	130.55	148.175
AFUA_1G07210	uncharacterized protein	56.3748	148.163
AFUA_2G09630	uncharacterized protein	172.164	148.162
AFUA_7G06110	glycoside hydrolase family 43 protein	192.246	148.153
AFUA_4G06430	uncharacterized protein	176.326	148.149
AFUA_3G09750	snoRNA-binding rRNA-processing protein UTP6	110.6	148.101
AFUA_3G10820	ferric reductase family protein	240.275	148.098
AFUA_5G09930	DUF3632 domain-containing protein	95.35	148.094
AFUA_8G07200	putative amino acid transporter	270.097	148.084
AFUA_2G12640	protein gprD	160.474	148.083
AFUA_2G08910	putative MFS transporter	156.797	148.072
AFUA_8G04570	PWWP domain protein	159.608	148.059
AFUA_1G03760	TMCO4 family protein	157.004	148.056
AFUA_5G07880	pheromone receptor	142.7	148.002
AFUA_7G00870	putative RNA exonuclease	0	148
AFUA_6G09130	DUF2011 domain-containing protein	148.095	147.987
AFUA_6G04860	lysophospholipid acyltransferase	259.515	147.976
AFUA_2G10600	complex I NDUFA5 subunit family protein	173.873	147.91
AFUA_1G14830	senescence-associated domain-containing protein	0	147.892
AFUA_6G10150	uncharacterized protein	20.1917	147.862
AFUA_1G13100	nucleoporin	149.854	147.857
AFUA_3G08360	uncharacterized protein	0	147.809
AFUA_2G11700	HIT family protein	305.951	147.784
AFUA_3G09360	AAA family ATPase VPS4	45.0147	147.755
AFUA_5G08040	exocyst subunit SEC8	146.477	147.695
AFUA_5G12180	Ran GTPase-binding protein YRB1	0	147.677
AFUA_2G02130	fatty acid desaturase	188.682	147.666
AFUA_2G03500	putative sugar transporter	148.475	147.62
AFUA_1G02610	rRNA-binding ribosome biosynthesis protein UTP23	174.107	147.568
AFUA_2G16780	DDT domain protein	189.898	147.518
AFUA_1G05735	tRNA-Gly	332.226	147.399
AFUA_5G13560	FHA domain protein	102.264	147.352
AFUA_1G07350	putative RNA12 protein	0	147.314
AFUA_5G12890	microfibrillar-associated 1 family protein	181.372	147.159
AFUA_3G10065	ELL-associated factor	150.745	147.147
AFUA_6G12050	nonribosomal peptide synthetase fmqC	157.256	147.126
AFUA_7G04290	amino acid permease GAP1	202.678	147.08
AFUA_1G10310	ATP-binding cassette domain-containing protein	144.899	147.069
AFUA_4G10800	40S ribosomal protein eS6	135.276	147.067
AFUA_4G10290	uncharacterized protein	213.86	147.062
AFUA_6G02870	DUF3237 domain-containing protein	173.397	147.036
AFUA_2G05635	uncharacterized protein	201.324	147.034
AFUA_5G13080	Zn(II)2Cys6 transcription factor	214.287	146.947
AFUA_4G14650	ribokinase	139.271	146.902
AFUA_5G10430	MFS transporter	169.457	146.823
AFUA_3G13700	transferase family protein	157.928	146.812
AFUA_2G00860	uncharacterized protein	0	146.794
AFUA_3G12450	DIL and Ankyrin domain protein	101.332	146.748
AFUA_2G10330	U2-type spliceosomal complex subunit CWC25	0	146.709
AFUA_3G05570	putative spindle poison sensitivity protein Scp3	163.003	146.707
AFUA_1G10465	tRNA-Asp	195.846	146.571
AFUA_4G08440	putative Patatin family phospholipase	139.623	146.553
AFUA_1G14500	uncharacterized protein	151.597	146.548
AFUA_6G08480	MIP/aquaporin family protein	0	146.534
AFUA_6G10880	acyl-CoA dehydrogenase family protein	164.899	146.518
AFUA_4G06970	RAD52 DNA repair protein RADC	196.789	146.492
AFUA_4G03110	putative MFS monosaccharide transporter	131.628	146.486
AFUA_3G01450	alpha-ketoacid dehydrogenase subunit beta	108.036	146.464
AFUA_3G10210	uncharacterized protein	189.005	146.44
AFUA_1G03770	uncharacterized protein	121.932	146.426
AFUA_2G16840	SWI/SNF chromatin-remodeling complex subunit SNF5	141.681	146.378
AFUA_4G03840	DNA-dependent ATPase RAD26	135.509	146.372
AFUA_3G14810	putative pathogenesis associated protein Pep2	0	146.339
AFUA_5G14070	DASH complex subunit DAD1	0	146.308
AFUA_3G03130	uncharacterized protein	202.625	146.269
AFUA_5G03110	uncharacterized protein	312.917	146.259
AFUA_2G02850	serine/threonine-protein kinase	117.729	146.255
AFUA_7G04170	Zn(II)2Cys6 transcription factor	0	146.254
AFUA_1G14790	ERMES complex subunit MDM12	177.665	146.171
AFUA_3G04150	enoyl-[acyl-carrier-protein	reductase	146.087
AFUA_6G00290	putative aminotransferase	111.978	146.079
AFUA_4G00770	uncharacterized protein	0	146.024
AFUA_1G11740	uncharacterized protein	99.4349	146.01
AFUA_4G02805	aegerolysin family protein	0	145.995
AFUA_2G14170	uncharacterized protein	293.79	145.988
AFUA_3G00430	sugar porter family MFS transporter	162.72	145.959
AFUA_4G03960	CeGAL family transcription factor	111.467	145.925
AFUA_3G06820	FAD-binding oxidoreductase	110.251	145.902
AFUA_4G12750	CCR4-Not complex 3'-5'-exoribonuclease subunit Ccr4	194.154	145.882
AFUA_2G08070	magnesium transporter CorA family protein	0	145.875
AFUA_2G03920	G1/S-specific cyclin	0	145.834
AFUA_2G07560	mitochondrial inner membrane protease ATP23	149.816	145.817
AFUA_3G14830	putative pentafunctional AROM polypeptide	155.563	145.765
AFUA_1G05840	uncharacterized protein	187.104	145.764
AFUA_3G07410	isoamyl alcohol oxidase	144.306	145.743
AFUA_8G01830	Zn(II)2Cys6 transcription factor	187.443	145.739
AFUA_5G06490	Spo12 family protein	0	145.684
AFUA_3G09790	protein SYS1	0	145.644
AFUA_1G06490	uncharacterized protein	116.175	145.628
AFUA_5G07920	ERF4 family protein	95.0201	145.605
AFUA_7G00860	putative lipoxygenase	142.698	145.554
AFUA_5G09900	RTA1 domain-containing protein	158.505	145.548
AFUA_4G08390	SIMPL domain-containing protein	146.298	145.517
AFUA_2G15085	putative O-methyltransferase	0	145.508
AFUA_2G14600	putative ab-hydrolase associated lipase	144.079	145.454
AFUA_3G11090	Golgi transport complex subunit COG3	206.492	145.452
AFUA_5G04140	PMF1/NNF1 family protein	177.189	145.391
AFUA_5G10370	succinate dehydrogenase iron-sulfur protein subunit SDH2	107.925	145.391
AFUA_3G09710	amino acid permease	217.987	145.378
AFUA_2G05330	hydrogen/calcium exchanger domain-containing protein	186.963	145.31
AFUA_3G01020	uncharacterized protein	0	145.288
AFUA_8G02110	uncharacterized protein	152.076	145.249
AFUA_3G06420	DNA-binding protein	0	145.218
AFUA_1G02636	tRNA-Asp	204.898	145.209
AFUA_6G10260	putative aldehyde reductase (AKR1)	105.69	145.147
AFUA_1G13130	uncharacterized protein	339.798	145.141
AFUA_7G04990	putative dUTP diphosphatase Dut	0	145.134
AFUA_3G05870	IFRD domain-containing protein	0	145.115
AFUA_3G05790	uncharacterized protein	435.153	145.09
AFUA_2G16400	translation initiation factor 4B	159.087	145.031
AFUA_6G04800	LOG family protein	144.779	144.96
AFUA_2G06130	transcription factor domain-containing protein	0	144.954
AFUA_2G15730	putative MFS transporter	203.215	144.947
AFUA_5G06930	uncharacterized protein	92.1058	144.926
AFUA_3G13410	uncharacterized protein	266.004	144.926
AFUA_4G13930	CRAL-TRIO domain-containing protein	96.9205	144.893
AFUA_1G04260	glucan endo-1,3-beta-D-glucosidase	212.542	144.827
AFUA_3G02100	putative short-chain dehydrogenase/reductase	132.12	144.782
AFUA_2G02540	putative bZIP transcription factor (Fcr3)	0	144.65
AFUA_8G06020	glutamate decarboxylase	87.6049	144.648
AFUA_5G06290	putative MFS transporter	139.827	144.618
AFUA_1G10020	putative ribonuclease H1	0	144.589
AFUA_6G04900	sucrase/ferredoxin-like domain-containing protein	0	144.552
AFUA_4G02790	carbon-nitrogen hydrolase family protein	108.685	144.519
AFUA_4G12540	DUF4202 domain-containing protein	153.654	144.482
AFUA_3G15060	putative glyoxalase family protein	156.748	144.477
AFUA_2G10590	putative disulfide isomerase	180.864	144.434
AFUA_5G08290	aldo/keto reductase family protein	144.826	144.312
AFUA_3G05980	uncharacterized protein	0	144.273
AFUA_5G11610	protein arginine N-methyltransferase	129.799	144.262
AFUA_1G15540	uncharacterized protein	136.045	144.262
AFUA_1G06630	GOLPH3/VPS74 family protein	199.693	144.196
AFUA_2G00840	putative MFS transporter	94.9527	144.17
AFUA_3G08970	putative AP-1 adaptor complex subunit beta	168.143	144.079
AFUA_4G03940	ferric reductase family protein	154.137	144.029
AFUA_6G12940	putative metallo-beta-lactamase domain protein	0	144.02
AFUA_2G17080	Mpv17/PMP22 family protein	0	144.019
AFUA_8G04770	acetoacetyl-CoA synthase	105.769	144.01
AFUA_7G00470	transcription factor domain-containing protein	117.633	143.999
AFUA_7G06890	Dyp-type peroxidase	167.632	143.951
AFUA_7G05120	putative integral membrane protein (Pth11)	168.889	143.883
AFUA_5G03030	Zn(II)2Cys6 transcription factor	138.85	143.787
AFUA_4G00280	uncharacterized protein	130.162	143.762
AFUA_4G00720	PP2C family serine/threonine-protein phosphatase	102.775	143.698
AFUA_7G00460	uncharacterized protein	178.462	143.664
AFUA_1G09200	ribosome biogenesis protein ERB1	108.023	143.641
AFUA_4G11810	uncharacterized protein	157.822	143.635
AFUA_5G05570	hemoglobin and proliferation regulated protein	455.506	143.551
AFUA_3G11590	autophagy protein ATG11	221.112	143.532
AFUA_4G07130	diphosphomevalonate decarboxylase MVD1	250.752	143.48
AFUA_6G08860	SIS domain-containing protein	187.613	143.464
AFUA_6G08880	HECT-type E3 ubiquitin transferase UFD4	116.686	143.434
AFUA_5G06610	glutathione synthase	68.6598	143.406
AFUA_2G02870	Efg1 domain-containing protein	172.356	143.393
AFUA_1G14580	rRNA-processing protein UTP11	169.919	143.393
AFUA_5G11950	ubiquitin carboxyl-terminal hydrolase	129.892	143.383
AFUA_4G12350	uncharacterized protein	146.592	143.275
AFUA_1G01680	branched-chain amino acid aminotransferase	158.771	143.269
AFUA_5G01610	uncharacterized protein	56.1857	143.257
AFUA_7G01260	uncharacterized protein	157.761	143.179
AFUA_2G11650	CoA-binding protein	0	143.179
AFUA_3G14050	uncharacterized protein	114.85	143.169
AFUA_3G03390	putative siderophore biosynthesis lipase/esterase	0	143.161
AFUA_1G03560	pex2/pex10/pex12 family protein	195.671	143.123
AFUA_3G09260	uncharacterized protein	233.806	143.12
AFUA_4G11440	F-box and WD domain protein	137.705	143.099
AFUA_3G12100	putative trehalose synthase (Ccg-9)	129.474	142.987
AFUA_2G15790	cyclin-dependent protein serine/threonine kinase regulator SSN8	168.931	142.982
AFUA_1G12630	putative mannosylphosphate transferase (Mnn4)	150.13	142.955
AFUA_2G03790	OSBP family protein	134.14	142.929
AFUA_4G10020	clathrin light chain CLC1	0	142.928
AFUA_4G08960	putative GPI anchored cell wall protein	307.103	142.925
AFUA_3G03820	allantoate permease family MFS transporter	103.261	142.921
AFUA_2G15450	uncharacterized protein	182.601	142.909
AFUA_3G13680	putative alcochol-O-acetyl transferase crmB	150.98	142.87
AFUA_3G03280	putative FAD binding monooxygenase	181.608	142.819
AFUA_2G17580	scytalone dehydratase arp1	0	142.781
AFUA_6G10860	uncharacterized protein	147.097	142.727
AFUA_1G15370	putative C6 transcription factor	130.561	142.716
AFUA_6G04070	CCDC90 family protein	0	142.694
AFUA_1G03600	glucan 1,3-beta-glucosidase	223.78	142.649
AFUA_5G00150	thioesterase domain protein	0	142.601
AFUA_1G06620	acyl carrier protein	214.61	142.553
AFUA_2G09920	uncharacterized protein	0	142.54
AFUA_2G16350	acyl-CoA thioesterase	222.844	142.538
AFUA_7G02390	Clr5 domain-containing protein	113.304	142.504
AFUA_3G13497	tRNA-Lys	243.961	142.491
AFUA_4G12160	B-type cyclin nimE	223.644	142.429
AFUA_3G00730	uncharacterized protein	179.293	142.411
AFUA_5G07370	CCR4-NOT core DEDD family RNase subunit POP2	135.116	142.403
AFUA_3G07760	uncharacterized protein	187.249	142.356
AFUA_6G08430	putative RNA binding protein Pym	261.416	142.348
AFUA_1G06820	uncharacterized protein	239.491	142.284
AFUA_2G03120	putative cell wall glucanase (Utr2)	0	142.26
AFUA_2G08660	uncharacterized protein	167.95	142.242
AFUA_1G17220	glycoside hydrolase family 28 protein	0	142.19
AFUA_7G04190	putative cyclopropane-fatty-acyl-phospholipid synthase	174.795	142.172
AFUA_2G02260	uncharacterized protein	156.642	142.157
AFUA_5G01850	tRNA 1-methyladenosine methyltransferase subunit GCD10	126.859	142.129
AFUA_6G07280	putative ATP-dependent permease ADP1	158.669	142.121
AFUA_2G16050	uncharacterized protein	377.431	142.12
AFUA_1G12670	DASH complex subunit ASK1	170.164	142.116
AFUA_1G10080	C2H2-type zinc finger protein	155.735	142.092
AFUA_3G09240	CAIB/BAIF family enzyme	166.184	142.063
AFUA_5G11890	putative Rho guanyl nucleotide exchange factor	163.421	142.057
AFUA_1G10645	Apq12 family protein	317.488	142.046
AFUA_6G12830	COPII subunit SEC24	144.722	142.039
AFUA_4G06130	putative general stress response protein Whi2	139.671	142.035
AFUA_1G11700	uncharacterized protein	146.177	142.008
AFUA_2G03950	putative serine/threonine protein phosphatase	146.68	141.998
AFUA_8G05130	uncharacterized protein	112.965	141.995
AFUA_6G13450	nitrilase	147.544	141.966
AFUA_5G08050	aminopeptidase P	161.565	141.868
AFUA_5G08160	putative cyclin	0	141.862
AFUA_3G10230	seipin	0	141.828
AFUA_2G05810	dienelactone hydrolase	345.993	141.786
AFUA_3G07810	succinate dehydrogenase [ubiquinone	flavoprotein subunit	141.786
AFUA_4G11400	putative cell surface receptor/MFS transporter (FLVCR)	164.612	141.759
AFUA_7G02210	putative ribosomal small subunit assembly protein	54.4411	141.749
AFUA_2G15990	uncharacterized protein	162.995	141.738
AFUA_3G07490	uncharacterized protein	350.21	141.692
AFUA_3G00850	uncharacterized protein	128.892	141.625
AFUA_1G10200	putative cell cycle control protein (Cwf4)	136.227	141.598
AFUA_5G13130	chorismate mutase ARO7	186.831	141.57
AFUA_6G07330	methionine aminopeptidase MAP1	103.035	141.57
AFUA_6G02630	ATP-dependent RNA helicase SUB2	292.758	141.566
AFUA_7G06820	putative galactose oxidase	113.325	141.535
AFUA_3G00670	YoaK family protein	159.641	141.532
AFUA_4G06690	ribonucleotide-diphosphate reductase subunit RNR1	107.732	141.479
AFUA_1G04600	E3 ubiquitin-protein ligase RNF103	142.277	141.467
AFUA_6G10010	putative C6 transcription factor	160.804	141.458
AFUA_2G13680	serine/threonine-protein kinase	181.378	141.42
AFUA_6G02570	tRNA (uracil) methyltransferase	153.439	141.403
AFUA_8G04710	glycoside hydrolase family 43 protein	111.085	141.4
AFUA_2G13400	serine incorporator domain-containing protein	232.126	141.386
AFUA_6G13710	uncharacterized protein	255.541	141.351
AFUA_3G12900	MFS-type transporter hasB	148.881	141.251
AFUA_3G14150	F-box domain protein	188.836	141.221
AFUA_3G14330	alpha-factor pheromone receptor STE2	121.969	141.169
AFUA_6G10590	putative ubiquitin-protein ligase (Asi3)	195.111	141.115
AFUA_8G05270	Zn(II)2Cys6 transcription factor	106.898	141.056
AFUA_7G06480	uncharacterized protein	106.416	141.042
AFUA_8G04220	snoRNA-binding rRNA-processing protein NOP14	192.86	141.016
AFUA_5G13500	putative RING finger domain protein	193.255	140.971
AFUA_2G12730	uncharacterized protein	0	140.927
AFUA_2G15660	aldehyde dehydrogenase family protein	107.226	140.918
AFUA_4G12740	tRNA (adenine-N(1)-)-methyltransferase	265.492	140.9
AFUA_6G02430	uncharacterized protein	217.764	140.893
AFUA_7G05970	mRNA transport regulator MTR10	121.925	140.886
AFUA_7G03910	C2H2 zinc finger protein	124.725	140.841
AFUA_1G10140	uncharacterized protein	131.067	140.833
AFUA_8G04860	putative GPI anchored glycoprotein	93.2809	140.696
AFUA_3G03030	putative catechol dioxygenase	0	140.665
AFUA_7G05410	thiamine diphosphokinase	150.429	140.65
AFUA_8G01460	uncharacterized protein	0	140.615
AFUA_6G07630	putative dynamin GTPase	121.113	140.609
AFUA_4G10190	Gfo/Idh/MocA family oxidoreductase	280.559	140.609
AFUA_4G00760	uncharacterized protein	68.2154	140.592
AFUA_6G10360	RTP1/Tango6 family protein	188.331	140.57
AFUA_1G11170	MutS family protein MSH5	115.846	140.562
AFUA_3G06180	DNA-(apurinic or apyrimidinic site) lyase APN2	0	140.553
AFUA_4G09790	uncharacterized protein	67.3164	140.526
AFUA_6G10140	putative C6 transcription factor	152.961	140.468
[truncated: 7,858 more rows]

## Sheet: Enrichment_A.fumigatus
Group	Adj.Pval	Fold	Pathway
A25	0.00053185	10.4502	Mitochondrion
A25	0.00152929	10.4502	tRNA modification
A25	0.00903153	37.0293	Nucleus
A25	0.0118634	40.5331	Metabolism of primary metabolic sugar derivatives
A25	0.019046	55.7775	Triterpenes metabolism
A25	0.0244606	58.6814	Degradation of tryptophan
A25	0.0364904	59.5011	Heavy metal ion transport (Cu+, Fe3+)
A25	0.0377324	59.5011	Nitric oxide biosynthesis
A25	0.0377324	59.5011	Interleukine receptor signalling pathway
A25	0.0451161	60.4923	Biosynthesis of isoleucine
A61	0.000133014	2.7534	Transcription initiation
A61	0.000967243	10.011	General transcription activities
A61	0.011547	79.6746	5'-end processing
A61	0.0187802	84.485	mRNA modification
A61	0.020407	84.485	Superoxide metabolism
A61	0.0253035	87.297	S-adenosyl-methionine - homocysteine cycle
A61	0.0372108	95.8108	Oxygen binding
A61	0.0436096	95.8108	Detoxification by modification
A25 ∩ A61	3.07817e-07	0.0062179	Ribosomal proteins
A25 ∩ A61	0.000526689	5.31956	Ribosome biogenesis
A25 ∩ A61	0.0143493	83.3379	Cell cycle
A25 ∩ A61	0.0213198	83.3379	Mitochondrion
A25 ∩ A61	0.0234229	83.3379	rRNA processing

## Sheet: TPM_H.sapiens
Genes	Description	A3	A25	A61
COX1	Cytochrome c oxidase subunit i	5730.3	20276.3	21775.2
CYTB	Cytochrome b	4226.85	19021.7	17759.1
ND2	Nadh dehydrogenase subunit 2	2856.64	13902	10375.7
ND6	Nadh dehydrogenase subunit 6	2068.2	10062.6	7306.4
COX2	Cytochrome c oxidase subunit ii	1791.52	7539.94	5293.78
G0S2	G0/g1 switch 2	1406.09	1515.96	426.112
ND4	Nadh dehydrogenase subunit 4	1380.9	9495.33	7950.25
ND5	Nadh dehydrogenase subunit 5	1274.88	5319.31	4415.98
ATP8	Atp synthase f0 subunit 8	1195.23	6478.09	7069.66
ND1	Nadh dehydrogenase subunit 1	1192.34	5493.99	4400.72
ATP6	Atp synthase f0 subunit 6	1038.93	12628.3	7172.12
COX3	Cytochrome c oxidase subunit iii	1020.7	4144.11	3257.76
ND4L	Nadh dehydrogenase subunit 4l	454.841	3001.61	2444.46
ND3	Nadh dehydrogenase subunit 3	338.643	3025.06	1907.25
LOC101929601	Putative exonuclease gor	264.693	38.0304	46.1702
FTL	Ferritin light chain	249.651	0	0
GADD45B	Growth arrest and dna damage inducible beta	231.543	0	377.861
RPL37A	Ribosomal protein l37a	199.502	0	0
HBB	Hemoglobin subunit beta	199.27	0	668.258
OR2M5	Olfactory receptor family 2 subfamily m member 5	198.929	69.8689	228.534
OR2M3	Olfactory receptor family 2 subfamily m member 3	180.957	346.569	235.166
MT4	Metallothionein 4	161.405	0	0
PPP1R15A	Protein phosphatase 1 regulatory subunit 15a	154.516	0	109.081
TDRD15	Tudor domain containing 15	149.697	0	366.231
RPL39	Ribosomal protein l39	149.497	43.5522	19.5298
LOC101929627	Putative exonuclease gor	142.791	41.8347	28.0656
FTH1	Ferritin heavy chain 1	141.957	0	0
CNPY4	Canopy fgf signaling regulator 4	130.471	0	0
S100A9	S100 calcium binding protein a9	119.371	718.367	46.489
TMSB10	Thymosin beta 10	119.008	0	120.91
EEF1G	Eukaryotic translation elongation factor 1 gamma	118.539	0	87.7239
MT2A	Metallothionein 2a	110.434	0	0
TMEM179B	Transmembrane protein 179b	109.557	0	26.5733
RPS6	Ribosomal protein s6	109.269	0	67.6036
CXXC4	Cxxc finger protein 4	106.035	0	67.2677
RPS8	Ribosomal protein s8	105.581	20.9538	26.498
RPL23A	Ribosomal protein l23a	105.02	0	96.5415
FSTL3	Follistatin like 3	103.344	0	95.6354
RPL29	Ribosomal protein l29	99.6307	0	0
IGFL4	Igf like family member 4	97.4237	0	0
FAM180B	Family with sequence similarity 180 member b	96.907	0	119.836
STRA8	Stimulated by retinoic acid 8	96.5425	0	0
OR51T1	Olfactory receptor family 51 subfamily t member 1	96.3354	122.39	44.8269
RPLP2	Ribosomal protein lateral stalk subunit p2	96.1333	544.647	173.594
ALDH1A1	Aldehyde dehydrogenase 1 family member a1	95.2616	511.88	167.419
RETNLB	Resistin like beta	94.7987	0	0
SRRM5	Serine/arginine repetitive matrix 5	93.2679	0	92.3089
SPANXB1	Spanx family member b1	93.2373	0	0
OR51I1	Olfactory receptor family 51 subfamily i member 1	91.0183	0	0
RPL12	Ribosomal protein l12	90.8234	34.2321	2.25786
TMSB4X	Thymosin beta 4 x-linked	90.7847	0	0
FERD3L	Fer3 like bhlh transcription factor	90.7036	0	0
PRB3	Proline rich protein bstni subfamily 3	89.8711	0	0
PRB3	Proline rich protein bstni subfamily 3	89.8711	0	0
OR2A2	Olfactory receptor family 2 subfamily a member 2	89.5183	66.7389	73.4104
VHLL	Vhl like	89.1962	63.8443	128.175
GRAPL	Grb2 related adaptor protein like	88.3321	0	0
MRPS17	Mitochondrial ribosomal protein s17	87.5765	0	0
MRPS6	Mitochondrial ribosomal protein s6	86.6073	0	296.756
OR10S1	Olfactory receptor family 10 subfamily s member 1	84.1445	61.9443	32.5427
OR11H6	Olfactory receptor family 11 subfamily h member 6	83.5001	66.0693	96.3153
NPIPB5	Nuclear pore complex interacting protein family member b5	83.336	0	59.0509
APOBEC3C	Apolipoprotein b mrna editing enzyme catalytic subunit 3c	82.9628	0	63.7537
ASCL3	Achaete-scute family bhlh transcription factor 3	82.2744	0	0
PLEK	Pleckstrin	81.9563	1570.81	600.266
NCL	Nucleolin	81.6809	167.909	174.536
FITM2	Fat storage inducing transmembrane protein 2	81.5921	0	0
FATE1	Fetal and adult testis expressed 1	81.2752	0	0
RRS1	Regulator of ribosome synthesis 1	80.0243	226.92	27.6096
LBH	Lbh regulator of wnt signaling pathway	79.5631	44.3651	45.9222
OR2M7	Olfactory receptor family 2 subfamily m member 7	79.347	208.219	193.506
CLPSL1	Colipase like 1	77.9791	136.63	0
MRGPRD	Mas related gpr family member d	77.4239	15.2925	0
LCE6A	Late cornified envelope 6a	77.3298	0	44.5179
NACA2	Nascent polypeptide associated complex subunit alpha 2	77.0565	0	0
PTMA	Prothymosin alpha	76.3122	35.6974	8.75658
DUSP1	Dual specificity phosphatase 1	76.2307	0	0
PRSS38	Serine protease 38	76.1886	0	0
C6orf58	Chromosome 6 open reading frame 58	75.8033	381.304	204.471
OR6A2	Olfactory receptor family 6 subfamily a member 2	75.7151	47.4039	96.1007
CEBPE	Ccaat enhancer binding protein epsilon	75.1862	0	0
LCE3E	Late cornified envelope 3e	74.4474	0	0
RPL19	Ribosomal protein l19	73.9831	0	0
SH3BP5L	Sh3 binding domain protein 5 like	73.6651	0	143.862
CALR	Calreticulin	73.5121	360.592	126.915
BSPH1	Binder of sperm protein homolog 1	73.2526	0	0
EXOSC5	Exosome component 5	72.9432	0	0
OR8G5	Olfactory receptor family 8 subfamily g member 5	72.7792	124.794	0
RBP5	Retinol binding protein 5	72.7579	0	0
OR4P4	Olfactory receptor family 4 subfamily p member 4	72.754	0	0
MUC12	Mucin 12, cell surface associated	71.8087	238.54	225.695
OR52R1	Olfactory receptor family 52 subfamily r member 1	71.3461	126.495	75.7917
OR2B6	Olfactory receptor family 2 subfamily b member 6	71.2683	69.1855	31.1877
HTR3C	5-hydroxytryptamine receptor 3c	71.0707	0	67.2878
OR2M2	Olfactory receptor family 2 subfamily m member 2	70.8071	186.445	91.9159
RPL7A	Ribosomal protein l7a	70.7061	0	59.2027
CCL3L1	C-c motif chemokine ligand 3 like 1	70.5091	0	0
LYAR	Ly1 antibody reactive	70.3271	0	0
HSP90AA1	Heat shock protein 90 alpha family class a member 1	69.306	0	30.1741
BMP10	Bone morphogenetic protein 10	69.299	0	0
IK	Ik cytokine	69.2199	114.627	82.1856
MT1B	Metallothionein 1b	67.9622	0	0
RPL35	Ribosomal protein l35	67.8379	0	0
GFY	Golgi associated olfactory signaling regulator	67.4933	0	0
OAZ1	Ornithine decarboxylase antizyme 1	67.4506	0	0
GPR15	G protein-coupled receptor 15	67.3669	21.5161	135.437
TAS2R41	Taste 2 receptor member 41	67.074	0	56.6785
FXYD7	Fxyd domain containing ion transport regulator 7	66.9238	0	0
OR10Q1	Olfactory receptor family 10 subfamily q member 1	66.616	66.8275	23.2495
OR10H4	Olfactory receptor family 10 subfamily h member 4	66.2956	67.617	0
ERICH2	Glutamate rich 2	66.2639	34.6927	0
DEFB125	Defensin beta 125	66.0788	0	0
LGALS4	Galectin 4	65.8849	0	0
RPS19BP1	Ribosomal protein s19 binding protein 1	65.6836	126.08	0
GZMB	Granzyme b	65.326	0	0
OR8D2	Olfactory receptor family 8 subfamily d member 2	65.2245	0	0
TNNC2	Troponin c2, fast skeletal type	65.0357	0	0
CPLX3	Complexin 3	64.2212	0	89.8329
OR10A7	Olfactory receptor family 10 subfamily a member 7	64.16	23.7571	114
FOSB	Fosb proto-oncogene, ap-1 transcription factor subunit	63.7493	19.3309	11.882
RPL27	Ribosomal protein l27	63.7098	0	0
SERPINA5	Serpin family a member 5	63.4028	0	0
MTPN	Myotrophin	63.2804	0	84.397
TUSC2	Tumor suppressor 2, mitochondrial calcium regulator	63.2454	0	0
MFAP1	Microfibril associated protein 1	63.0043	171.856	116.868
RPS19	Ribosomal protein s19	62.3859	0	134.467
ZNF830	Zinc finger protein 830	62.1533	97.8049	190.503
ACTB	Actin beta	62.1234	0	0
TAAR8	Trace amine associated receptor 8	61.4438	125.827	27.3096
MS4A18	Membrane spanning 4-domains a18	61.4189	0	0
RPS25	Ribosomal protein s25	61.3797	0	0
AVPR1B	Arginine vasopressin receptor 1b	61.327	0	50.7011
SEMG1	Semenogelin 1	60.299	196.21	52.6145
PTMS	Parathymosin	60.0259	671.372	328.36
FAU	Fau ubiquitin like and ribosomal protein s30 fusion	59.9964	0	0
FDCSP	Follicular dendritic cell secreted protein	59.9669	0	0
ATP6V0D2	Atpase h+ transporting v0 subunit d2	59.9541	0	0
CCL7	C-c motif chemokine ligand 7	59.914	0	0
TUBA1B	Tubulin alpha 1b	59.4825	0	0
NAPSA	Napsin a aspartic peptidase	59.4259	0	0
KRTAP19-5	Keratin associated protein 19-5	59.0208	224.186	33.5376
STYXL1	Serine/threonine/tyrosine interacting like 1	58.4726	0	35.8575
TMEM81	Transmembrane protein 81	58.3253	0	72.1622
SIX3	Six homeobox 3	58.3143	0	0
VPS4A	Vacuolar protein sorting 4 homolog a	58.2914	0	0
DEFA1B	Defensin alpha 1b	58.2796	0	0
RPS13	Ribosomal protein s13	58.2495	0	3.01836
PXMP2	Peroxisomal membrane protein 2	58.2433	0	0
IL27	Interleukin 27	58.2166	0	0
RAB25	Rab25, member ras oncogene family	58.1471	0	26.4887
RCVRN	Recoverin	58.1195	0	0
RNF26	Ring finger protein 26	58.0465	9.72375	19.5686
RPL23	Ribosomal protein l23	57.778	0	0
KRTAP8-1	Keratin associated protein 8-1	57.5606	0	171.729
BLID	Bh3-like motif containing, cell death inducer	57.1204	176.919	0
RPL36AL	Ribosomal protein l36a like	56.9238	0	124.801
FBRS	Fibrosin	56.4754	0	0
PRM3	Protamine 3	56.4631	0	190.373
GABRR3	Gamma-aminobutyric acid type a receptor subunit rho3	56.3297	0	0
USP17L15	Ubiquitin specific peptidase 17 like family member 15	56.2614	35.8019	74.408
STMND1	Stathmin domain containing 1	56.2338	0	144.571
BYSL	Bystin like	56.1086	0	0
CASP14	Caspase 14	55.9278	0	158.5
DEFA1	Defensin alpha 1	55.8821	0	0
ERP29	Endoplasmic reticulum protein 29	55.8115	0	0
TIMP4	Timp metallopeptidase inhibitor 4	55.5315	0	85.3582
FADS1	Fatty acid desaturase 1	55.424	0	36.4852
RPS2	Ribosomal protein s2	55.3967	0	0
TMA7	Translation machinery associated 7 homolog	55.2651	0	35.52
OC90	Otoconin 90	54.999	0	0
HHIPL2	Hhip like 2	54.9766	0	0
PAGR1	Paxip1 associated glutamate rich protein 1	54.9423	0	0
SLC17A7	Solute carrier family 17 member 7	54.8034	0	73.7713
EFNB3	Ephrin b3	54.4283	0	0
KDELR1	Kdel endoplasmic reticulum protein retention receptor 1	54.3505	0	0
OR11G2	Olfactory receptor family 11 subfamily g member 2	54.3123	0	0
DEFB126	Defensin beta 126	54.0376	0	0
RPL18A	Ribosomal protein l18a	53.9562	97.7749	62.5821
CCIN	Calicin	53.9057	0	41.0057
OR56A1	Olfactory receptor family 56 subfamily a member 1	53.9004	0	89.4497
OR3A2	Olfactory receptor family 3 subfamily a member 2	53.7963	0	60.041
CATSPER3	Cation channel sperm associated 3	53.6491	0	0
FOS	Fos proto-oncogene, ap-1 transcription factor subunit	53.5363	0	124.227
CCL11	C-c motif chemokine ligand 11	53.5057	0	0
TMEM223	Transmembrane protein 223	53.4938	0	51.4617
CALM3	Calmodulin 3	53.4223	92.7054	60.9268
POLE4	Dna polymerase epsilon 4, accessory subunit	53.3815	0	92.6807
DEFA3	Defensin alpha 3	53.1365	0	246.168
PRDX6	Peroxiredoxin 6	53.1053	0	0
LCP2	Lymphocyte cytosolic protein 2	52.9603	321.826	189.202
SLC25A46	Solute carrier family 25 member 46	52.9503	0	48.158
OR52N2	Olfactory receptor family 52 subfamily n member 2	52.8094	40.48	118.676
KRT4	Keratin 4	52.7418	0	0
ACRBP	Acrosin binding protein	52.7006	0	0
EIF3I	Eukaryotic translation initiation factor 3 subunit i	52.6752	47.9779	0
KRT75	Keratin 75	52.624	0	0
SAT1	Spermidine/spermine n1-acetyltransferase 1	52.5592	550.691	526.846
WFDC11	Wap four-disulfide core domain 11	52.4946	0	0
TMEM190	Transmembrane protein 190	52.3498	0	0
MYH9	Myosin heavy chain 9	52.2019	521.38	164.71
SIX5	Six homeobox 5	51.8558	0	28.6165
RPS7	Ribosomal protein s7	51.8293	0	0
GPATCH3	G-patch domain containing 3	51.8147	0	0
NPTX2	Neuronal pentraxin 2	51.7057	0	0
C3orf49	Chromosome 3 open reading frame 49	51.7004	0	0
CXorf51A	Chromosome x open reading frame 51a	51.6869	0	0
COPZ2	Coat protein complex i subunit zeta 2	51.5787	0	0
QTRT1	Queuine trna-ribosyltransferase catalytic subunit 1	51.5171	0	0
OR6B3	Olfactory receptor family 6 subfamily b member 3	51.4065	0	0
TRAPPC4	Trafficking protein particle complex subunit 4	51.2929	61.9139	38.8524
OR4M1	Olfactory receptor family 4 subfamily m member 1	51.1779	54.8875	76.444
CIB3	Calcium and integrin binding family member 3	51.0655	0	61.355
ZIC5	Zic family zinc finger 5	51.0473	0	0
RPS11	Ribosomal protein s11	50.8963	0	19.5259
VCX3B	Variable charge x-linked 3b	50.6986	0	0
LHFPL4	Lhfpl tetraspan subfamily member 4	50.6453	53.5983	39.688
RPL4	Ribosomal protein l4	50.612	0	68.5874
RPS17	Ribosomal protein s17	50.3606	0	0
RPS17	Ribosomal protein s17	50.3606	0	0
DPRX	Divergent-paired related homeobox	50.3589	0	0
PCDHB12	Protocadherin beta 12	50.2519	0	37.1058
EIF3G	Eukaryotic translation initiation factor 3 subunit g	50.2202	158.064	43.2029
CXorf51B	Chromosome x open reading frame 51b	50.2123	0	0
OR52B4	Olfactory receptor family 52 subfamily b member 4	50.0585	30.9239	43.0421
BATF3	Basic leucine zipper atf-like transcription factor 3	49.9749	0	0
IPO7	Importin 7	49.9721	39.2943	48.0911
NPIPB15	Nuclear pore complex interacting protein family member b15	49.9598	0	66.7914
SNRPC	Small nuclear ribonucleoprotein polypeptide c	49.9445	0	23.6156
SRCAP	Snf2 related crebbp activator protein	49.9345	42.2288	51.3883
C10orf62	Chromosome 10 open reading frame 62	49.8457	0	0
TAS2R60	Taste 2 receptor member 60	49.8074	137.11	49.7189
HSP90B1	Heat shock protein 90 beta family member 1	49.6832	41.9929	17.7408
PRKACG	Protein kinase camp-activated catalytic subunit gamma	49.5605	0	0
GKN1	Gastrokine 1	49.5479	0	0
OR9G1	Olfactory receptor family 9 subfamily g member 1	49.5366	30.2909	38.9604
OR9G1	Olfactory receptor family 9 subfamily g member 1	49.5366	30.2909	38.9604
CLPP	Caseinolytic mitochondrial matrix peptidase proteolytic subunit	49.4898	0	0
FOXD4L4	Forkhead box d4 like 4	49.2015	112.871	133.313
ZNF593	Zinc finger protein 593	48.9719	0	0
B4GALNT3	Beta-1,4-n-acetyl-galactosaminyltransferase 3	48.8923	14.9124	0
PCDHB5	Protocadherin beta 5	48.8068	0	75.2985
HOXD10	Homeobox d10	48.7791	0	67.8853
SULT1C3	Sulfotransferase family 1c member 3	48.6944	0	0
OR5W2	Olfactory receptor family 5 subfamily w member 2	48.6658	70.3186	102.338
IFNL2	Interferon lambda 2	48.6555	0	0
ANKS4B	Ankyrin repeat and sterile alpha motif domain containing 4b	48.6385	0	26.0985
DPM2	Dolichyl-phosphate mannosyltransferase subunit 2, regulatory	48.5588	0	0
SULT4A1	Sulfotransferase family 4a member 1	48.5097	0	31.0266
OR10AG1	Olfactory receptor family 10 subfamily ag member 1	48.4277	208.61	105.035
OR1E2	Olfactory receptor family 1 subfamily e member 2	48.383	66.1558	98.2318
FADS3	Fatty acid desaturase 3	48.1684	17.4471	0
GHRHR	Growth hormone releasing hormone receptor	48.0958	0	0
BASP1	Brain abundant membrane attached signal protein 1	47.9749	94.4681	33.6588
VIL1	Villin 1	47.9126	0	0
LAMP1	Lysosomal associated membrane protein 1	47.8602	0	0
PGD	Phosphogluconate dehydrogenase	47.7945	0	57.454
OR10H3	Olfactory receptor family 10 subfamily h member 3	47.6464	24.6709	99.0579
ARMS2	Age-related maculopathy susceptibility 2	47.6123	645.273	235.945
MOB3A	Mob kinase activator 3a	47.5356	0	0
ZNF511	Zinc finger protein 511	47.508	120.288	0
MARCKS	Myristoylated alanine rich protein kinase c substrate	47.4837	52.5265	0
MRPS23	Mitochondrial ribosomal protein s23	47.44	0	0
GDF6	Growth differentiation factor 6	47.4248	97.4391	24.634
MRPL50	Mitochondrial ribosomal protein l50	47.4122	0	0
GABARAP	Gaba type a receptor-associated protein	47.3627	0	71.8773
SUPT4H1	Spt4 homolog, dsif elongation factor subunit	47.3445	27.9716	4.80049
FRG2B	Fshd region gene 2 family member b	47.3061	0	0
OTOP2	Otopetrin 2	47.1728	0	0
CCL17	C-c motif chemokine ligand 17	47.0088	0	0
TM4SF5	Transmembrane 4 l six family member 5	47.0034	0	0
NNMT	Nicotinamide n-methyltransferase	46.9871	0	0
OR52E4	Olfactory receptor family 52 subfamily e member 4	46.8525	0	77.0282
GOLGA6A	Golgin a6 family member a	46.7695	14.8111	75.394
IGFBP2	Insulin like growth factor binding protein 2	46.7513	0	59.5125
JUNB	Junb proto-oncogene, ap-1 transcription factor subunit	46.7019	6.4599	17.057
SNRPA	Small nuclear ribonucleoprotein polypeptide a	46.5959	0	0
FAM117B	Family with sequence similarity 117 member b	46.5851	0	99.6782
AATF	Apoptosis antagonizing transcription factor	46.5052	8.4216	90.983
AATF	Apoptosis antagonizing transcription factor	46.5052	8.4216	90.983
ANP32B	Acidic nuclear phosphoprotein 32 family member b	46.2532	269.503	130.44
RPS4X	Ribosomal protein s4 x-linked	46.2398	0	0
GPHA2	Glycoprotein hormone subunit alpha 2	46.229	0	0
TFAP2D	Transcription factor ap-2 delta	46.1812	0	0
THRSP	Thyroid hormone responsive	46.1344	0	0
NADSYN1	Nad synthetase 1	46.1019	28.2154	24.2816
CDK9	Cyclin dependent kinase 9	46.0828	0	0
EMC7	Er membrane protein complex subunit 7	46.0702	0	0
SFTPD	Surfactant protein d	46.0406	0	0
SAP18	Sin3a associated protein 18	45.8807	0	88.1261
NEUROG3	Neurogenin 3	45.829	0	0
ANXA5	Annexin a5	45.8226	0	109.041
GAPDH	Glyceraldehyde-3-phosphate dehydrogenase	45.8057	0	0
UBC	Ubiquitin c	45.7769	0	28.0531
KRTAP13-3	Keratin associated protein 13-3	45.6771	70.1856	0
TLDC2	Tbc/lysm-associated domain containing 2	45.6493	0	0
RAMP2	Receptor activity modifying protein 2	45.6486	0	0
CCR4	C-c motif chemokine receptor 4	45.6239	0	0
CNDP1	Carnosine dipeptidase 1	45.564	0	0
OR4B1	Olfactory receptor family 4 subfamily b member 1	45.2956	0	73.8249
TGFB1	Transforming growth factor beta 1	45.2934	52.6494	0
GNG12	G protein subunit gamma 12	45.2716	178.957	204.682
CD52	Cd52 molecule	45.262	0	107.499
CPA1	Carboxypeptidase a1	45.2556	0	0
TNFRSF13B	Tnf receptor superfamily member 13b	45.225	142.695	0
CCKAR	Cholecystokinin a receptor	45.1024	0	0
TINCR	Tincr ubiquitin domain containing	45.0948	0	0
S100A6	S100 calcium binding protein a6	45.0908	0	260.191
LRRC3C	Leucine rich repeat containing 3c	45.0649	0	0
OR2AE1	Olfactory receptor family 2 subfamily ae member 1	45.017	90.294	73.9203
KRT71	Keratin 71	44.9854	0	0
RAB1B	Rab1b, member ras oncogene family	44.9333	0	0
HBA1	Hemoglobin subunit alpha 1	44.8804	0	0
MRPS9	Mitochondrial ribosomal protein s9	44.8218	98.9359	0
SYCE1L	Synaptonemal complex central element protein 1 like	44.7393	0	32.953
APOBR	Apolipoprotein b receptor	44.7336	0	0
IFI30	Ifi30 lysosomal thiol reductase	44.7306	0	31.219
PODXL2	Podocalyxin like 2	44.5139	0	0
SMG8	Smg8 nonsense mediated mrna decay factor	44.473	0	0
POM121L2	Pom121 transmembrane nucleoporin like 2	44.4688	60.4441	59.0822
DRAP1	Dr1 associated protein 1	44.3252	0	0
OR1S2	Olfactory receptor family 1 subfamily s member 2	44.289	0	97.1393
EMP3	Epithelial membrane protein 3 (mam blood group)	44.2843	0	0
PDE6H	Phosphodiesterase 6h	44.2423	0	70.9634
NEU3	Neuraminidase 3	44.2097	0	132.069
DEFA6	Defensin alpha 6	44.1791	0	0
ANKRD60	Ankyrin repeat domain 60	44.0005	0	0
CHGB	Chromogranin b	43.9932	102.395	35.4617
PABPN1	Poly(a) binding protein nuclear 1	43.8613	0	36.9573
LOXL2	Lysyl oxidase like 2	43.7419	0	35.789
GZMA	Granzyme a	43.7043	0	0
GPRC5A	G protein-coupled receptor class c group 5 member a	43.7035	0	46.6514
NPM3	Nucleophosmin/nucleoplasmin 3	43.6338	0	96.4925
NFKBIA	Nfkb inhibitor alpha	43.6075	284.203	106.072
PNN	Pinin, desmosome associated protein	43.5673	83.9809	146.34
BTG2	Btg anti-proliferation factor 2	43.5495	0	0
COX6B1	Cytochrome c oxidase subunit 6b1	43.4266	0	0
E2F4	E2f transcription factor 4	43.3482	0	0
GRWD1	Glutamate rich wd repeat containing 1	43.3405	0	0
MCOLN1	Mucolipin trp cation channel 1	43.3249	0	0
TNNI3	Troponin i3, cardiac type	43.2766	0	0
IGFBP6	Insulin like growth factor binding protein 6	43.2733	0	0
DUSP2	Dual specificity phosphatase 2	43.1964	0	0
FABP1	Fatty acid binding protein 1	43.1761	0	0
OR52L1	Olfactory receptor family 52 subfamily l member 1	43.1583	0	2.11624
MRGPRX1	Mas related gpr family member x1	43.1188	0	99.6918
ELMO3	Engulfment and cell motility 3	43.0756	0	0
BOLA2	Bola family member 2	43.0571	0	0
BHLHE23	Basic helix-loop-helix family member e23	43.0451	0	0
BOLA2B	Bola family member 2b	43.0348	0	0
SPRR4	Small proline rich protein 4	43.0118	0	0
GAGE12G	G antigen 12g	42.8782	0	256.286
ARSI	Arylsulfatase family member i	42.7775	0	0
KRTAP13-4	Keratin associated protein 13-4	42.7718	0	11.5702
HAO1	Hydroxyacid oxidase 1	42.7434	0	0
KCNS3	Potassium voltage-gated channel modifier subfamily s member 3	42.731	0	28.1297
GTF2F1	General transcription factor iif subunit 1	42.7205	76.6434	15.5224
ACBD6	Acyl-coa binding domain containing 6	42.7112	40.3296	40.7073
SOCS3	Suppressor of cytokine signaling 3	42.6673	49.6871	0
GOLT1A	Golgi transport 1a	42.5673	0	0
PRB4	Proline rich protein bstni subfamily 4	42.3614	0	0
PRB4	Proline rich protein bstni subfamily 4	42.3614	0	0
OR5I1	Olfactory receptor family 5 subfamily i member 1	42.3554	0	70.1186
C19orf53	Chromosome 19 open reading frame 53	42.3409	73.5281	57.5506
TM4SF4	Transmembrane 4 l six family member 4	42.3	0	0
RP1L1	Rp1 like 1	42.2773	0	39.9069
IDO2	Indoleamine 2,3-dioxygenase 2	42.2755	0	65.1478
OR10P1	Olfactory receptor family 10 subfamily p member 1	42.2648	0	82.0373
CTSG	Cathepsin g	42.2052	0	0
PADI4	Peptidyl arginine deiminase 4	42.1339	0	0
CATSPER4	Cation channel sperm associated 4	42.125	0	0
PRDM9	Pr/set domain 9	42.115	0	0
CEACAM18	Cea cell adhesion molecule 18	42.1126	0	0
HKDC1	Hexokinase domain containing 1	42.0503	0	69.2081
PBXIP1	Pbx homeobox interacting protein 1	41.9192	0	0
CLEC6A	C-type lectin domain containing 6a	41.8634	201.484	0
RPS26	Ribosomal protein s26	41.8156	0	0
FOXH1	Forkhead box h1	41.7573	0	0
HDGFL1	Hdgf like 1	41.73	22.2708	0
LPA	Lipoprotein(a)	41.706	62.404	60.0467
IGFBP5	Insulin like growth factor binding protein 5	41.699	0	41.9195
MPL	Mpl proto-oncogene, thrombopoietin receptor	41.692	0	0
B3GALT6	Beta-1,3-galactosyltransferase 6	41.6536	0	45.2763
CFDP1	Craniofacial development protein 1	41.6332	0	0
ASTL	Astacin like metalloendopeptidase	41.6248	0	0
COTL1	Coactosin like f-actin binding protein 1	41.5948	0	70.5628
CTAGE6	Ctage family member 6	41.5643	0	62.6096
TNFRSF1B	Tnf receptor superfamily member 1b	41.5258	43.5818	49.964
SPRYD3	Spry domain containing 3	41.5071	0	0
IFITM2	Interferon induced transmembrane protein 2	41.4805	122.161	56.1025
PCDHB8	Protocadherin beta 8	41.4742	0	39.2955
EMILIN2	Elastin microfibril interfacer 2	41.4729	0	0
CCDC169-SOHLH2	Ccdc169-sohlh2 readthrough	41.4668	0	29.4263
CALHM1	Calcium homeostasis modulator 1	41.4392	0	0
IRX1	Iroquois homeobox 1	41.4384	0	0
OR2V2	Olfactory receptor family 2 subfamily v member 2	41.4326	0	68.7178
CEACAM16	Cea cell adhesion molecule 16, tectorial membrane component	41.3502	0	0
RAB41	Rab41, member ras oncogene family	41.3081	0	190.23
LCE1E	Late cornified envelope 1e	41.2926	0	172.861
KRT2	Keratin 2	41.1808	0	83.604
ISCA1	Iron-sulfur cluster assembly 1	41.1348	0	0
EIF3A	Eukaryotic translation initiation factor 3 subunit a	41.0566	206.472	69.5254
RTN4RL1	Reticulon 4 receptor like 1	40.9916	0	0
KCNJ6	Potassium inwardly rectifying channel subfamily j member 6	40.9763	0	63.1245
WNT1	Wnt family member 1	40.9574	0	0
DRGX	Dorsal root ganglia homeobox	40.9509	0	0
CTAGE15	Ctage family member 15	40.9129	0	40.1175
OR51B5	Olfactory receptor family 51 subfamily b member 5	40.8458	0	47.7481
TAF10	Tata-box binding protein associated factor 10	40.826	0	0
MYL6	Myosin light chain 6	40.8201	0	0
SERTAD1	Serta domain containing 1	40.7837	0	0
UBE2S	Ubiquitin conjugating enzyme e2 s	40.7696	0	58.451
HIRIP3	Hira interacting protein 3	40.7179	0	45.3649
KCNV2	Potassium voltage-gated channel modifier subfamily v member 2	40.7137	0	29.7622
RESP18	Regulated endocrine specific protein 18	40.6945	0	0
OR6Q1	Olfactory receptor family 6 subfamily q member 1	40.6731	0	50.0426
NGDN	Neuroguidin	40.6382	0	35.0107
RSPH6A	Radial spoke head 6 homolog a	40.5882	0	0
UNC5CL	Unc-5 family c-terminal like	40.5478	0	0
AHSA1	Activator of hsp90 atpase activity 1	40.5449	0	0
TRIM25	Tripartite motif containing 25	40.4918	19.3641	8.99792
OR56B4	Olfactory receptor family 56 subfamily b member 4	40.4455	0	25.1145
PLAC8L1	Plac8 like 1	40.2937	0	134.889
OR2AG1	Olfactory receptor family 2 subfamily ag member 1	40.2679	63.1266	24.1582
NAALADL1	N-acetylated alpha-linked acidic dipeptidase like 1	40.2448	0	0
ZG16	Zymogen granule protein 16	40.2048	0	0
VSTM5	V-set and transmembrane domain containing 5	40.1932	0	0
PDHA2	Pyruvate dehydrogenase e1 subunit alpha 2	40.1437	0	17.3827
SWI5	Swi5 homologous recombination repair protein	40.1377	0	8.90754
TTC5	Tetratricopeptide repeat domain 5	40.0714	0	0
NOBOX	Nobox oogenesis homeobox	40.0343	0	0
OR51G1	Olfactory receptor family 51 subfamily g member 1	40.0007	0	46.1152
TCHH	Trichohyalin	39.9233	67.0204	35.7683
CRYAB	Crystallin alpha b	39.8831	0	0
IER2	Immediate early response 2	39.8622	0	0
RPS21	Ribosomal protein s21	39.8508	0	0
EFR3B	Efr3 homolog b	39.8213	0	31.8564
ZNF622	Zinc finger protein 622	39.743	0	0
PGA5	Pepsinogen a5	39.626	0	81.0143
RPL41	Ribosomal protein l41	39.6102	0	0
MT1G	Metallothionein 1g	39.6062	0	0
SEMG2	Semenogelin 2	39.5962	0	0
CARD6	Caspase recruitment domain family member 6	39.5678	0	0
PRRC2B	Proline rich coiled-coil 2b	39.5496	0	21.9251
IGFL1	Igf like family member 1	39.363	0	0
FFAR1	Free fatty acid receptor 1	39.2955	0	0
GSDMC	Gasdermin c	39.2863	0	0
ATP1B2	Atpase na+/k+ transporting subunit beta 2	39.2051	0	0
OR6K2	Olfactory receptor family 6 subfamily k member 2	39.1696	0	143.128
PGA3	Pepsinogen a3	39.1453	0	77.2794
EHD3	Eh domain containing 3	39.0585	0	0
TMEM63C	Transmembrane protein 63c	39.0546	0	29.0252
RSAD2	Radical s-adenosyl methionine domain containing 2	39.0245	0	0
RILPL2	Rab interacting lysosomal protein like 2	39.0082	0	0
NRBP1	Nuclear receptor binding protein 1	38.99	0	39.9109
TCTA	T cell leukemia translocation altered	38.9632	0	0
SIGLEC16	Sialic acid binding ig like lectin 16 (gene/pseudogene)	38.9082	0	0
RPS27	Ribosomal protein s27	38.8901	0	0
IER5L	Immediate early response 5 like	38.8685	84.6522	7.48251
TAF1L	Tata-box binding protein associated factor 1 like	38.8275	125.396	13.6139
ARHGEF35	Rho guanine nucleotide exchange factor 35	38.8068	100.777	78.2297
NPIPB3	Nuclear pore complex interacting protein family member b3	38.7392	19.9506	25.228
UQCRH	Ubiquinol-cytochrome c reductase hinge protein	38.6616	0	0
NPY	Neuropeptide y	38.5448	0	0
VPREB1	V-set pre-b cell surrogate light chain 1	38.5263	0	0
POLE	Dna polymerase epsilon, catalytic subunit	38.4775	0	36.6806
OR2W3	Olfactory receptor family 2 subfamily w member 3	38.4526	69.4253	25.0062
GJD2	Gap junction protein delta 2	38.3731	0	0
SLCO2A1	Solute carrier organic anion transporter family member 2a1	38.3288	0	0
CLDN1	Claudin 1	38.3275	79.4206	58.9271
CHD5	Chromodomain helicase dna binding protein 5	38.3244	0	35.8727
GIP	Gastric inhibitory polypeptide	38.319	0	0
RNASEK	Ribonuclease k	38.3075	62.8126	0
CD70	Cd70 molecule	38.2461	0	23.7839
OR10K2	Olfactory receptor family 10 subfamily k member 2	38.2368	68.4807	0
TMEM167A	Transmembrane protein 167a	38.2333	0	40.239
PLA2G2E	Phospholipase a2 group iie	38.1977	0	0
OR3A3	Olfactory receptor family 3 subfamily a member 3	38.1929	0	0
NDUFA7	Nadh:ubiquinone oxidoreductase subunit a7	38.1762	0	0
ADAM17	Adam metallopeptidase domain 17	38.1163	155.086	0
TUT1	Terminal uridylyl transferase 1, u6 snrna-specific	38.0699	0	0
HOXB7	Homeobox b7	38.0455	105.84	0
MSC	Musculin	37.9207	0	0
OR2Y1	Olfactory receptor family 2 subfamily y member 1	37.8963	87.2682	51.1756
FGFBP2	Fibroblast growth factor binding protein 2	37.8893	0	0
TNP2	Transition protein 2	37.8783	0	0
CDC37	Cell division cycle 37, hsp90 cochaperone	37.8472	0	0
CTF1	Cardiotrophin 1	37.7944	54.5716	35.9828
GALNT5	Polypeptide n-acetylgalactosaminyltransferase 5	37.7677	0	0
NUDT11	Nudix hydrolase 11	37.7199	0	0
ETV3L	Ets variant transcription factor 3 like	37.7061	0	0
ZNF653	Zinc finger protein 653	37.6988	0	0
TF	Transferrin	37.6887	0	19.9657
TSSK3	Testis specific serine kinase 3	37.638	0	0
MRPL24	Mitochondrial ribosomal protein l24	37.5139	76.3979	0
GFRA3	Gdnf family receptor alpha 3	37.5042	0	0
TUBB2B	Tubulin beta 2b class iib	37.3895	0	0
GJA8	Gap junction protein alpha 8	37.3492	0	0
MUC3A	Mucin 3a, cell surface associated	37.2687	69.0336	64.2533
S100A10	S100 calcium binding protein a10	37.2546	0	48.2787
ADRB3	Adrenoceptor beta 3	37.188	0	0
CDC42EP2	Cdc42 effector protein 2	37.0714	0	0
RPLP1	Ribosomal protein lateral stalk subunit p1	37.0498	0	0
LPCAT3	Lysophosphatidylcholine acyltransferase 3	36.985	0	0
DDX20	Dead-box helicase 20	36.9388	61.8922	72.965
TYMS	Thymidylate synthetase	36.9217	0	0
PGC	Progastricsin	36.8941	0	13.5282
PEBP4	Phosphatidylethanolamine binding protein 4	36.8909	0	0
OR5B12	Olfactory receptor family 5 subfamily b member 12	36.8626	0	68.6238
ZNF787	Zinc finger protein 787	36.8176	0	24.8004
TPBGL	Trophoblast glycoprotein like	36.742	70.1383	11.1197
CSTB	Cystatin b	36.7315	0	0
GUCA2A	Guanylate cyclase activator 2a	36.7264	0	0
KRT9	Keratin 9	36.7235	0	97.6831
SLC10A2	Solute carrier family 10 member 2	36.7065	0	0
MARVELD1	Marvel domain containing 1	36.678	0	0
GAGE12J	G antigen 12j	36.6582	172.609	179.329
SWSAP1	Swim-type zinc finger 7 associated protein 1	36.6558	0	0
KRT19	Keratin 19	36.6497	0	0
FAM20B	Fam20b glycosaminoglycan xylosylkinase	36.6486	0	14.1247
EEF2	Eukaryotic translation elongation factor 2	36.6456	123.961	31.0437
HBA2	Hemoglobin subunit alpha 2	36.6049	0	0
PGA4	Pepsinogen a4	36.5638	0	65.1834
TNFRSF1A	Tnf receptor superfamily member 1a	36.5386	0	0
OR1D5	Olfactory receptor family 1 subfamily d member 5	36.5354	0	111.546
C20orf202	Chromosome 20 open reading frame 202	36.4241	0	0
GAL3ST4	Galactose-3-o-sulfotransferase 4	36.4232	0	0
SLC4A1AP	Solute carrier family 4 member 1 adaptor protein	36.4058	0	80.4253
TRIP6	Thyroid hormone receptor interactor 6	36.3787	0	0
RPL30	Ribosomal protein l30	36.3699	620.355	201.458
QRFP	Pyroglutamylated rfamide peptide	36.3494	0	0
OR7A10	Olfactory receptor family 7 subfamily a member 10	36.2584	0	21.289
OR52I1	Olfactory receptor family 52 subfamily i member 1	36.241	0	0
MYBPC2	Myosin binding protein c2	36.2385	0	37.8978
EEF1A1	Eukaryotic translation elongation factor 1 alpha 1	36.1984	0	45.8727
FABP5	Fatty acid binding protein 5	36.1845	0	0
TMEM86B	Transmembrane protein 86b	36.0889	0	0
HNRNPCL1	Heterogeneous nuclear ribonucleoprotein c like 1	36.0825	0	65.7116
CCR7	C-c motif chemokine receptor 7	36.0497	0	0
ANKRD52	Ankyrin repeat domain 52	36.0382	61.187	33.4055
CALR3	Calreticulin 3	36.0247	0	0
TMEM109	Transmembrane protein 109	35.9744	0	0
OR2V1	Olfactory receptor family 2 subfamily v member 1	35.9734	0	108.129
COMP	Cartilage oligomeric matrix protein	35.9608	0	0
SNRPF	Small nuclear ribonucleoprotein polypeptide f	35.9534	0	0
OSGEP	O-sialoglycoprotein endopeptidase	35.922	0	0
OAZ3	Ornithine decarboxylase antizyme 3	35.9084	0	43.3821
PATE1	Prostate and testis expressed 1	35.8914	0	0
FAM167B	Family with sequence similarity 167 member b	35.8234	0	0
BAP1	Brca1 associated deubiquitinase 1	35.797	0	0
TMEM202	Transmembrane protein 202	35.7693	0	0
WFDC9	Wap four-disulfide core domain 9	35.7589	0	67.8406
OPN1SW	Opsin 1, short wave sensitive	35.7393	0	0
POLR2L	Rna polymerase ii, i and iii subunit l	35.6996	0	0
VAT1	Vesicle amine transport 1	35.6993	0	0
COA7	Cytochrome c oxidase assembly factor 7	35.6787	0	0
HCLS1	Hematopoietic cell-specific lyn substrate 1	35.6559	204.526	92.0465
CHCHD4	Coiled-coil-helix-coiled-coil-helix domain containing 4	35.6426	0	72.8161
ZNF57	Zinc finger protein 57	35.5713	0	59.8655
ZCCHC13	Zinc finger cchc-type containing 13	35.5611	270.974	260.948
TAS2R1	Taste 2 receptor member 1	35.5288	0	52.7905
OR52K1	Olfactory receptor family 52 subfamily k member 1	35.5241	63.2743	48.5979
THOC3	Tho complex subunit 3	35.5103	0	70.5589
ZNF366	Zinc finger protein 366	35.4802	0	91.9962
SOX14	Sry-box transcription factor 14	35.4523	0	35.3254
PHGDH	Phosphoglycerate dehydrogenase	35.4304	0	0
ZFP36	Zfp36 ring finger protein	35.3504	34.223	50.5797
KCNMB1	Potassium calcium-activated channel subfamily m regulatory beta subunit 1	35.3476	0	0
CCL13	C-c motif chemokine ligand 13	35.3404	0	0
ZNF526	Zinc finger protein 526	35.3346	0	30.3263
HMOX1	Heme oxygenase 1	35.3071	0	0
PCDHB2	Protocadherin beta 2	35.2967	11.5903	5.83458
CORO1A	Coronin 1a	35.254	0	0
WFDC3	Wap four-disulfide core domain 3	35.25	0	0
MAP3K14	Mitogen-activated protein kinase kinase kinase 14	35.2244	0	0
UQCRHL	Ubiquinol-cytochrome c reductase hinge protein like	35.2085	82.3742	0
P2RY4	Pyrimidinergic receptor p2y4	35.2004	80.0575	58.2559
CCER1	Coiled-coil glutamate rich protein 1	35.1829	0	56.2233
CCDC154	Coiled-coil domain containing 154	35.1442	0	0
FBF1	Fas binding factor 1	35.1079	0	0
MYOM3	Myomesin 3	35.0747	0	24.5558
PCBD1	Pterin-4 alpha-carbinolamine dehydratase 1	35.0375	0	0
CKS2	Cdc28 protein kinase regulatory subunit 2	34.9904	27.6427	157.324
TOP1	Dna topoisomerase i	34.9801	127.296	124.732
ZNF609	Zinc finger protein 609	34.9507	0	56.3598
FASTKD5	Fast kinase domains 5	34.9213	0	0
SCRT2	Scratch family transcriptional repressor 2	34.9141	58.5467	72.8035
CCDC174	Coiled-coil domain containing 174	34.8823	0	0
MLLT11	Mllt11 transcription factor 7 cofactor	34.835	52.7502	0
PFN1	Profilin 1	34.8016	0	0
KRTAP6-2	Keratin associated protein 6-2	34.8016	0	0
NYNRIN	Nyn domain and retroviral integrase containing	34.6456	0	0
OR52I2	Olfactory receptor family 52 subfamily i member 2	34.6096	0	11.3128
TGM7	Transglutaminase 7	34.6024	0	42.1269
THY1	Thy-1 cell surface antigen	34.5772	0	0
PKDREJ	Polycystin family receptor for egg jelly	34.5769	37.9465	52.9655
ACOT6	Acyl-coa thioesterase 6	34.5763	0	0
OR51L1	Olfactory receptor family 51 subfamily l member 1	34.566	0	0
SOSTDC1	Sclerostin domain containing 1	34.5606	0	0
OR4C12	Olfactory receptor family 4 subfamily c member 12	34.5599	123.438	0
CRYBB3	Crystallin beta b3	34.524	0	0
TMEM52	Transmembrane protein 52	34.489	0	0
DNASE2B	Deoxyribonuclease 2 beta	34.4816	79.7186	52.821
PLEKHO1	Pleckstrin homology domain containing o1	34.4501	0	69.3047
PDAP1	Pdgfa associated protein 1	34.4161	0	0
ZNF10	Zinc finger protein 10	34.3685	0	67.2743
GPR4	G protein-coupled receptor 4	34.3352	0	0
IFNA17	Interferon alpha 17	34.275	0	0
CASQ1	Calsequestrin 1	34.2353	0	58.2241
RPL13A	Ribosomal protein l13a	34.2173	0	0
LECT2	Leukocyte cell derived chemotaxin 2	34.1659	0	0
IGSF21	Immunoglobin superfamily member 21	34.1628	0	0
CRX	Cone-rod homeobox	34.1393	130.336	36.7447
KRTAP12-3	Keratin associated protein 12-3	34.1374	0	0
TRAM2	Translocation associated membrane protein 2	34.1297	0	44.7531
DNAJA1	Dnaj heat shock protein family (hsp40) member a1	34.1249	0	82.8446
LCN2	Lipocalin 2	34.1163	0	0
CLEC11A	C-type lectin domain containing 11a	34.0408	0	0
ADHFE1	Alcohol dehydrogenase iron containing 1	34.0371	0	0
NHLH1	Nescient helix-loop-helix 1	34.0122	0	0
SDS	Serine dehydratase	34.0082	0	0
ITLN1	Intelectin 1	34.0066	0	0
MIPEP	Mitochondrial intermediate peptidase	34.0028	121.276	149.282
TMEM176A	Transmembrane protein 176a	33.9923	0	0
PA2G4	Proliferation-associated 2g4	33.9826	0	0
CACNG8	Calcium voltage-gated channel auxiliary subunit gamma 8	33.9298	67.295	59.3713
CMTM8	Cklf like marvel transmembrane domain containing 8	33.8833	0	77.5139
SIGLEC5	Sialic acid binding ig like lectin 5	33.8745	132.601	49.2989
NPAS1	Neuronal pas domain protein 1	33.8675	0	0
TRIM49D1	Tripartite motif containing 49d1	33.8518	0	115.364
TMED10	Transmembrane p24 trafficking protein 10	33.8313	0	138.091
SLURP1	Secreted ly6/plaur domain containing 1	33.8182	0	0
FAM50A	Family with sequence similarity 50 member a	33.8085	467.906	353.348
RXFP4	Relaxin family peptide/insl5 receptor 4	33.755	0	20.6203
CHAF1A	Chromatin assembly factor 1 subunit a	33.7433	0	26.0779
COX7C	Cytochrome c oxidase subunit 7c	33.7417	0	0
ELL3	Elongation factor for rna polymerase ii 3	33.7309	0	0
LCE4A	Late cornified envelope 4a	33.7294	0	0
COL5A3	Collagen type v alpha 3 chain	33.7184	0	22.939
FGF23	Fibroblast growth factor 23	33.6544	0	0
EIF1	Eukaryotic translation initiation factor 1	33.6355	0	0
SLX4	Slx4 structure-specific endonuclease subunit	33.6283	0	0
PCDHB11	Protocadherin beta 11	33.6279	20.0571	46.675
FAF1	Fas associated factor 1	33.6041	0	0
HSPB1	Heat shock protein family b (small) member 1	33.5933	0	0
RNF113B	Ring finger protein 113b	33.5852	0	0
MRPL38	Mitochondrial ribosomal protein l38	33.5822	0	0
SLC2A1	Solute carrier family 2 member 1	33.5793	0	31.281
TUBB4B	Tubulin beta 4b class ivb	33.5374	0	0
OR2F2	Olfactory receptor family 2 subfamily f member 2	33.5112	0	5.6904
BEX1	Brain expressed x-linked 1	33.4402	0	0
GPR25	G protein-coupled receptor 25	33.4299	0	0
OR6N1	Olfactory receptor family 6 subfamily n member 1	33.4221	0	0
SETD7	Set domain containing 7, histone lysine methyltransferase	33.4166	62.7064	45.3135
RAB7A	Rab7a, member ras oncogene family	33.4059	150.278	138.994
ARHGEF5	Rho guanine nucleotide exchange factor 5	33.359	58.7903	43.2906
VSNL1	Visinin like 1	33.3056	0	0
CYP2S1	Cytochrome p450 family 2 subfamily s member 1	33.2984	0	0
EPPIN	Epididymal peptidase inhibitor	33.2509	0	25.2064
CCDC8	Coiled-coil domain containing 8 subunit of 3m complex	33.2347	6.25526	48.3696
USP17L11	Ubiquitin specific peptidase 17 like family member 11	33.2046	45.9484	56.4976
GRIN3A	Glutamate ionotropic receptor nmda type subunit 3a	33.113	84.9846	30.7172
TNFRSF21	Tnf receptor superfamily member 21	33.0762	0	0
NEFH	Neurofilament heavy chain	33.0681	0	13.7884
CXCL2	C-x-c motif chemokine ligand 2	33.0614	0	0
OR8D1	Olfactory receptor family 8 subfamily d member 1	33.0022	0	125.736
SMIM3	Small integral membrane protein 3	32.9801	0	0
PPM1F	Protein phosphatase, mg2+/mn2+ dependent 1f	32.9794	0	13.7958
LOC100652777	Group 10 secretory phospholipase a2	32.9655	0	0
MT1HL1	Metallothionein 1h like 1	32.9435	380.861	0
HSD17B12	Hydroxysteroid 17-beta dehydrogenase 12	32.9271	0	0
GNS	Glucosamine (n-acetyl)-6-sulfatase	32.9218	56.5133	0
CPLX1	Complexin 1	32.9161	0	0
OAZ2	Ornithine decarboxylase antizyme 2	32.9018	0	0
LTV1	Ltv1 ribosome biogenesis factor	32.8305	0	82.6506
FGF7	Fibroblast growth factor 7	32.8099	50.6678	65.8387
RAB6C	Rab6c, member ras oncogene family	32.8047	94.9595	39.3851
F2RL1	F2r like trypsin receptor 1	32.7985	0	57.9854
NEDD8	Nedd8 ubiquitin like modifier	32.7957	0	0
EIF4A3	Eukaryotic translation initiation factor 4a3	32.7867	0	0
NOTO	Notochord homeobox	32.7657	0	0
TMEM115	Transmembrane protein 115	32.7551	0	0
IPO13	Importin 13	32.7493	0	22.2829
RRP36	Ribosomal rna processing 36	32.7165	0	0
NUPR1	Nuclear protein 1, transcriptional regulator	32.6924	0	0
IGFLR1	Igf like family receptor 1	32.692	0	0
TUBA1C	Tubulin alpha 1c	32.6821	0	0
COL7A1	Collagen type vii alpha 1 chain	32.6511	89.3703	23.886
CEL	Carboxyl ester lipase	32.6097	0	0
SLC16A13	Solute carrier family 16 member 13	32.5921	0	0
RETSAT	Retinol saturase	32.5883	0	0
RBM20	Rna binding motif protein 20	32.5789	0	0
MBD3L2	Methyl-cpg binding domain protein 3 like 2	32.4292	0	0
CBLN3	Cerebellin 3 precursor	32.4165	112.788	0
SLC15A1	Solute carrier family 15 member 1	32.413	0	35.6917
PCDHB3	Protocadherin beta 3	32.3942	8.9886	2.81957
OR4D10	Olfactory receptor family 4 subfamily d member 10	32.3853	355.107	62.2636
VAMP8	Vesicle associated membrane protein 8	32.3606	0	81.6857
C7	Complement c7	32.3521	0	109.762
OR52H1	Olfactory receptor family 52 subfamily h member 1	32.3421	0	49.0776
YBX1	Y-box binding protein 1	32.3389	0	0
PATE3	Prostate and testis expressed 3	32.3067	0	0
SIGLEC12	Sialic acid binding ig like lectin 12	32.3006	0	34.5782
CD3D	Cd3 delta subunit of t-cell receptor complex	32.295	0	32.6446
GOLGA6L6	Golgin a6 family like 6 (gene/pseudogene)	32.286	108.177	130.269
PLEKHD1	Pleckstrin homology and coiled-coil domain containing d1	32.2758	0	0
NPTXR	Neuronal pentraxin receptor	32.2419	0	45.6351
OR4A47	Olfactory receptor family 4 subfamily a member 47	32.2378	67.2748	36.8266
DEFB129	Defensin beta 129	32.2026	0	116.663
IL23A	Interleukin 23 subunit alpha	32.1899	0	0
NEU2	Neuraminidase 2	32.1782	0	0
CCDC70	Coiled-coil domain containing 70	32.1586	0	0
C1R	Complement c1r	32.1474	0	0
C1R	Complement c1r	32.1474	0	0
LMOD2	Leiomodin 2	32.1297	122.925	71.2524
RAB20	Rab20, member ras oncogene family	32.117	0	0
BCL6B	Bcl6b transcription repressor	32.0492	0	0
PSMB1	Proteasome 20s subunit beta 1	32.0461	155.884	111.611
WFDC5	Wap four-disulfide core domain 5	32.0305	0	0
PRSS50	Serine protease 50	32.0239	0	0
PRKCG	Protein kinase c gamma	32.0009	59.3109	39.4576
NUTM2F	Nut family member 2f	31.9974	0	0
LCP1	Lymphocyte cytosolic protein 1	31.9932	0	74.2729
DISP2	Dispatched rnd transporter family member 2	31.9646	0	0
SNRNP25	Small nuclear ribonucleoprotein u11/u12 subunit 25	31.9499	0	0
HOXA4	Homeobox a4	31.9467	0	0
TEX261	Testis expressed 261	31.9378	0	71.3217
MC1R	Melanocortin 1 receptor	31.9109	0	24.9367
SCGB1D1	Secretoglobin family 1d member 1	31.8925	0	0
C1QL4	Complement c1q like 4	31.8894	0	0
OR10Z1	Olfactory receptor family 10 subfamily z member 1	31.8272	0	0
ANGPTL7	Angiopoietin like 7	31.8177	0	0
NEFM	Neurofilament medium chain	31.805	0	30.5571
LGALS3BP	Galectin 3 binding protein	31.8038	0	0
BCL3	Bcl3 transcription coactivator	31.8018	0	0
TLX3	T cell leukemia homeobox 3	31.7667	0	0
GOLGA6D	Golgin a6 family member d	31.764	0	62.825
SPR	Sepiapterin reductase	31.7498	0	0
OOSP1	Oocyte secreted protein 1	31.7479	0	0
ZNF221	Zinc finger protein 221	31.7266	35.2816	32.4799
GPR3	G protein-coupled receptor 3	31.694	0	34.0474
NLRP5	Nlr family pyrin domain containing 5	31.6846	0	0
MYH13	Myosin heavy chain 13	31.6781	0	0
SFRP1	Secreted frizzled related protein 1	31.6637	0	16.0848
GCG	Glucagon	31.6346	0	0
RPL22	Ribosomal protein l22	31.6215	0	0
RPL5	Ribosomal protein l5	31.5657	0	32.7285
CBX4	Chromobox 4	31.5638	0	0
BHLHE41	Basic helix-loop-helix family member e41	31.5598	0	0
NPIPB4	Nuclear pore complex interacting protein family member b4	31.5524	10.2434	23.2436
MLEC	Malectin	31.5495	0	36.4402
GPIHBP1	Glycosylphosphatidylinositol anchored high density lipoprotein binding protein 1	31.5419	0	22.3899
B3GAT3	Beta-1,3-glucuronyltransferase 3	31.5376	0	0
TBR1	T-box brain transcription factor 1	31.5223	0	43.4501
CA11	Carbonic anhydrase 11	31.5117	148.487	0
MRGPRX3	Mas related gpr family member x3	31.4808	0	0
ARF4	Arf gtpase 4	31.477	0	0
GJB4	Gap junction protein beta 4	31.4488	0	0
RFNG	Rfng o-fucosylpeptide 3-beta-n-acetylglucosaminyltransferase	31.4401	0	0
APOC1	Apolipoprotein c1	31.4244	0	0
GPR27	G protein-coupled receptor 27	31.3931	0	0
LIX1	Limb and cns expressed 1	31.3467	0	49.5465
OMP	Olfactory marker protein	31.2978	0	0
HSPB6	Heat shock protein family b (small) member 6	31.2857	0	73.9284
TM4SF19	Transmembrane 4 l six family member 19	31.2853	0	0
GLYATL2	Glycine-n-acyltransferase like 2	31.2704	0	0
TUFM	Tu translation elongation factor, mitochondrial	31.2674	10.2799	0
SLC6A7	Solute carrier family 6 member 7	31.249	0	0
CCR1	C-c motif chemokine receptor 1	31.2422	0	72.6739
ZNF19	Zinc finger protein 19	31.2412	54.9639	105.359
PSMC3	Proteasome 26s subunit, atpase 3	31.2385	0	51.033
SLC6A11	Solute carrier family 6 member 11	31.2293	0	0
CSNK1A1L	Casein kinase 1 alpha 1 like	31.1973	0	0
FSCN3	Fascin actin-bundling protein 3	31.1611	0	14.0163
TNP1	Transition protein 1	31.1596	0	0
GZMH	Granzyme h	31.1187	0	21.8427
P2RX3	Purinergic receptor p2x 3	31.1168	0	0
NAA11	N-alpha-acetyltransferase 11, nata catalytic subunit	31.1166	0	68.2485
MEOX2	Mesenchyme homeobox 2	31.1142	0	0
POLA2	Dna polymerase alpha 2, accessory subunit	31.0795	0	0
S100A12	S100 calcium binding protein a12	31.0745	0	0
OR6T1	Olfactory receptor family 6 subfamily t member 1	31.0722	0	22.5047
TMEM132D	Transmembrane protein 132d	31.0311	0	0
TCP10L	T-complex 10 like	31.0146	0	0
POMT2	Protein o-mannosyltransferase 2	30.9951	0	0
TUBA3C	Tubulin alpha 3c	30.9916	0	0
ATXN7L3B	Ataxin 7 like 3b	30.9665	17.7004	43.9281
L3MBTL2	L3mbtl histone methyl-lysine binding protein 2	30.9629	0	0
HNRNPA0	Heterogeneous nuclear ribonucleoprotein a0	30.9591	87.5702	112.903
LYZL2	Lysozyme like 2	30.951	0	0
OR4D6	Olfactory receptor family 4 subfamily d member 6	30.9438	0	82.1149
NIT2	Nitrilase family member 2	30.9367	0	55.6512
ABCA3	Atp binding cassette subfamily a member 3	30.9154	0	0
AQP5	Aquaporin 5	30.8999	0	0
CENPB	Centromere protein b	30.8983	0	16.6976
KCNS2	Potassium voltage-gated channel modifier subfamily s member 2	30.8913	0	141.322
C1QA	Complement c1q a chain	30.8577	0	0
CRADD	Card and death domain containing adaptor protein	30.8467	0	0
MTA2	Metastasis associated 1 family member 2	30.8467	0	0
ALOX12B	Arachidonate 12-lipoxygenase, 12r type	30.8403	0	0
CDK5R2	Cyclin dependent kinase 5 regulatory subunit 2	30.8391	102.949	53.6227
ZP4	Zona pellucida glycoprotein 4	30.8321	0	0
GPR87	G protein-coupled receptor 87	30.802	0	0
WFDC6	Wap four-disulfide core domain 6	30.8013	0	89.2488
RCN1	Reticulocalbin 1	30.7802	0	0
TMEM86A	Transmembrane protein 86a	30.7658	0	57.7581
TEKT1	Tektin 1	30.7626	0	60.1155
MRPL13	Mitochondrial ribosomal protein l13	30.7588	0	79.6181
PSMB11	Proteasome subunit beta 11	30.7438	0	24.2789
PNP	Purine nucleoside phosphorylase	30.7243	0	137.31
PPM1J	Protein phosphatase, mg2+/mn2+ dependent 1j	30.72	41.5727	0
VPS26B	Vps26 retromer complex component b	30.7172	0	0
SPSB4	Spla/ryanodine receptor domain and socs box containing 4	30.7151	0	0
FTSJ3	Ftsj rna 2'-o-methyltransferase 3	30.6516	0	14.6254
THAP1	Thap domain containing 1	30.6334	59.8493	81.3443
PLA2G4D	Phospholipase a2 group ivd	30.6039	0	40.1842
TIMM44	Translocase of inner mitochondrial membrane 44	30.5889	0	0
DDN	Dendrin	30.5876	0	0
APOA4	Apolipoprotein a4	30.5698	0	0
KCNA5	Potassium voltage-gated channel subfamily a member 5	30.5693	45.719	16.4675
FIS1	Fission, mitochondrial 1	30.5654	0	0
CYP2E1	Cytochrome p450 family 2 subfamily e member 1	30.5563	0	0
DTD2	D-aminoacyl-trna deacylase 2	30.5386	0	118.813
RTN4RL2	Reticulon 4 receptor like 2	30.528	0	0
HIRA	Histone cell cycle regulator	30.5151	0	48.9786
PPP5C	Protein phosphatase 5 catalytic subunit	30.4743	0	22.3192
TMEM258	Transmembrane protein 258	30.4676	0	0
VPREB3	V-set pre-b cell surrogate light chain 3	30.4623	0	0
C3	Complement c3	30.4456	0	0
CXCL17	C-x-c motif chemokine ligand 17	30.4057	0	0
HSPA6	Heat shock protein family a (hsp70) member 6	30.3524	14.4175	28.5981
PARP1	Poly(adp-ribose) polymerase 1	30.3521	99.9804	0
IL20RB	Interleukin 20 receptor subunit beta	30.3443	0	0
ATP4A	Atpase h+/k+ transporting subunit alpha	30.3008	0	30.4172
GNB2	G protein subunit beta 2	30.282	0	0
KRT79	Keratin 79	30.2615	0	0
ALX3	Alx homeobox 3	30.232	0	0
TALDO1	Transaldolase 1	30.2184	0	0
SDR9C7	Short chain dehydrogenase/reductase family 9c member 7	30.2079	0	71.7374
MYF6	Myogenic factor 6	30.1624	0	0
RNF25	Ring finger protein 25	30.1385	0	0
HSPA9	Heat shock protein family a (hsp70) member 9	30.1335	100.628	66.1259
DNAJC11	Dnaj heat shock protein family (hsp40) member c11	30.1239	0	16.5341
GIPR	Gastric inhibitory polypeptide receptor	30.1043	21.2519	6.86316
OR2A42	Olfactory receptor family 2 subfamily a member 42	30.0711	0	45.6928
PEBP1	Phosphatidylethanolamine binding protein 1	30.0653	0	0
HIGD2A	Hig1 hypoxia inducible domain family member 2a	30.0423	0	0
ADRA2B	Adrenoceptor alpha 2b	30.0403	23.7471	0
SLC25A31	Solute carrier family 25 member 31	30.0387	0	0
ALOX15	Arachidonate 15-lipoxygenase	30.0329	0	0
SNRNP200	Small nuclear ribonucleoprotein u5 subunit 200	30.0205	0	72.8778
LRRN4	Leucine rich repeat neuronal 4	29.9977	0	0
OR8G1	Olfactory receptor family 8 subfamily g member 1	29.9884	165.252	164.956
YRDC	Yrdc n6-threonylcarbamoyltransferase domain containing	29.9747	0	0
CTAGE4	Ctage family member 4	29.957	0	127.057
ASCL1	Achaete-scute family bhlh transcription factor 1	29.9451	0	0
CMAS	Cytidine monophosphate n-acetylneuraminic acid synthetase	29.9372	0	0
DRG1	Developmentally regulated gtp binding protein 1	29.9073	0	60.5636
CCDC27	Coiled-coil domain containing 27	29.8761	0	0
HTR3B	5-hydroxytryptamine receptor 3b	29.863	0	41.3546
OR4K5	Olfactory receptor family 4 subfamily k member 5	29.8219	0	13.7985
RPL21	Ribosomal protein l21	29.7875	115.302	54.158
EPPIN-WFDC6	Eppin-wfdc6 readthrough	29.7704	134.872	64.3131
AEBP1	Ae binding protein 1	29.764	0	28.8777
FRG2C	Fshd region gene 2 family member c	29.7227	0	0
CYP2A6	Cytochrome p450 family 2 subfamily a member 6	29.7184	0	51.7743
COPS6	Cop9 signalosome subunit 6	29.7134	63.0701	0
P4HB	Prolyl 4-hydroxylase subunit beta	29.7103	0	63.2972
TNFAIP1	Tnf alpha induced protein 1	29.6921	0	0
CTSZ	Cathepsin z	29.6129	0	0
CYC1	Cytochrome c1	29.6124	0	34.159
TYRO3	Tyro3 protein tyrosine kinase	29.5817	0	0
CDHR4	Cadherin related family member 4	29.5716	0	0
RHOV	Ras homolog family member v	29.5364	0	57.6864
NDUFA13	Nadh:ubiquinone oxidoreductase subunit a13	29.5081	0	0
KLHDC3	Kelch domain containing 3	29.4507	0	24.2388
OR1J4	Olfactory receptor family 1 subfamily j member 4	29.4455	0	0
GKN2	Gastrokine 2	29.4352	0	0
NCAPD2	Non-smc condensin i complex subunit d2	29.4313	14.8263	21.8272
TATDN2	Tatd dnase domain containing 2	29.4237	0	0
SFN	Stratifin	29.4104	146.37	0
MRPL51	Mitochondrial ribosomal protein l51	29.398	0	0
AQP3	Aquaporin 3 (gill blood group)	29.3958	0	0
OXCT2	3-oxoacid coa-transferase 2	29.3915	17.9846	0
OR7G2	Olfactory receptor family 7 subfamily g member 2	29.3748	0	46.4544
RHBDL2	Rhomboid like 2	29.3727	0	0
ITGA5	Integrin subunit alpha 5	29.3683	0	14.3137
CCDC167	Coiled-coil domain containing 167	29.3669	0	0
ZP1	Zona pellucida glycoprotein 1	29.3554	0	0
C4orf17	Chromosome 4 open reading frame 17	29.3433	0	0
CBR1	Carbonyl reductase 1	29.2725	0	23.1077
MBD3L5	Methyl-cpg binding domain protein 3 like 5	29.2641	0	0
SDC4	Syndecan 4	29.2147	88.1272	0
AMBP	Alpha-1-microglobulin/bikunin precursor	29.204	0	0
OR2F1	Olfactory receptor family 2 subfamily f member 1	29.1931	0	24.9253
ZNF524	Zinc finger protein 524	29.1877	0	0
PHF5A	Phd finger protein 5a	29.178	0	0
PCDH20	Protocadherin 20	29.1705	0	14.1689
OR51F2	Olfactory receptor family 51 subfamily f member 2	29.161	0	46.5503
SMG9	Smg9 nonsense mediated mrna decay factor	29.1239	0	30.8071
CHRNG	Cholinergic receptor nicotinic gamma subunit	29.1196	0	0
SLC47A1	Solute carrier family 47 member 1	29.1044	32.8613	18.4063
ISX	Intestine specific homeobox	29.0713	0	0
CALHM3	Calcium homeostasis modulator 3	29.0642	0	0
PPM1G	Protein phosphatase, mg2+/mn2+ dependent 1g	29.064	0	26.2875
AGAP5	Arfgap with gtpase domain, ankyrin repeat and ph domain 5	29.0552	0	0
INHBA	Inhibin subunit beta a	29.0028	0	0
ACTR1A	Actin related protein 1a	28.9964	0	36.5685
PCDHB1	Protocadherin beta 1	28.9861	0	30.798
PZP	Pzp alpha-2-macroglobulin like	28.9082	0	75.5391
PLOD3	Procollagen-lysine,2-oxoglutarate 5-dioxygenase 3	28.9062	0	0
PTPN9	Protein tyrosine phosphatase non-receptor type 9	28.8913	0	28.8576
APOA2	Apolipoprotein a2	28.8898	0	0
SPDYE2	Speedy/ringo cell cycle regulator family member e2	28.8761	0	15.8404
NXT1	Nuclear transport factor 2 like export factor 1	28.8721	0	0
RAB5A	Rab5a, member ras oncogene family	28.87	0	0
ISM2	Isthmin 2	28.8525	0	12.4115
XRCC1	X-ray repair cross complementing 1	28.8255	0	0
POLR2J2	Rna polymerase ii subunit j2	28.8136	0	0
S100A8	S100 calcium binding protein a8	28.8089	0	145.624
CCNG2	Cyclin g2	28.8056	63.9743	41.0983
AMDHD1	Amidohydrolase domain containing 1	28.7924	0	138.438
CCL3L3	C-c motif chemokine ligand 3 like 3	28.7835	0	0
CCL3L3	C-c motif chemokine ligand 3 like 3	28.7835	0	0
CCL3L3	C-c motif chemokine ligand 3 like 3	28.7835	0	0
TSSK1B	Testis specific serine kinase 1b	28.783	20.1635	28.802
PRB2	Proline rich protein bstni subfamily 2	28.7828	0	47.9339
HCAR3	Hydroxycarboxylic acid receptor 3	28.7729	0	23.1992
XKR8	Xk related 8	28.7706	0	0
FOXD4	Forkhead box d4	28.7648	22.6479	2.70126
SLC2A3	Solute carrier family 2 member 3	28.7542	108.731	0
OR1L4	Olfactory receptor family 1 subfamily l member 4	28.7445	138.793	0
PFDN2	Prefoldin subunit 2	28.7372	0	0
HOMEZ	Homeobox and leucine zipper encoding	28.7313	69.4522	0
GPHB5	Glycoprotein hormone subunit beta 5	28.7025	0	0
MESP2	Mesoderm posterior bhlh transcription factor 2	28.7007	0	0
PCDHB13	Protocadherin beta 13	28.6897	18.3569	5.24173
GNPTG	N-acetylglucosamine-1-phosphate transferase subunit gamma	28.6545	0	0
PRPF38A	Pre-mrna processing factor 38a	28.6273	0	107.597
DDX23	Dead-box helicase 23	28.6078	38.3682	59.405
TNNI1	Troponin i1, slow skeletal type	28.6029	0	31.1643
CRP	C-reactive protein	28.5856	0	30.2695
CTNNBL1	Catenin beta like 1	28.5015	0	40.359
NOL11	Nucleolar protein 11	28.4897	0	57.6469
NHEJ1	Non-homologous end joining factor 1	28.4885	0	0
BRI3BP	Bri3 binding protein	28.4806	0	0
TACSTD2	Tumor associated calcium signal transducer 2	28.4554	58.0848	11.0966
KRTAP13-2	Keratin associated protein 13-2	28.437	0	0
SIT1	Signaling threshold regulating transmembrane adaptor 1	28.4321	0	0
STC2	Stanniocalcin 2	28.4064	60.1756	0
TSGA10IP	Testis specific 10 interacting protein	28.3794	0	0
SPATA31C1	Spata31 subfamily c member 1	28.3667	7.93324	33.8997
OR13C9	Olfactory receptor family 13 subfamily c member 9	28.3417	0	25.1932
FAM171A1	Family with sequence similarity 171 member a1	28.3349	0	6.10074
NPVF	Neuropeptide vf precursor	28.3221	0	121.16
FBXO46	F-box protein 46	28.3193	0	0
SH3BGRL3	Sh3 domain binding glutamate rich protein like 3	28.2989	0	0
IQGAP3	Iq motif containing gtpase activating protein 3	28.2913	0	26.9631
YWHAG	Tyrosine 3-monooxygenase/tryptophan 5-monooxygenase activation protein gamma	28.2817	25.9739	33.6209
ANXA1	Annexin a1	28.2641	0	110.364
SLC2A4	Solute carrier family 2 member 4	28.2576	0	0
FAR1	Fatty acyl-coa reductase 1	28.2571	0	0
DRD1	Dopamine receptor d1	28.253	0	0
GNAT2	G protein subunit alpha transducin 2	28.2148	0	0
RGS2	Regulator of g protein signaling 2	28.1758	0	0
MRC2	Mannose receptor c-type 2	28.152	0	0
NR2F1	Nuclear receptor subfamily 2 group f member 1	28.14	0	0
CYP4F22	Cytochrome p450 family 4 subfamily f member 22	28.1358	0	0
CNFN	Cornifelin	28.1113	0	0
SDK2	Sidekick cell adhesion molecule 2	28.1081	0	0
ROBO3	Roundabout guidance receptor 3	28.0899	0	0
NHLRC4	Nhl repeat containing 4	28.0719	0	0
TEAD3	Tea domain transcription factor 3	28.0712	0	0
NRIP3	Nuclear receptor interacting protein 3	28.0559	0	38.3136
APCS	Amyloid p component, serum	28.05	251.076	0
BPIFB3	Bpi fold containing family b member 3	28.0424	0	0
GPA33	Glycoprotein a33	28.0378	0	0
AZU1	Azurocidin 1	28.0241	0	0
AZU1	Azurocidin 1	28.0241	0	0
SMO	Smoothened, frizzled class receptor	28.0132	0	0
PRAC1	Prac1 small nuclear protein	27.9728	0	0
RLBP1	Retinaldehyde binding protein 1	27.968	0	0
CDK4	Cyclin dependent kinase 4	27.9546	0	0
OR5M9	Olfactory receptor family 5 subfamily m member 9	27.9352	0	0
PLIN5	Perilipin 5	27.9076	0	0
OR13C8	Olfactory receptor family 13 subfamily c member 8	27.8945	0	124.352
TRIM8	Tripartite motif containing 8	27.8636	0	0
TSPAN1	Tetraspanin 1	27.8574	0	0
OSBPL11	Oxysterol binding protein like 11	27.8468	0	0
DNTTIP1	Deoxynucleotidyltransferase terminal interacting protein 1	27.8394	0	0
VWF	Von willebrand factor	27.8109	0	30.1874
TBX10	T-box transcription factor 10	27.7889	0	0
OR10H2	Olfactory receptor family 10 subfamily h member 2	27.7777	60.8025	45.9297
AGXT	Alanine--glyoxylate aminotransferase	27.7756	0	0
PIEZO2	Piezo type mechanosensitive ion channel component 2	27.7664	0	41.5484
SQLE	Squalene epoxidase	27.763	0	0
OR5D18	Olfactory receptor family 5 subfamily d member 18	27.7495	120.844	77.2913
HOXC13	Homeobox c13	27.7429	0	0
OR6B2	Olfactory receptor family 6 subfamily b member 2	27.7358	0	25.506
MNS1	Meiosis specific nuclear structural 1	27.728	0	141.751
NACC2	Nacc family member 2	27.7213	0	47.5601
TFF2	Trefoil factor 2	27.7027	0	0
AMIGO1	Adhesion molecule with ig like domain 1	27.7021	0	0
ATP1A2	Atpase na+/k+ transporting subunit alpha 2	27.6901	0	29.9816
HOXC10	Homeobox c10	27.6881	0	146.063
ABTB2	Ankyrin repeat and btb domain containing 2	27.6879	0	0
RPL36	Ribosomal protein l36	27.6731	0	0
CAPZA1	Capping actin protein of muscle z-line subunit alpha 1	27.6404	316.824	0
EIF4H	Eukaryotic translation initiation factor 4h	27.6404	14.9321	23.9878
GAN	Gigaxonin	27.6356	0	41.4981
DEFB103A	Defensin beta 103a	27.6336	0	0
TMED7-TICAM2	Tmed7-ticam2 readthrough	27.6204	0	0
IL5	Interleukin 5	27.5936	0	51.1304
KCNA1	Potassium voltage-gated channel subfamily a member 1	27.5757	35.4313	27.0413
KCNA4	Potassium voltage-gated channel subfamily a member 4	27.5704	0	0
AQP12A	Aquaporin 12a	27.5678	0	0
PPP1R27	Protein phosphatase 1 regulatory subunit 27	27.5576	0	0
OR13F1	Olfactory receptor family 13 subfamily f member 1	27.5568	68.3408	24.6155
PSMD3	Proteasome 26s subunit, non-atpase 3	27.5303	0	0
RPL36A	Ribosomal protein l36a	27.519	0	0
PATE4	Prostate and testis expressed 4	27.5148	0	0
OR7G3	Olfactory receptor family 7 subfamily g member 3	27.5124	0	101.684
SCAMP2	Secretory carrier membrane protein 2	27.5068	0	0
CCL22	C-c motif chemokine ligand 22	27.4934	0	0
RPS3A	Ribosomal protein s3a	27.4775	22.7941	0
OR52E2	Olfactory receptor family 52 subfamily e member 2	27.458	132.833	30.0397
KCTD5	Potassium channel tetramerization domain containing 5	27.4574	0	0
RBPMS2	Rna binding protein, mrna processing factor 2	27.4484	0	0
SCD	Stearoyl-coa desaturase	27.4462	0	48.9399
VIM	Vimentin	27.4362	0	45.7224
OR5K4	Olfactory receptor family 5 subfamily k member 4	27.4208	0	72.8918
MSRB1	Methionine sulfoxide reductase b1	27.3903	0	0
TXK	Txk tyrosine kinase	27.3577	0	68.6013
HADHA	Hydroxyacyl-coa dehydrogenase trifunctional multienzyme complex subunit alpha	27.3354	0	0
KRI1	Kri1 homolog	27.318	0	0
BATF	Basic leucine zipper atf-like transcription factor	27.3094	0	0
OR7E24	Olfactory receptor family 7 subfamily e member 24	27.3071	62.6169	46.6481
ZNF395	Zinc finger protein 395	27.2356	0	0
SLC5A4	Solute carrier family 5 member 4	27.2254	0	0
RPL37	Ribosomal protein l37	27.2209	28.5043	7.8309
HAND2	Heart and neural crest derivatives expressed 2	27.2024	0	0
ZNHIT1	Zinc finger hit-type containing 1	27.1932	0	0
RAB6B	Rab6b, member ras oncogene family	27.1859	0	52.945
KRT24	Keratin 24	27.1748	0	0
NUDC	Nuclear distribution c, dynein complex regulator	27.1746	0	34.1705
OTOS	Otospiralin	27.1608	0	0
ARV1	Arv1 fatty acid homeostasis modulator	27.1585	0	0
RNASE10	Ribonuclease a family member 10 (inactive)	27.1274	52.7856	36.2993
ITGAD	Integrin subunit alpha d	27.1213	0	0
SULT2A1	Sulfotransferase family 2a member 1	27.1027	0	173.409
HOXC4	Homeobox c4	27.0899	28.3564	0
ANP32D	Acidic nuclear phosphoprotein 32 family member d	27.0822	212.853	423.765
SLC7A6OS	Solute carrier family 7 member 6 opposite strand	27.0691	0	0
RPL7	Ribosomal protein l7	27.0541	0	0
IL2RB	Interleukin 2 receptor subunit beta	27.0152	0	29.1705
GALP	Galanin like peptide	26.9596	0	22.8948
PSMB6	Proteasome 20s subunit beta 6	26.956	0	0
KNCN	Kinocilin	26.9544	0	57.0718
IFNL1	Interferon lambda 1	26.9436	0	0
OR4S1	Olfactory receptor family 4 subfamily s member 1	26.938	0	0
PALM3	Paralemmin 3	26.9374	94.0514	98.2191
FUT5	Fucosyltransferase 5	26.9111	0	0
ITGA2B	Integrin subunit alpha 2b	26.9012	0	0
CCDC28A	Coiled-coil domain containing 28a	26.8802	0	34.2602
HSD17B3	Hydroxysteroid 17-beta dehydrogenase 3	26.878	0	0
MED9	Mediator complex subunit 9	26.8634	0	37.9409
MPO	Myeloperoxidase	26.8608	50.003	0
SPDYE3	Speedy/ringo cell cycle regulator family member e3	26.81	42.9231	19.9511
APPL1	Adaptor protein, phosphotyrosine interacting with ph domain and leucine zipper 1	26.8087	0	67.4542
RGS1	Regulator of g protein signaling 1	26.8025	0	0
SDHAF1	Succinate dehydrogenase complex assembly factor 1	26.764	0	21.3172
SSRP1	Structure specific recognition protein 1	26.751	0	38.6868
KCNJ10	Potassium inwardly rectifying channel subfamily j member 10	26.7386	0	0
CHRNA9	Cholinergic receptor nicotinic alpha 9 subunit	26.7338	0	0
MOGAT2	Monoacylglycerol o-acyltransferase 2	26.7288	0	0
NOX3	Nadph oxidase 3	26.7082	0	0
CCNB1	Cyclin b1	26.6813	0	0
OR2A4	Olfactory receptor family 2 subfamily a member 4	26.6692	34.6935	2.73814
OR3A1	Olfactory receptor family 3 subfamily a member 1	26.6685	0	57.0964
HSPB2	Heat shock protein family b (small) member 2	26.6663	0	95.497
MOXD1	Monooxygenase dbh like 1	26.6547	96.2184	0
RRP1	Ribosomal rna processing 1	26.6464	0	16.17
OR10V1	Olfactory receptor family 10 subfamily v member 1	26.6456	0	76.4002
DPPA4	Developmental pluripotency associated 4	26.6446	0	88.9876
OR51I2	Olfactory receptor family 51 subfamily i member 2	26.6379	27.2061	0
ZMPSTE24	Zinc metallopeptidase ste24	26.63	0	0
DYNC1H1	Dynein cytoplasmic 1 heavy chain 1	26.6231	53.3863	46.2302
LOC101930434	Putative golgin subfamily a member 8i	26.6223	0	73.6511
ZNRF4	Zinc and ring finger 4	26.5963	0	0
RPLP0	Ribosomal protein lateral stalk subunit p0	26.5957	0	0
ELOVL3	Elovl fatty acid elongase 3	26.5647	0	0
OR10G2	Olfactory receptor family 10 subfamily g member 2	26.5417	0	25.8413
KLK13	Kallikrein related peptidase 13	26.5285	255.233	99.1261
SEC14L5	Sec14 like lipid binding 5	26.525	0	13.825
PAGE3	Page family member 3	26.5226	0	0
EGR1	Early growth response 1	26.4996	0	0
VCX	Variable charge x-linked	26.4993	0	0
MYOZ1	Myozenin 1	26.4873	0	58.1986
MATN3	Matrilin 3	26.4832	98.7386	61.444
ALPK3	Alpha kinase 3	26.4812	0	23.3132
SHD	Src homology 2 domain containing transforming protein d	26.4742	0	0
IDI2	Isopentenyl-diphosphate delta isomerase 2	26.458	0	0
PMVK	Phosphomevalonate kinase	26.4363	0	0
SRRM3	Serine/arginine repetitive matrix 3	26.3924	0	0
EVPL	Envoplakin	26.3844	0	0
IARS2	Isoleucyl-trna synthetase 2, mitochondrial	26.3802	0	56.5518
ARF5	Arf gtpase 5	26.3781	0	0
OR2L8	Olfactory receptor family 2 subfamily l member 8	26.3721	130.484	76.178
BOP1	Bop1 ribosomal biogenesis factor	26.3716	0	30.1438
CAPN8	Calpain 8	26.3715	0	37.3353
CAPN8	Calpain 8	26.3715	0	37.3353
ZDHHC18	Zdhhc palmitoyltransferase 18	26.3714	0	0
OR7D4	Olfactory receptor family 7 subfamily d member 4	26.3673	0	46.8692
ARHGAP1	Rho gtpase activating protein 1	26.3383	0	0
GYPE	Glycophorin e (mns blood group)	26.3258	0	57.0242
PCDHB4	Protocadherin beta 4	26.3207	33.646	33.1232
KLF16	Klf transcription factor 16	26.3185	0	0
TMSB4Y	Thymosin beta 4 y-linked	26.3114	0	0
MYH16	Myosin heavy chain 16	26.2998	0	63.2195
GSS	Glutathione synthetase	26.299	0	0
MBD3L3	Methyl-cpg binding domain protein 3 like 3	26.2856	0	0
ABCA4	Atp binding cassette subfamily a member 4	26.2853	0	62.1147
SLC10A1	Solute carrier family 10 member 1	26.281	0	0
NUCB1	Nucleobindin 1	26.2784	0	0
UBE2Z	Ubiquitin conjugating enzyme e2 z	26.2527	0	142.506
GNG8	G protein subunit gamma 8	26.2522	0	0
TBC1D10B	Tbc1 domain family member 10b	26.2345	0	0
TRAIP	Traf interacting protein	26.2164	0	24.0607
OR1E1	Olfactory receptor family 1 subfamily e member 1	26.2136	18.8505	4.89988
IER5	Immediate early response 5	26.1838	18.3665	28.8384
OR1A2	Olfactory receptor family 1 subfamily a member 2	26.1704	0	0
FAM117A	Family with sequence similarity 117 member a	26.1637	0	0
POP7	Pop7 ribonuclease p/mrp subunit	26.1598	0	0
PTGFRN	Prostaglandin f2 receptor inhibitor	26.1509	0	0
LCNL1	Lipocalin like 1	26.1468	0	0
COL20A1	Collagen type xx alpha 1 chain	26.1399	0	0
COL17A1	Collagen type xvii alpha 1 chain	26.1092	16.7289	51.771
EFNB2	Ephrin b2	26.1083	0	0
C1QBP	Complement c1q binding protein	26.1007	0	0
TOX4	Tox high mobility group box family member 4	26.1001	0	0
FZD10	Frizzled class receptor 10	26.1001	0	14.5462
PSMA7	Proteasome 20s subunit alpha 7	26.0953	119.567	69.7774
MATN1	Matrilin 1	26.0947	0	38.8369
STARD10	Star related lipid transfer domain containing 10	26.067	0	0
PIK3R6	Phosphoinositide-3-kinase regulatory subunit 6	26.0643	0	0
PGAM1	Phosphoglycerate mutase 1	26.0614	0	0
CTRB2	Chymotrypsinogen b2	26.0385	0	0
MEX3B	Mex-3 rna binding family member b	26.0214	0	0
PLCD3	Phospholipase c delta 3	26.01	0	23.1657
PI3	Peptidase inhibitor 3	26.0004	0	168.314
POLR2A	Rna polymerase ii subunit a	25.9784	0	64.8384
ATF4	Activating transcription factor 4	25.9729	0	0
NINJ1	Ninjurin 1	25.9652	0	0
LOC101927345	Putative ankyrin repeat domain-containing protein 20a12	25.9414	0	138.459
CTSF	Cathepsin f	25.933	0	0
NDUFB8	Nadh:ubiquinone oxidoreductase subunit b8	25.9139	0	33.467
INSM2	Insm transcriptional repressor 2	25.9116	64.3145	55.6956
PIP	Prolactin induced protein	25.9073	0	0
YWHAH	Tyrosine 3-monooxygenase/tryptophan 5-monooxygenase activation protein eta	25.9018	0	51.4713
ERH	Erh mrna splicing and mitosis factor	25.8655	0	0
CWC15	Cwc15 spliceosome associated protein	25.8555	0	0
SLC25A47	Solute carrier family 25 member 47	25.8522	0	0
IGF2R	Insulin like growth factor 2 receptor	25.8074	57.3514	32.4745
DEFB104A	Defensin beta 104a	25.7867	0	0
OR4A16	Olfactory receptor family 4 subfamily a member 16	25.7783	0	0
RBM25	Rna binding motif protein 25	25.7588	0	50.9838
DMWD	Dm1 locus, wd repeat containing	25.7562	0	0
RRP9	Ribosomal rna processing 9, u3 small nucleolar rna binding protein	25.7467	0	0
POLR3D	Rna polymerase iii subunit d	25.7453	0	0
PLD6	Phospholipase d family member 6	25.7433	0	0
MYO1E	Myosin ie	25.7337	50.5904	45.8381
ALKBH3	Alkb homolog 3, alpha-ketoglutarate dependent dioxygenase	25.7325	0	69.3012
TMEM178B	Transmembrane protein 178b	25.7067	67.7364	36.5823
FGF18	Fibroblast growth factor 18	25.7001	0	0
IRF9	Interferon regulatory factor 9	25.6917	0	0
MFSD6L	Major facilitator superfamily domain containing 6 like	25.6915	58.19	23.8076
ATCAY	Atcay kinesin light chain interacting caytaxin	25.6878	0	40.234
SLC45A1	Solute carrier family 45 member 1	25.6812	0	0
C1orf94	Chromosome 1 open reading frame 94	25.68	0	0
SAA1	Serum amyloid a1	25.678	0	10.2834
NKAIN1	Sodium/potassium transporting atpase interacting 1	25.6716	0	42.8403
SPRR2D	Small proline rich protein 2d	25.6506	0	0
FEZF2	Fez family zinc finger 2	25.6409	0	49.0638
INTS1	Integrator complex subunit 1	25.6356	0	0
RFX8	Regulatory factor x8	25.622	0	0
SRRM4	Serine/arginine repetitive matrix 4	25.6195	44.1813	0
SAMM50	Samm50 sorting and assembly machinery component	25.6103	0	8.09244
DDB1	Damage specific dna binding protein 1	25.582	0	67.3346
NUP188	Nucleoporin 188	25.5725	0	44.8023
HOXB13	Homeobox b13	25.5697	0	0
SVOP	Sv2 related protein	25.5655	0	0
GCNT3	Glucosaminyl (n-acetyl) transferase 3, mucin type	25.5592	0	0
OR56A3	Olfactory receptor family 56 subfamily a member 3	25.548	0	202.785
AFG3L2	Afg3 like matrix aaa peptidase subunit 2	25.5392	0	0
SPDYE2B	Speedy/ringo cell cycle regulator family member e2b	25.5301	0	29.5328
ZNF556	Zinc finger protein 556	25.5137	0	0
APOF	Apolipoprotein f	25.5093	0	112.779
ZNF768	Zinc finger protein 768	25.5089	0	0
IMPA2	Inositol monophosphatase 2	25.5053	0	0
COQ9	Coenzyme q9	25.5033	0	0
COPG1	Coat protein complex i subunit gamma 1	25.5025	48.4801	21.244
SMIM21	Small integral membrane protein 21	25.5004	0	0
RHO	Rhodopsin	25.4973	0	69.2201
GNL2	G protein nucleolar 2	25.4659	0	0
IL19	Interleukin 19	25.4659	0	50.8985
FAM89A	Family with sequence similarity 89 member a	25.4512	0	0
RGL4	Ral guanine nucleotide dissociation stimulator like 4	25.4375	0	0
MMP17	Matrix metallopeptidase 17	25.4201	0	0
SCARA5	Scavenger receptor class a member 5	25.3918	7.3267	33.4644
PRSS16	Serine protease 16	25.3815	0	70.7777
SAA2	Serum amyloid a2	25.3557	0	0
TADA2B	Transcriptional adaptor 2b	25.3555	0	0
HCN4	Hyperpolarization activated cyclic nucleotide gated potassium channel 4	25.3308	0	0
TMEM151B	Transmembrane protein 151b	25.3253	0	0
CDPF1	Cysteine rich dpf motif domain containing 1	25.3119	0	0
FCGBP	Fc gamma binding protein	25.3116	0	0
AQP9	Aquaporin 9	25.2973	0	101.16
TRH	Thyrotropin releasing hormone	25.2919	0	0
MKRN3	Makorin ring finger protein 3	25.2844	0	70.3033
BMP7	Bone morphogenetic protein 7	25.2775	0	36.0848
CPN1	Carboxypeptidase n subunit 1	25.2619	0	51.5556
LCE2C	Late cornified envelope 2c	25.251	0	0
OR1L6	Olfactory receptor family 1 subfamily l member 6	25.2491	0	50.8344
INSRR	Insulin receptor related receptor	25.2453	0	0
TESK1	Testis associated actin remodelling kinase 1	25.2341	26.076	1.84033
PTX3	Pentraxin 3	25.2267	0	37.3217
PDX1	Pancreatic and duodenal homeobox 1	25.2267	0	44.6176
GRHL2	Grainyhead like transcription factor 2	25.2164	0	0
SMIM14	Small integral membrane protein 14	25.2116	0	318.467
UBALD1	Uba like domain containing 1	25.2055	60.2681	0
ATP1B3	Atpase na+/k+ transporting subunit beta 3	25.1961	0	0
FRMPD1	Ferm and pdz domain containing 1	25.1934	0	0
BLOC1S3	Biogenesis of lysosomal organelles complex 1 subunit 3	25.1804	0	0
PPIB	Peptidylprolyl isomerase b	25.1804	0	0
F5	Coagulation factor v	25.1748	0	55.8028
C16orf78	Chromosome 16 open reading frame 78	25.171	0	34.953
MMP9	Matrix metallopeptidase 9	25.1704	0	0
TCAP	Titin-cap	25.1412	0	0
ADARB2	Adenosine deaminase rna specific b2 (inactive)	25.1347	0	0
HS1BP3	Hcls1 binding protein 3	25.1264	0	0
COX17	Cytochrome c oxidase copper chaperone cox17	25.1125	0	0
RIPK3	Receptor interacting serine/threonine kinase 3	25.1005	0	0
PXT1	Peroxisomal testis enriched protein 1	25.0975	0	0
TGM1	Transglutaminase 1	25.0964	0	0
PRR14	Proline rich 14	25.095	0	0
DDRGK1	Ddrgk domain containing 1	25.0944	232.487	0
PCDHB7	Protocadherin beta 7	25.0842	0	25.8545
SGTA	Small glutamine rich tetratricopeptide repeat co-chaperone alpha	25.0685	0	46.9003
PIGR	Polymeric immunoglobulin receptor	25.0659	0	0
CBL	Cbl proto-oncogene	25.0572	0	27.2676
TNS3	Tensin 3	25.0563	15.3421	0
OR52D1	Olfactory receptor family 52 subfamily d member 1	25.0234	0	0
HK3	Hexokinase 3	25.015	0	0
CSNK1E	Casein kinase 1 epsilon	25.0051	0	0
GPR149	G protein-coupled receptor 149	24.9784	0	0
TPRN	Taperin	24.9774	0	8.98163
FOXD4L6	Forkhead box d4 like 6	24.974	78.393	0.644579
PTDSS1	Phosphatidylserine synthase 1	24.9682	101.16	0
ARF3	Arf gtpase 3	24.9637	0	0
KRT81	Keratin 81	24.9538	0	0
TNFAIP2	Tnf alpha induced protein 2	24.9511	0	0
NFKBIE	Nfkb inhibitor epsilon	24.9476	0	0
ZKSCAN2	Zinc finger with krab and scan domains 2	24.9337	0	59.8922
OR2AP1	Olfactory receptor family 2 subfamily ap member 1	24.9277	139.222	144.559
UCMA	Upper zone of growth plate and cartilage matrix associated	24.9256	0	40.4025
CD7	Cd7 molecule	24.9246	0	0
RNF31	Ring finger protein 31	24.923	0	0
CD3E	Cd3 epsilon subunit of t-cell receptor complex	24.9157	0	0
ACO2	Aconitase 2	24.9038	0	0
TPI1	Triosephosphate isomerase 1	24.9031	0	0
PRSS1	Serine protease 1	24.903	0	0
PRSS1	Serine protease 1	24.903	0	0
DDX1	Dead-box helicase 1	24.8772	0	0
SART1	Spliceosome associated factor 1, recruiter of u4/u6.U5 Tri-snrnp	24.875	0	29.619
OSBP	Oxysterol binding protein	24.8639	0	58.9605
SIGLEC8	Sialic acid binding ig like lectin 8	24.8637	0	0
ENO2	Enolase 2	24.8629	0	0
LDLRAD3	Low density lipoprotein receptor class a domain containing 3	24.8588	65.4141	0
ADH1A	Alcohol dehydrogenase 1a (class i), alpha polypeptide	24.8563	22.3034	13.0928
FBXO39	F-box protein 39	24.8481	0	0
MARCO	Macrophage receptor with collagenous structure	24.8459	0	0
FNTB	Farnesyltransferase, caax box, subunit beta	24.8422	0	31.5484
OR4D11	Olfactory receptor family 4 subfamily d member 11	24.8405	0	158.474
IL10RB	Interleukin 10 receptor subunit beta	24.8369	0	0
BLVRA	Biliverdin reductase a	24.8361	0	40.6983
ACTN3	Actinin alpha 3	24.8087	0	29.8901
SRF	Serum response factor	24.7916	0	0
ZNF589	Zinc finger protein 589	24.7871	0	64.7686
GABARAPL1	Gaba type a receptor associated protein like 1	24.7868	0	0
DCDC2B	Doublecortin domain containing 2b	24.7612	0	0
MED26	Mediator complex subunit 26	24.7496	0	0
XPO5	Exportin 5	24.748	43.6591	32.5349
TAS2R5	Taste 2 receptor member 5	24.7479	0	15.9668
TCF7L1	Transcription factor 7 like 1	24.7433	0	19.0602
EIF3H	Eukaryotic translation initiation factor 3 subunit h	24.7344	0	0
FOXA3	Forkhead box a3	24.7337	0	0
HAX1	Hcls1 associated protein x-1	24.7239	0	0
PET100	Pet100 cytochrome c oxidase chaperone	24.7217	0	0
C1orf216	Chromosome 1 open reading frame 216	24.7093	67.083	0
TMEM60	Transmembrane protein 60	24.7057	0	0
SPANXD	Spanx family member d	24.6838	0	0
CYP17A1	Cytochrome p450 family 17 subfamily a member 1	24.6724	0	0
TIMELESS	Timeless circadian regulator	24.6639	20.2952	0
P2RY1	Purinergic receptor p2y1	24.6635	0	77.2669
ACKR2	Atypical chemokine receptor 2	24.6622	0	0
LBP	Lipopolysaccharide binding protein	24.6552	0	0
FAM78A	Family with sequence similarity 78 member a	24.65	0	0
ZNF705A	Zinc finger protein 705a	24.6488	0	0
SMCR8	Smcr8-c9orf72 complex subunit	24.6467	0	0
MMP13	Matrix metallopeptidase 13	24.641	0	0
PGM5	Phosphoglucomutase 5	24.635	0	0
RPS28	Ribosomal protein s28	24.6333	0	0
SKOR1	Ski family transcriptional corepressor 1	24.6141	0	0
ADH1C	Alcohol dehydrogenase 1c (class i), gamma polypeptide	24.5961	0	0
SPEN	Spen family transcriptional repressor	24.5598	0	0
FITM1	Fat storage inducing transmembrane protein 1	24.5537	0	0
CTRL	Chymotrypsin like	24.5452	0	44.8475
MRPL46	Mitochondrial ribosomal protein l46	24.5339	0	0
CLDN25	Claudin 25	24.5336	0	0
RPL11	Ribosomal protein l11	24.5316	0	29.2137
DCD	Dermcidin	24.5244	0	0
FOLR3	Folate receptor gamma	24.521	0	0
FOXC2	Forkhead box c2	24.4995	38.4657	12.6179
LOC728743	Zinc finger domain-containing protein loc728743	24.4928	0	16.5403
SORL1	Sortilin related receptor 1	24.4665	0	50.6664
SLC5A1	Solute carrier family 5 member 1	24.4484	0	26.1854
OR5M11	Olfactory receptor family 5 subfamily m member 11	24.4481	140.568	51.8312
CALM2	Calmodulin 2	24.4434	0	0
CHRNA10	Cholinergic receptor nicotinic alpha 10 subunit	24.4325	0	60.8297
COX6A1	Cytochrome c oxidase subunit 6a1	24.4245	0	0
LCE1B	Late cornified envelope 1b	24.4124	230.402	0
OR2A5	Olfactory receptor family 2 subfamily a member 5	24.4047	0	0
FCER1G	Fc epsilon receptor ig	24.4014	0	0
ZFHX4	Zinc finger homeobox 4	24.3999	0	37.692
AGBL1	Agbl carboxypeptidase 1	24.3921	49.0085	15.3588
OR13C3	Olfactory receptor family 13 subfamily c member 3	24.3872	61.5933	0
OR9Q1	Olfactory receptor family 9 subfamily q member 1	24.3641	0	61.036
MED10	Mediator complex subunit 10	24.3286	0	0
TUBB2A	Tubulin beta 2a class iia	24.3206	0	0
SLC35G6	Solute carrier family 35 member g6	24.3204	0	0
DACT3	Dishevelled binding antagonist of beta catenin 3	24.3128	0	0
BIRC7	Baculoviral iap repeat containing 7	24.2984	0	0
FAM177B	Family with sequence similarity 177 member b	24.2969	69.6143	0
NODAL	Nodal growth differentiation factor	24.2965	0	44.0886
HOXA10-HOXA9	Hoxa10-hoxa9 readthrough	24.2896	0	0
STK10	Serine/threonine kinase 10	24.2876	0	69.2628
CIAO1	Cytosolic iron-sulfur assembly component 1	24.2876	0	0
FFAR3	Free fatty acid receptor 3	24.2827	0	0
NUDCD3	Nudc domain containing 3	24.2827	0	31.5959
SMLR1	Small leucine rich protein 1	24.2802	0	0
PCDHB10	Protocadherin beta 10	24.2696	19.3132	36.8021
GRIK3	Glutamate ionotropic receptor kainate type subunit 3	24.2682	0	0
OR10K1	Olfactory receptor family 10 subfamily k member 1	24.2583	0	135.599
CTAGE8	Ctage family member 8	24.2531	0	41.4394
DOLK	Dolichol kinase	24.2527	0	0
IGFBP4	Insulin like growth factor binding protein 4	24.2517	0	38.2746
POLR2G	Rna polymerase ii subunit g	24.2454	0	0
MTF1	Metal regulatory transcription factor 1	24.2406	70.3612	0
ZC3H7B	Zinc finger ccch-type containing 7b	24.2398	0	0
DTWD2	Dtw motif trna-uridine aminocarboxypropyltransferase 2	24.2351	0	0
FZD9	Frizzled class receptor 9	24.2316	23.7463	2.79514
FTMT	Ferritin mitochondrial	24.218	0	43.0504
IFNA13	Interferon alpha 13	24.2165	0	17.0991
ERV3-1	Endogenous retrovirus group 3 member 1, envelope	24.2143	0	0
CYP4Z1	Cytochrome p450 family 4 subfamily z member 1	24.2063	0	47.1802
PNLIP	Pancreatic lipase	24.1894	67	0
SRPRB	Srp receptor subunit beta	24.1836	0	16.0967
PSMB4	Proteasome 20s subunit beta 4	24.1804	0	88.033
MUL1	Mitochondrial e3 ubiquitin protein ligase 1	24.1735	0	0
BPIFB4	Bpi fold containing family b member 4	24.1691	0	0
RPL38	Ribosomal protein l38	24.161	0	0
HOXB5	Homeobox b5	24.1549	0	0
OR2AT4	Olfactory receptor family 2 subfamily at member 4	24.1529	260.329	25.0362
DSCC1	Dna replication and sister chromatid cohesion 1	24.1523	0	60.0954
POM121L12	Pom121 transmembrane nucleoporin like 12	24.1492	51.3169	18.8584
ASPRV1	Aspartic peptidase retroviral like 1	24.1455	0	0
OR1L1	Olfactory receptor family 1 subfamily l member 1	24.128	207.695	102.338
CLDN4	Claudin 4	24.1205	0	0
ADO	2-aminoethanethiol dioxygenase	24.1205	0	14.8349
TNFRSF10C	Tnf receptor superfamily member 10c	24.1162	0	0
FOXF2	Forkhead box f2	24.1129	0	0
PLOD1	Procollagen-lysine,2-oxoglutarate 5-dioxygenase 1	24.1008	0	0
SOX12	Sry-box transcription factor 12	24.0967	0	5.17595
AWAT1	Acyl-coa wax alcohol acyltransferase 1	24.091	0	0
FAM83C	Family with sequence similarity 83 member c	24.0904	0	0
PRR12	Proline rich 12	24.0879	0	0
CLEC14A	C-type lectin domain containing 14a	24.082	14.2936	0
GTF2E2	General transcription factor iie subunit 2	24.0779	0	72.1416
TMEM120A	Transmembrane protein 120a	24.0658	0	0
MTHFD1	Methylenetetrahydrofolate dehydrogenase, cyclohydrolase and formyltetrahydrofolate synthetase 1	24.0647	0	0
CAPN5	Calpain 5	24.0627	10.5827	21.1897
CD177	Cd177 molecule	24.0437	0	0
WBP2	Ww domain binding protein 2	24.0254	0	63.7357
ZNF598	Zinc finger protein 598, e3 ubiquitin ligase	24.0119	0	0
EIF2B5	Eukaryotic translation initiation factor 2b subunit epsilon	24.0016	62.2189	0
OR2L3	Olfactory receptor family 2 subfamily l member 3	23.9828	0	25.1659
WFDC12	Wap four-disulfide core domain 12	23.9681	0	0
TAS1R2	Taste 1 receptor member 2	23.9638	0	0
HSPB9	Heat shock protein family b (small) member 9	23.9491	0	43.805
POTEH	Pote ankyrin domain family member h	23.9322	100.747	76.9206
TMEM89	Transmembrane protein 89	23.9185	0	0
PAFAH1B1	Platelet activating factor acetylhydrolase 1b regulatory subunit 1	23.9119	0	42.4624
OGFR	Opioid growth factor receptor	23.9034	0	0
NOS2	Nitric oxide synthase 2	23.9021	0	0
CXCL10	C-x-c motif chemokine ligand 10	23.8868	0	127.498
NR1D1	Nuclear receptor subfamily 1 group d member 1	23.8681	0	0
TRIM68	Tripartite motif containing 68	23.8531	0	0
TPPP2	Tubulin polymerization promoting protein family member 2	23.8376	0	7.26068
FAM78B	Family with sequence similarity 78 member b	23.8302	0	0
AICDA	Activation induced cytidine deaminase	23.8256	0	0
SOX21	Sry-box transcription factor 21	23.8176	0	0
DEFA5	Defensin alpha 5	23.8097	0	0
PRICKLE4	Prickle planar cell polarity protein 4	23.8008	0	0
USP17L17	Ubiquitin specific peptidase 17 like family member 17	23.7904	15.9008	35.2839
LCE1A	Late cornified envelope 1a	23.7791	0	45.4734
S100P	S100 calcium binding protein p	23.7613	0	94.5484
MMP14	Matrix metallopeptidase 14	23.752	0	0
TGFBI	Transforming growth factor beta induced	23.7491	0	0
LIM2	Lens intrinsic membrane protein 2	23.7281	0	0
MCIDAS	Multiciliate differentiation and dna synthesis associated cell cycle protein	23.7251	0	0
MYO1H	Myosin ih	23.72	0	0
CTSK	Cathepsin k	23.7007	0	0
PLEKHO2	Pleckstrin homology domain containing o2	23.6843	0	134.929
SNAPC5	Small nuclear rna activating complex polypeptide 5	23.6736	0	0
FOXD4L5	Forkhead box d4 like 5	23.6722	7.54655	21.7924
ZNF579	Zinc finger protein 579	23.6558	93.3901	30.49
KRTAP15-1	Keratin associated protein 15-1	23.6558	0	50.7553
ADPRH	Adp-ribosylarginine hydrolase	23.6532	0	0
IFNA4	Interferon alpha 4	23.6458	20.5002	0
B3GNT8	Udp-glcnac:betagal beta-1,3-n-acetylglucosaminyltransferase 8	23.635	0	0
CELA2B	Chymotrypsin like elastase 2b	23.616	0	0
ZC3H10	Zinc finger ccch-type containing 10	23.5991	0	0
MFRP	Membrane frizzled-related protein	23.5716	0	0
C11orf86	Chromosome 11 open reading frame 86	23.5436	0	0
ABRACL	Abra c-terminal like	23.5432	0	0
POU4F1	Pou class 4 homeobox 1	23.5283	0	0
STK35	Serine/threonine kinase 35	23.5254	0	0
MAPKAPK2	Mapk activated protein kinase 2	23.5251	0	6.64335
RNF133	Ring finger protein 133	23.5213	0	16.7081
MSH3	Muts homolog 3	23.5149	0	50.7691
OVGP1	Oviductal glycoprotein 1	23.4967	0	0
TPP1	Tripeptidyl peptidase 1	23.4906	0	0
DHX57	Dexh-box helicase 57	23.4867	53.3433	142.048
ENO1	Enolase 1	23.4833	0	37.2558
GSK3A	Glycogen synthase kinase 3 alpha	23.4818	40.2779	0
TNN	Tenascin n	23.4817	0	0
SOCS1	Suppressor of cytokine signaling 1	23.4745	0	0
CHRNB1	Cholinergic receptor nicotinic beta 1 subunit	23.4709	0	0
VPS11	Vps11 core subunit of corvet and hops complexes	23.4666	0	48.5989
SLC9A5	Solute carrier family 9 member a5	23.4601	0	0
OR4M2	Olfactory receptor family 4 subfamily m member 2	23.4482	3.60752	4.86076
PITPNA	Phosphatidylinositol transfer protein alpha	23.4365	81.7416	0
POLR2F	Rna polymerase ii, i and iii subunit f	23.4275	0	2.73455
SMIM20	Small integral membrane protein 20	23.424	0	0
CMBL	Carboxymethylenebutenolidase homolog	23.4159	0	60.3637
SEC16B	Sec16 homolog b, endoplasmic reticulum export factor	23.4098	0	0
VMP1	Vacuole membrane protein 1	23.3931	88.8537	0
ST3GAL2	St3 beta-galactoside alpha-2,3-sialyltransferase 2	23.3901	0	0
MUSTN1	Musculoskeletal, embryonic nuclear protein 1	23.3868	0	0
DIO3	Iodothyronine deiodinase 3	23.3717	0	0
GHITM	Growth hormone inducible transmembrane protein	23.3671	0	0
ALK	Alk receptor tyrosine kinase	23.3185	0	45.2371
ACE2	Angiotensin converting enzyme 2	23.3061	0	0
CDK2	Cyclin dependent kinase 2	23.3058	0	0
TMEM143	Transmembrane protein 143	23.2951	0	76.6036
DEFB128	Defensin beta 128	23.2944	0	0
CDCA3	Cell division cycle associated 3	23.2813	0	0
OR1K1	Olfactory receptor family 1 subfamily k member 1	23.2692	0	25.1842
FGFBP3	Fibroblast growth factor binding protein 3	23.2537	0	0
RND1	Rho family gtpase 1	23.2536	0	0
CER1	Cerberus 1, dan family bmp antagonist	23.2464	0	0
XPO7	Exportin 7	23.2452	0	67.3079
CHCHD2	Coiled-coil-helix-coiled-coil-helix domain containing 2	23.244	0	0
DRAXIN	Dorsal inhibitory axon guidance protein	23.2415	0	0
SOD1	Superoxide dismutase 1	23.2333	0	0
ARL4D	Arf like gtpase 4d	23.2316	0	0
ALDH5A1	Aldehyde dehydrogenase 5 family member a1	23.231	0	21.5567
TFAP4	Transcription factor ap-4	23.2228	0	0
FBXO40	F-box protein 40	23.2157	33.8658	0
LCT	Lactase	23.2142	0	0
FER1L5	Fer-1 like family member 5	23.2099	0	0
TTC24	Tetratricopeptide repeat domain 24	23.2012	0	12.5823
DBH	Dopamine beta-hydroxylase	23.1897	0	0
LRP1	Ldl receptor related protein 1	23.184	26.5265	15.0294
MRPS26	Mitochondrial ribosomal protein s26	23.1795	198.772	0
CTRB1	Chymotrypsinogen b1	23.165	0	0
CDYL2	Chromodomain y like 2	23.1607	0	0
KCTD13	Potassium channel tetramerization domain containing 13	23.1532	0	0
RPL8	Ribosomal protein l8	23.1511	6.61176	0
GLT6D1	Glycosyltransferase 6 domain containing 1	23.1497	0	0
C8orf74	Chromosome 8 open reading frame 74	23.14	0	0
TUBA3D	Tubulin alpha 3d	23.1345	0	77.4858
LOC101929805	Myomegalin-like	23.1308	0	30.9864
MSGN1	Mesogenin 1	23.1288	0	82.8516
RTF1	Rtf1 homolog, paf1/rna polymerase ii complex component	23.1239	0	42.4529
AP1S1	Adaptor related protein complex 1 subunit sigma 1	23.1223	0	11.4488
PAX4	Paired box 4	23.121	0	14.5634
MS4A10	Membrane spanning 4-domains a10	23.1096	0	0
HTT	Huntingtin	23.0795	0	40.6072
CHST5	Carbohydrate sulfotransferase 5	23.077	0	0
HEXIM1	Hexim p-tefb complex subunit 1	23.0753	0	44.6469
BTF3	Basic transcription factor 3	23.0655	0	0
HSH2D	Hematopoietic sh2 domain containing	23.0647	0	0
CCDC87	Coiled-coil domain containing 87	23.0629	0	48.4755
OR5AC2	Olfactory receptor family 5 subfamily ac member 2	23.0544	0	102.668
PSMD7	Proteasome 26s subunit, non-atpase 7	23.0516	0	0
TUBG1	Tubulin gamma 1	23.0245	0	0
OR1I1	Olfactory receptor family 1 subfamily i member 1	23.0196	61.4299	17.4918
FAM43A	Family with sequence similarity 43 member a	23.0164	0	30.4613
NPTX1	Neuronal pentraxin 1	23.0137	0	0
FOXD4L3	Forkhead box d4 like 3	23.0133	0	41.1047
FOXD4L1	Forkhead box d4 like 1	23.0075	158.701	4.94379
MPPED1	Metallophosphoesterase domain containing 1	22.9868	0	0
CCNF	Cyclin f	22.9858	14.5943	6.59236
SLC39A3	Solute carrier family 39 member 3	22.9858	0	0
IL17RA	Interleukin 17 receptor a	22.9842	0	24.9481
DDX27	Dead-box helicase 27	22.9637	33.7752	28.7935
OR6S1	Olfactory receptor family 6 subfamily s member 1	22.9601	0	35.9093
GDF5	Growth differentiation factor 5	22.9587	0	0
CHP2	Calcineurin like ef-hand protein 2	22.9434	0	0
TRIM71	Tripartite motif containing 71	22.9377	0	36.3297
OAF	Out at first homolog	22.9313	0	0
SSTR2	Somatostatin receptor 2	22.9312	0	0
URB1	Urb1 ribosome biogenesis factor	22.9277	25.728	49.6524
HMGN2	High mobility group nucleosomal binding domain 2	22.9273	0	15.9208
OR6C3	Olfactory receptor family 6 subfamily c member 3	22.9248	70.0931	103.033
DSCAML1	Ds cell adhesion molecule like 1	22.9247	0	14.7193
OR2T6	Olfactory receptor family 2 subfamily t member 6	22.9243	23.4347	11.4827
OR2T6	Olfactory receptor family 2 subfamily t member 6	22.9243	23.4347	11.4827
OR2T6	Olfactory receptor family 2 subfamily t member 6	22.9243	23.4347	11.4827
NPAP1	Nuclear pore associated protein 1	22.9157	0	56.1901
LRRC23	Leucine rich repeat containing 23	22.9117	0	74.6299
TIMP2	Timp metallopeptidase inhibitor 2	22.8971	0	0
KREMEN1	Kringle containing transmembrane protein 1	22.8876	0	0
C19orf84	Chromosome 19 open reading frame 84	22.8764	0	75.2303
XPOT	Exportin for trna	22.8682	0	22.8501
CCDC126	Coiled-coil domain containing 126	22.8654	0	67.5989
ZDHHC5	Zdhhc palmitoyltransferase 5	22.8255	0	64.6024
SH2D4B	Sh2 domain containing 4b	22.8232	0	0
OR11H4	Olfactory receptor family 11 subfamily h member 4	22.8184	82.886	48.4735
TWIST2	Twist family bhlh transcription factor 2	22.8066	0	0
NAP1L2	Nucleosome assembly protein 1 like 2	22.8056	75.5624	57.892
HOXA10	Homeobox a10	22.7937	0	9.93652
TTYH3	Tweety family member 3	22.7908	0	0
KRTAP10-8	Keratin associated protein 10-8	22.7876	0	0
SCGB1A1	Secretoglobin family 1a member 1	22.7869	0	0
SCRT1	Scratch family transcriptional repressor 1	22.7844	0	0
RC3H2	Ring finger and ccch-type domains 2	22.7836	0	26.0646
RPH3A	Rabphilin 3a	22.7833	58.2117	25.4064
RASL10B	Ras like family 10 member b	22.775	0	0
CHMP4B	Charged multivesicular body protein 4b	22.775	0	0
GALNT10	Polypeptide n-acetylgalactosaminyltransferase 10	22.7633	22.541	29.3546
LRRC55	Leucine rich repeat containing 55	22.7579	0	0
MTBP	Mdm2 binding protein	22.7487	0	0
KRT13	Keratin 13	22.7466	0	0
PRAMEF10	Prame family member 10	22.7373	0	57.8858
PPP1R9B	Protein phosphatase 1 regulatory subunit 9b	22.7063	0	23.9246
OR2AG2	Olfactory receptor family 2 subfamily ag member 2	22.7062	0	217.256
ALX1	Alx homeobox 1	22.706	0	0
CENPV	Centromere protein v	22.7053	0	0
DEF6	Def6 guanine nucleotide exchange factor	22.7035	0	0
SMR3B	Submaxillary gland androgen regulated protein 3b	22.7012	0	0
LTC4S	Leukotriene c4 synthase	22.6912	0	0
OR5T1	Olfactory receptor family 5 subfamily t member 1	22.6788	0	24.5769
OR5T1	Olfactory receptor family 5 subfamily t member 1	22.6788	0	24.5769
MAGEF1	Mage family member f1	22.675	269.68	14.2392
THOP1	Thimet oligopeptidase 1	22.6617	0	0
BOD1L2	Biorientation of chromosomes in cell division 1 like 2	22.6607	19.3419	64.306
GNAZ	G protein subunit alpha z	22.6544	0	0
TIMM17A	Translocase of inner mitochondrial membrane 17a	22.6513	0	0
OR2L2	Olfactory receptor family 2 subfamily l member 2	22.6465	0	84.1987
OXA1L	Oxa1l mitochondrial inner membrane insertase	22.6368	0	0
HOXB4	Homeobox b4	22.6309	0	0
GPRC5D	G protein-coupled receptor class c group 5 member d	22.619	0	42.8553
IFNA10	Interferon alpha 10	22.6187	20.9047	39.9585
F12	Coagulation factor xii	22.6104	0	12.6893
LOC102724159	Periodic tryptophan protein 2 homolog	22.6061	0	0
TK1	Thymidine kinase 1	22.6047	0	0
ARRDC4	Arrestin domain containing 4	22.6044	0	0
PNKP	Polynucleotide kinase 3'-phosphatase	22.5957	0	0
TYK2	Tyrosine kinase 2	22.5955	0	0
PGBD4	Piggybac transposable element derived 4	22.5827	0	20.5957
ZNF318	Zinc finger protein 318	22.5815	0	61.067
GP5	Glycoprotein v platelet	22.5747	0	0
PIRT	Phosphoinositide interacting regulator of transient receptor potential channels	22.5741	0	0
SPACA4	Sperm acrosome associated 4	22.5566	0	0
RCSD1	Rcsd domain containing 1	22.5553	42.6187	52.0519
COMMD3	Comm domain containing 3	22.5484	0	96.9533
ACSM4	Acyl-coa synthetase medium chain family member 4	22.5445	0	0
IVNS1ABP	Influenza virus ns1a binding protein	22.5389	63.6245	42.9818
PIK3C3	Phosphatidylinositol 3-kinase catalytic subunit type 3	22.5341	0	54.3672
ERCC6L2	Ercc excision repair 6 like 2	22.528	0	128.816
HUS1B	Hus1 checkpoint clamp component b	22.5207	0	0
VPS25	Vacuolar protein sorting 25 homolog	22.5099	0	0
GPX3	Glutathione peroxidase 3	22.5023	108.806	0
BNIP3	Bcl2 interacting protein 3	22.4972	0	0
DOK6	Docking protein 6	22.4902	0	30.9752
EXT1	Exostosin glycosyltransferase 1	22.4821	0	0
MAPRE3	Microtubule associated protein rp/eb family member 3	22.4643	0	0
ATG14	Autophagy related 14	22.4456	0	0
MED29	Mediator complex subunit 29	22.4377	0	0
APMAP	Adipocyte plasma membrane associated protein	22.4357	0	25.0937
CDC20	Cell division cycle 20	22.4197	0	0
ZNF469	Zinc finger protein 469	22.4131	0	0
SOX15	Sry-box transcription factor 15	22.4122	0	0
PRSS8	Serine protease 8	22.4016	0	0
KCNK4	Potassium two pore domain channel subfamily k member 4	22.4002	0	0
GDF3	Growth differentiation factor 3	22.3977	0	0
SARM1	Sterile alpha and tir motif containing 1	22.3963	0	0
CENPF	Centromere protein f	22.3875	0	55.6108
DNAAF1	Dynein axonemal assembly factor 1	22.3802	0	7.37793
SPINK4	Serine peptidase inhibitor kazal type 4	22.3767	0	0
GAGE12D	G antigen 12d	22.3725	0	204.637
HTR1B	5-hydroxytryptamine receptor 1b	22.3645	0	0
UBQLN3	Ubiquilin 3	22.3378	0	0
SMKR1	Small lysine rich protein 1	22.3331	0	0
LHFPL5	Lhfpl tetraspan subfamily member 5	22.3277	0	0
ATP6V1B2	Atpase h+ transporting v1 subunit b2	22.32	0	34.147
RAB8A	Rab8a, member ras oncogene family	22.305	0	0
RFPL4A	Ret finger protein like 4a	22.3027	0	0
DUSP7	Dual specificity phosphatase 7	22.2946	0	0
RFX6	Regulatory factor x6	22.2811	0	38.9722
ZSWIM7	Zinc finger swim-type containing 7	22.2645	0	0
GALR2	Galanin receptor 2	22.2628	0	0
DCBLD2	Discoidin, cub and lccl domain containing 2	22.2626	26.7407	41.9019
HAND1	Heart and neural crest derivatives expressed 1	22.2598	0	0
RPS15	Ribosomal protein s15	22.2566	0	0
NCSTN	Nicastrin	22.2556	45.6349	26.3165
NAB2	Ngfi-a binding protein 2	22.2464	0	30.7144
ST14	St14 transmembrane serine protease matriptase	22.2443	0	0
SMCO2	Single-pass membrane protein with coiled-coil domains 2	22.2406	0	0
PRG3	Proteoglycan 3, pro eosinophil major basic protein 2	22.2378	0	0
FAM25G	Family with sequence similarity 25 member g	22.2362	0	0
SPATS1	Spermatogenesis associated serine rich 1	22.2269	0	0
SMARCE1	Swi/snf related baf chromatin remodeling complex subunit e1	22.2141	0	0
GAST	Gastrin	22.2035	0	0
PLK1	Polo like kinase 1	22.1953	0	25.912
COL9A3	Collagen type ix alpha 3 chain	22.1873	0	0
CCNO	Cyclin o	22.1851	0	0
PCDHB14	Protocadherin beta 14	22.1732	0	9.15359
SIDT2	Sid1 transmembrane family member 2	22.1666	0	14.4499
VEGFB	Vascular endothelial growth factor b	22.1468	0	36.6219
RDH10	Retinol dehydrogenase 10	22.1389	352.696	222.117
ARMC7	Armadillo repeat containing 7	22.1365	0	0
OR5AP2	Olfactory receptor family 5 subfamily ap member 2	22.1343	0	125.417
C14orf119	Chromosome 14 open reading frame 119	22.1166	0	0
MRPS18C	Mitochondrial ribosomal protein s18c	22.1094	26.7433	27.3472
KDM4D	Lysine demethylase 4d	22.1081	0	0
PLXND1	Plexin d1	22.1033	0	0
TMEM141	Transmembrane protein 141	22.0871	0	0
EPHB3	Eph receptor b3	22.0775	0	0
OR2T10	Olfactory receptor family 2 subfamily t member 10	22.0733	0	4.08095
CCDC69	Coiled-coil domain containing 69	22.0715	0	35.7009
EXOC3L1	Exocyst complex component 3 like 1	22.0637	0	0
WIF1	Wnt inhibitory factor 1	22.0532	0	55.171
TRUB2	Trub pseudouridine synthase family member 2	22.0454	0	0
SMIM11	Small integral membrane protein 11	22.0305	0	0
MPZ	Myelin protein zero	22.0254	0	0
PCBP1	Poly(rc) binding protein 1	22.0241	0	0
LCN10	Lipocalin 10	22.0099	0	0
HOXB1	Homeobox b1	22.0078	0	0
CABP5	Calcium binding protein 5	22.0076	0	0
ZAR1L	Zygote arrest 1 like	21.9964	183.957	0
SARS2	Seryl-trna synthetase 2, mitochondrial	21.9943	0	0
VPS18	Vps18 core subunit of corvet and hops complexes	21.9793	0	0
E2F1	E2f transcription factor 1	21.9785	0	0
RFC3	Replication factor c subunit 3	21.9767	0	82.336
C1QTNF9	C1q and tnf related 9	21.9758	0	0
GPR84	G protein-coupled receptor 84	21.9745	0	0
MYL2	Myosin light chain 2	21.9721	0	34.6267
CCNI	Cyclin i	21.9597	0	0
RPS16	Ribosomal protein s16	21.9168	0	0
PLVAP	Plasmalemma vesicle associated protein	21.906	0	0
C16orf54	Chromosome 16 open reading frame 54	21.9026	0	0
CCL3	C-c motif chemokine ligand 3	21.8991	0	0
CCL3	C-c motif chemokine ligand 3	21.8991	0	0
CCL3	C-c motif chemokine ligand 3	21.8991	0	0
GABARAPL2	Gaba type a receptor associated protein like 2	21.8982	0	0
KRT10	Keratin 10	21.8952	0	74.0784
RHAG	Rh associated glycoprotein	21.8924	47.0502	0
NMUR2	Neuromedin u receptor 2	21.8875	0	0
SLC10A4	Solute carrier family 10 member 4	21.8831	0	0
ZNF763	Zinc finger protein 763	21.8802	0	69.6996
ISL2	Isl lim homeobox 2	21.8785	0	0
RAN	Ran, member ras oncogene family	21.878	0	0
ZSCAN29	Zinc finger and scan domain containing 29	21.8766	0	37.5944
TREML2	Triggering receptor expressed on myeloid cells like 2	21.8754	0	0
ABCC12	Atp binding cassette subfamily c member 12	21.8733	0	0
MAGEC2	Mage family member c2	21.8717	0	0
ULK1	Unc-51 like autophagy activating kinase 1	21.8685	0	0
ABHD8	Abhydrolase domain containing 8	21.8551	0	0
KLHL28	Kelch like family member 28	21.8536	0	0
KRTAP19-1	Keratin associated protein 19-1	21.8522	0	125.161
MAPK12	Mitogen-activated protein kinase 12	21.8508	0	0
ACBD3	Acyl-coa binding domain containing 3	21.8494	37.0497	61.1799
ACR	Acrosin	21.8469	0	0
MAF1	Maf1 negative regulator of rna polymerase iii	21.8412	0	0
GJD4	Gap junction protein delta 4	21.8401	0	0
GPR183	G protein-coupled receptor 183	21.8379	0	0
CCT5	Chaperonin containing tcp1 subunit 5	21.8358	0	37.0665
SDHAF2	Succinate dehydrogenase complex assembly factor 2	21.8273	0	0
SLC25A18	Solute carrier family 25 member 18	21.823	0	0
EMILIN3	Elastin microfibril interfacer 3	21.8204	0	0
RAX	Retina and anterior neural fold homeobox	21.818	0	0
EPHB1	Eph receptor b1	21.8075	0	40.6936
OR2T29	Olfactory receptor family 2 subfamily t member 29	21.8054	17.3016	38.0222
HTR1A	5-hydroxytryptamine receptor 1a	21.8035	5.41888	54.9057
TACO1	Translational activator of cytochrome c oxidase i	21.8034	0	0
RIMS3	Regulating synaptic membrane exocytosis 3	21.803	0	0
TRIM51	Tripartite motif-containing 51	21.7886	0	0
ESYT2	Extended synaptotagmin 2	21.7829	0	35.0052
TMEM145	Transmembrane protein 145	21.7796	0	0
ADAM30	Adam metallopeptidase domain 30	21.7678	0	23.9609
TEFM	Transcription elongation factor, mitochondrial	21.7626	0	65.8202
SSX4	Ssx family member 4	21.756	0	0
TXNDC17	Thioredoxin domain containing 17	21.7535	0	0
EFNA3	Ephrin a3	21.7364	0	0
AKR1B1	Aldo-keto reductase family 1 member b	21.7273	126.081	25.3243
SH3BP1	Sh3 domain binding protein 1	21.7231	0	0
FAM8A1	Family with sequence similarity 8 member a1	21.7225	0	0
LAG3	Lymphocyte activating 3	21.7187	0	14.3476
PPP2R1A	Protein phosphatase 2 scaffold subunit aalpha	21.7177	17.2303	0
CSRP3	Cysteine and glycine rich protein 3	21.7139	0	0
OR52K2	Olfactory receptor family 52 subfamily k member 2	21.7085	0	66.8899
VTN	Vitronectin	21.706	0	0
ERVV-1	Endogenous retrovirus group v member 1, envelope	21.6994	26.3484	24.2066
GPR139	G protein-coupled receptor 139	21.6921	0	0
UBL5	Ubiquitin like 5	21.6873	0	0
ITGA4	Integrin subunit alpha 4	21.6869	0	0
MTA1	Metastasis associated 1	21.6864	0	0
ADIRF	Adipogenesis regulatory factor	21.684	0	0
GNG13	G protein subunit gamma 13	21.6737	0	0
HBD	Hemoglobin subunit delta	21.6734	0	0
SAMD11	Sterile alpha motif domain containing 11	21.6644	0	0
LOC102724560	Cystathionine beta-synthase like	21.6523	0	0
ZC3H15	Zinc finger ccch-type containing 15	21.6474	0	54.3948
VSIG2	V-set and immunoglobulin domain containing 2	21.6453	0	0
CHST10	Carbohydrate sulfotransferase 10	21.6412	0	0
ANKRD35	Ankyrin repeat domain 35	21.6331	17.4413	17.0207
FAM229B	Family with sequence similarity 229 member b	21.6305	0	0
ADAMTS12	Adam metallopeptidase with thrombospondin type 1 motif 12	21.625	0	13.9527
ADAMTS12	Adam metallopeptidase with thrombospondin type 1 motif 12	21.625	0	13.9527
C8orf44-SGK3	C8orf44-sgk3 readthrough	21.6212	0	0
ARHGEF19	Rho guanine nucleotide exchange factor 19	21.6113	0	26.7782
OR2T27	Olfactory receptor family 2 subfamily t member 27	21.597	0	0
GUCA1B	Guanylate cyclase activator 1b	21.5951	0	0
CORT	Cortistatin	21.5938	0	0
PCDHB6	Protocadherin beta 6	21.5862	21.3657	8.58933
NOP56	Nop56 ribonucleoprotein	21.5787	26.3504	22.4209
ANKRD29	Ankyrin repeat domain 29	21.5778	0	0
MRGPRE	Mas related gpr family member e	21.5665	0	0
RABAC1	Rab acceptor 1	21.5663	0	0
OR52B2	Olfactory receptor family 52 subfamily b member 2	21.5599	0	0
NAT14	N-acetyltransferase 14 (putative)	21.5536	0	0
SSX4B	Ssx family member 4b	21.5427	0	0
GCM1	Glial cells missing transcription factor 1	21.5426	0	0
SLC35B4	Solute carrier family 35 member b4	21.5392	0	0
SNX33	Sorting nexin 33	21.5304	0	0
QSOX2	Quiescin sulfhydryl oxidase 2	21.5303	0	0
RPUSD3	Rna pseudouridine synthase d3	21.5222	0	27.392
EMP1	Epithelial membrane protein 1	21.5119	0	0
DEFB1	Defensin beta 1	21.5113	0	0
HRC	Histidine rich calcium binding protein	21.5106	0	19.099
STX1B	Syntaxin 1b	21.5104	0	0
POU5F2	Pou domain class 5, transcription factor 2	21.5044	0	0
MIP	Major intrinsic protein of lens fiber	21.4993	0	65.8752
POLR3GL	Rna polymerase iii subunit gl	21.4987	0	64.1354
TACR2	Tachykinin receptor 2	21.4949	0	0
GPR21	G protein-coupled receptor 21	21.4912	0	43.2198
NANOS2	Nanos c2hc-type zinc finger 2	21.4814	41.3663	0
CCND1	Cyclin d1	21.473	0	25.966
DPM3	Dolichyl-phosphate mannosyltransferase subunit 3, regulatory	21.4723	0	0
CLDN9	Claudin 9	21.4566	7.41794	15.1879
NKX2-4	Nk2 homeobox 4	21.4473	0	0
MRGPRX4	Mas related gpr family member x4	21.41	0	49.5368
ZDHHC14	Zdhhc palmitoyltransferase 14	21.4023	8.67823	6.34493
OR5B2	Olfactory receptor family 5 subfamily b member 2	21.3869	0	22.527
NUTM2D	Nut family member 2d	21.3722	0	0
PADI2	Peptidyl arginine deiminase 2	21.3591	0	0
TTLL5	Tubulin tyrosine ligase like 5	21.3318	0	48.8032
ANKRD40	Ankyrin repeat domain 40	21.3306	0	0
ZNRF1	Zinc and ring finger 1	21.3286	0	59.9315
RNF208	Ring finger protein 208	21.328	0	0
HSD17B2	Hydroxysteroid 17-beta dehydrogenase 2	21.3214	0	0
ARID3C	At-rich interaction domain 3c	21.3103	0	0
C10orf120	Chromosome 10 open reading frame 120	21.3011	0	0
HSPA5	Heat shock protein family a (hsp70) member 5	21.2969	0	0
MAML3	Mastermind like transcriptional coactivator 3	21.2912	12.849	16.2792
OVOL3	Ovo like zinc finger 3	21.288	0	0
DHCR24	24-dehydrocholesterol reductase	21.2848	0	0
OR6P1	Olfactory receptor family 6 subfamily p member 1	21.2808	0	21.7576
PADI1	Peptidyl arginine deiminase 1	21.2706	0	0
CS	Citrate synthase	21.2652	0	0
RBBP8NL	Rbbp8 n-terminal like	21.2557	0	0
HEXA	Hexosaminidase subunit alpha	21.2539	0	54.0525
MRGPRX2	Mas related gpr family member x2	21.2535	0	0
HRNR	Hornerin	21.2503	0	21.326
FAM98C	Family with sequence similarity 98 member c	21.2485	0	0
SLC32A1	Solute carrier family 32 member 1	21.2452	0	0
RTCB	Rna 2',3'-cyclic phosphate and 5'-oh ligase	21.2328	135.014	0
NKPD1	Ntpase kap family p-loop domain containing 1	21.2253	0	0
CDKL4	Cyclin dependent kinase like 4	21.2235	0	54.3094
HOXB9	Homeobox b9	21.2216	77.3737	0
S100A2	S100 calcium binding protein a2	21.2143	0	0
BCDIN3D	Bcdin3 domain containing rna methyltransferase	21.206	0	0
EPHB4	Eph receptor b4	21.1973	0	12.0733
MMP24	Matrix metallopeptidase 24	21.196	0	0
ULBP3	Ul16 binding protein 3	21.192	0	23.6115
PAQR9	Progestin and adipoq receptor family member 9	21.1887	0	0
LYZ	Lysozyme	21.186	0	0
PPP1R3E	Protein phosphatase 1 regulatory subunit 3e	21.1856	0	15.4517
TIMD4	T cell immunoglobulin and mucin domain containing 4	21.1831	0	0
KRT16	Keratin 16	21.1817	0	0
KIAA2013	Kiaa2013	21.1817	0	21.3984
CHAF1B	Chromatin assembly factor 1 subunit b	21.1799	62.1507	47.0105
LCE3C	Late cornified envelope 3c	21.1752	0	0
SOX1	Sry-box transcription factor 1	21.1728	0	11.6214
MRPS15	Mitochondrial ribosomal protein s15	21.1703	0	74.1256
LOC101929937	Serine/arginine repetitive matrix protein 2-like	21.1696	0	0
CKMT1A	Creatine kinase, mitochondrial 1a	21.1657	0	0
ZC3H12D	Zinc finger ccch-type containing 12d	21.1581	0	0
ERBB3	Erb-b2 receptor tyrosine kinase 3	21.1524	0	17.7501
POU3F2	Pou class 3 homeobox 2	21.1464	0	11.6811
LRRC46	Leucine rich repeat containing 46	21.1452	0	0
NTF3	Neurotrophin 3	21.1397	5.02176	14.5587
NES	Nestin	21.1366	0	0
DLX3	Distal-less homeobox 3	21.1211	0	38.1068
FMOD	Fibromodulin	21.1147	0	21.0554
C6orf132	Chromosome 6 open reading frame 132	21.1017	38.2155	0
PIAS3	Protein inhibitor of activated stat 3	21.0944	0	0
LGI3	Leucine rich repeat lgi family member 3	21.0891	0	0
BCL7C	Baf chromatin remodeling complex subunit bcl7c	21.0881	0	12.1005
BRK1	Brick1 subunit of scar/wave actin nucleating complex	21.0862	0	0
LOC400499	Putative uncharacterized protein loc400499	21.0798	0	0
PYY	Peptide yy	21.0797	0	0
GMPR	Guanosine monophosphate reductase	21.0797	0	0
ERVW-1	Endogenous retrovirus group w member 1, envelope	21.079	11.1215	46.3958
RASA3	Ras p21 protein activator 3	21.0748	0	11.7221
EI24	Ei24 autophagy associated transmembrane protein	21.0648	0	0
NUTM2G	Nut family member 2g	21.0629	0	0
MYO15B	Myosin xvb	21.0595	0	0
ACER1	Alkaline ceramidase 1	21.0584	0	0
UPK1B	Uroplakin 1b	21.0564	0	0
ACY3	Aminoacylase 3	21.0458	0	0
MRPS22	Mitochondrial ribosomal protein s22	21.0412	49.4217	0
RPL10A	Ribosomal protein l10a	21.0383	0	0
LRRC59	Leucine rich repeat containing 59	21.0348	0	33.3029
AAMP	Angio associated migratory cell protein	21.0325	0	0
OPTC	Opticin	21.0274	0	40.691
CKAP4	Cytoskeleton associated protein 4	21.0184	0	0
ERAL1	Era like 12s mitochondrial rrna chaperone 1	21.0147	0	0
SF3B2	Splicing factor 3b subunit 2	21.0129	45.1033	33.9624
FRRS1L	Ferric chelate reductase 1 like	21.0129	0	0
DYNAP	Dynactin associated protein	21.0125	0	100.354
PDGFB	Platelet derived growth factor subunit b	21.0124	0	0
CLEC4E	C-type lectin domain family 4 member e	21.001	0	0
RIIAD1	Regulatory subunit of type ii pka r-subunit domain containing 1	20.993	0	0
ST8SIA2	St8 alpha-n-acetyl-neuraminide alpha-2,8-sialyltransferase 2	20.9914	44.5607	59.6838
LOC102723407	Immunoglobulin heavy variable 4-38-2-like	20.9874	0	0
TTBK1	Tau tubulin kinase 1	20.9851	0	0
KIF5A	Kinesin family member 5a	20.9562	0	40.1935
ITGAE	Integrin subunit alpha e	20.9469	0	0
USP17L18	Ubiquitin specific peptidase 17 like family member 18	20.9388	34.9568	51.4103
MRPL34	Mitochondrial ribosomal protein l34	20.9291	0	0
GALNTL6	Polypeptide n-acetylgalactosaminyltransferase like 6	20.9246	0	0
NKX2-1	Nk2 homeobox 1	20.9222	0	78.3314
LGALS9B	Galectin 9b	20.9155	0	0
GANC	Glucosidase alpha, neutral c	20.9153	0	0
NOC2L	Noc2 like nucleolar associated transcriptional repressor	20.9093	0	0
GP1BA	Glycoprotein ib platelet subunit alpha	20.9003	0	0
MEDAG	Mesenteric estrogen dependent adipogenesis	20.9003	0	0
PIPOX	Pipecolic acid and sarcosine oxidase	20.897	0	38.4606
ATN1	Atrophin 1	20.8965	0	0
WDR77	Wd repeat domain 77	20.8899	0	0
RPL31	Ribosomal protein l31	20.8757	0	0
GPR153	G protein-coupled receptor 153	20.8746	0	0
GSX1	Gs homeobox 1	20.8689	0	0
C5AR1	Complement c5a receptor 1	20.858	0	0
UCN3	Urocortin 3	20.8502	0	0
BHLHE22	Basic helix-loop-helix family member e22	20.8462	43.9984	16.4978
BRINP1	Bmp/retinoic acid inducible neural specific 1	20.8383	0	0
DEFA4	Defensin alpha 4	20.8375	0	0
RAX2	Retina and anterior neural fold homeobox 2	20.8245	0	0
CD68	Cd68 molecule	20.8122	0	15.528
PPP1R14B	Protein phosphatase 1 regulatory inhibitor subunit 14b	20.7802	0	0
LIX1L	Limb and cns expressed 1 like	20.7775	0	62.3153
HSPA4	Heat shock protein family a (hsp70) member 4	20.777	0	60.5181
SPANXN5	Spanx family member n5	20.768	0	0
PKD1L3	Polycystin 1 like 3, transient receptor potential channel interacting	20.7589	45.8802	0
RPL26	Ribosomal protein l26	20.7573	0	0
ALMS1	Alms1 centrosome and basal body associated protein	20.7393	0	26.251
AKR1C1	Aldo-keto reductase family 1 member c1	20.7383	0	25.9938
PSMA2	Proteasome 20s subunit alpha 2	20.7363	0	44.8725
IL13	Interleukin 13	20.7281	0	0
PADI6	Peptidyl arginine deiminase 6	20.7235	0	0
VPS33A	Vps33a core subunit of corvet and hops complexes	20.7185	0	0
MED11	Mediator complex subunit 11	20.7166	0	0
FOXL1	Forkhead box l1	20.6964	8.03578	0
AGAP9	Arfgap with gtpase domain, ankyrin repeat and ph domain 9	20.6955	0	28.4954
PSENEN	Presenilin enhancer, gamma-secretase subunit	20.6898	0	0
C22orf42	Chromosome 22 open reading frame 42	20.6876	0	0
FA2H	Fatty acid 2-hydroxylase	20.6821	0	0
CD300E	Cd300e molecule	20.6796	92.32	16.4424
TSPYL6	Tspy like 6	20.6754	83.9488	61.5973
BARHL2	Barh like homeobox 2	20.6658	0	0
THOC1	Tho complex subunit 1	20.6639	26.4379	0
SLPI	Secretory leukocyte peptidase inhibitor	20.6606	0	0
FLG	Filaggrin	20.6511	0	0
IL22RA1	Interleukin 22 receptor subunit alpha 1	20.6398	66.0085	0
GLDC	Glycine decarboxylase	20.6372	0	0
TWF2	Twinfilin actin binding protein 2	20.6307	0	0
FUT7	Fucosyltransferase 7	20.6159	0	0
BRD4	Bromodomain containing 4	20.6153	48.6893	12.5633
LOC102723728	Nodal modulator 3-like	20.609	0	26.8079
GAGE12C	G antigen 12c	20.602	177.615	207.628
SIK2	Salt inducible kinase 2	20.5989	0	42.1865
RPS18	Ribosomal protein s18	20.5984	0	0
RPS18	Ribosomal protein s18	20.5984	0	0
RPS18	Ribosomal protein s18	20.5984	0	0
RPS18	Ribosomal protein s18	20.5984	0	0
RPS18	Ribosomal protein s18	20.5984	0	0
RPS18	Ribosomal protein s18	20.5984	0	0
MUC13	Mucin 13, cell surface associated	20.5973	0	0
HUNK	Hormonally up-regulated neu-associated kinase	20.5769	0	0
HCAR2	Hydroxycarboxylic acid receptor 2	20.5689	0	37.6166
KRT73	Keratin 73	20.5538	0	0
ZBED2	Zinc finger bed-type containing 2	20.5527	0	72.405
MRPL27	Mitochondrial ribosomal protein l27	20.5501	0	0
TGFBR3L	Transforming growth factor beta receptor 3 like	20.549	0	0
FOXI3	Forkhead box i3	20.542	0	0
C1orf226	Chromosome 1 open reading frame 226	20.526	0	0
SLC48A1	Solute carrier family 48 member 1	20.5187	0	0
OR11L1	Olfactory receptor family 11 subfamily l member 1	20.5129	0	47.785
OXT	Oxytocin/neurophysin i prepropeptide	20.4989	0	0
SSU72	Ssu72 homolog, rna polymerase ii ctd phosphatase	20.4951	0	17.2088
WNT3A	Wnt family member 3a	20.4817	0	0
HSPB3	Heat shock protein family b (small) member 3	20.4756	0	0
SNX9	Sorting nexin 9	20.4721	76.2447	0
FADD	Fas associated via death domain	20.4632	0	0
UBALD2	Uba like domain containing 2	20.4563	0	0
RAB26	Rab26, member ras oncogene family	20.4477	0	0
XPNPEP2	X-prolyl aminopeptidase 2	20.4356	0	0
RFPL4AL1	Ret finger protein like 4a like 1	20.4288	0	0
GMFG	Glia maturation factor gamma	20.4238	0	0
HES2	Hes family bhlh transcription factor 2	20.422	0	0
XKR7	Xk related 7	20.4216	0	0
SHPK	Sedoheptulokinase	20.4054	0	0
OARD1	O-acyl-adp-ribose deacylase 1	20.3983	0	0
MRC1	Mannose receptor c-type 1	20.398	60.5149	59.3025
GRB2	Growth factor receptor bound protein 2	20.3882	0	0
RGMB	Repulsive guidance molecule bmp co-receptor b	20.3833	0	44.0768
LMAN2	Lectin, mannose binding 2	20.3777	0	0
SNRPD2	Small nuclear ribonucleoprotein d2 polypeptide	20.3738	0	0
PPP2CA	Protein phosphatase 2 catalytic subunit alpha	20.3722	56.5502	0
MANF	Mesencephalic astrocyte derived neurotrophic factor	20.3537	0	0
ARNT2	Aryl hydrocarbon receptor nuclear translocator 2	20.3412	25.4373	18.5464
USP17L20	Ubiquitin specific peptidase 17 like family member 20	20.3401	33.7025	54.6603
SULT2B1	Sulfotransferase family 2b member 1	20.3361	0	0
TICRR	Topbp1 interacting checkpoint and replication regulator	20.3342	21.9523	13.6208
MBD3L4	Methyl-cpg binding domain protein 3 like 4	20.3313	0	0
MUC5B	Mucin 5b, oligomeric mucus/gel-forming	20.3313	64.5082	50.8519
B3GNT3	Udp-glcnac:betagal beta-1,3-n-acetylglucosaminyltransferase 3	20.3235	0	0
BIVM-ERCC5	Bivm-ercc5 readthrough	20.3228	58.2339	22.0734
BHLHE40	Basic helix-loop-helix family member e40	20.3151	0	0
LTBP2	Latent transforming growth factor beta binding protein 2	20.3093	42.7675	28.2974
CLSTN3	Calsyntenin 3	20.3039	15.9082	0
R3HDM4	R3h domain containing 4	20.3035	0	0
NEUROG2	Neurogenin 2	20.3032	0	0
KDM5B	Lysine demethylase 5b	20.2966	0	0
PCDHB16	Protocadherin beta 16	20.2884	42.854	22.8017
LRFN3	Leucine rich repeat and fibronectin type iii domain containing 3	20.2872	0	0
ODC1	Ornithine decarboxylase 1	20.2854	0	61.0209
CREB3	Camp responsive element binding protein 3	20.2833	16.1962	14.8368
GRIN2B	Glutamate ionotropic receptor nmda type subunit 2b	20.2818	0	33.4601
OR2T11	Olfactory receptor family 2 subfamily t member 11	20.2756	12.3354	25.352
EPN3	Epsin 3	20.2746	0	0
HPD	4-hydroxyphenylpyruvate dioxygenase	20.2719	15.6725	0
CYP7A1	Cytochrome p450 family 7 subfamily a member 1	20.2624	0	0
HAPLN4	Hyaluronan and proteoglycan link protein 4	20.2496	0	0
MUC5AC	Mucin 5ac, oligomeric mucus/gel-forming	20.2472	48.7	21.4927
OR13C4	Olfactory receptor family 13 subfamily c member 4	20.2462	67.1929	139.647
GNA14	G protein subunit alpha 14	20.2439	0	15.7681
ALDH1A3	Aldehyde dehydrogenase 1 family member a3	20.2364	0	0
SNAPC1	Small nuclear rna activating complex polypeptide 1	20.236	0	0
CELSR3	Cadherin egf lag seven-pass g-type receptor 3	20.2357	0	19.5486
ZNF599	Zinc finger protein 599	20.2216	0	31.3059
FAM43B	Family with sequence similarity 43 member b	20.2216	0	0
SLC35A4	Solute carrier family 35 member a4	20.2169	0	0
CMA1	Chymase 1	20.2154	0	0
ZMAT2	Zinc finger matrin-type 2	20.2054	0	0
CDC42BPG	Cdc42 binding protein kinase gamma	20.1735	0	0
KNDC1	Kinase non-catalytic c-lobe domain containing 1	20.1555	0	0
HDAC3	Histone deacetylase 3	20.1482	0	0
SLC30A2	Solute carrier family 30 member 2	20.1301	0	17.9489
CYP4F8	Cytochrome p450 family 4 subfamily f member 8	20.111	0	0
VSIG10L	V-set and immunoglobulin domain containing 10 like	20.1095	0	0
DIRAS3	Diras family gtpase 3	20.1023	0	0
AQP8	Aquaporin 8	20.0952	0	0
IDH2	Isocitrate dehydrogenase (nadp(+)) 2	20.0903	0	0
DCTPP1	Dctp pyrophosphatase 1	20.0767	0	0
[truncated: 17,713 more rows]

## Sheet: Enrichment_H.sapiens
Group	Adj.Pval	Fold	Pathway
A25 ∩ A61 ∩ A3	1.0E-11	40.1	ATP synthesis coupled electron transport
A25 ∩ A61 ∩ A3	9.4E-10	30.8	Ribonucleoside triphosphate biosynthetic proc.
A25 ∩ A61 ∩ A3	1.0E-11	25.3	Aerobic respiration
A25 ∩ A61 ∩ A3	1.4E-09	14.8	Energy derivation by oxidation of organic compounds
A3	1.0E-02	20.4	Stress response to copper ion
A3	1.4E-02	8.9	Mucosal immune response
A3	1.7E-02	8.2	Organ or tissue specific immune response
A3	6.7E-05	6.6	Antimicrobial humoral immune response mediated by antimicrobial peptide
A3	3.4E-03	3.3	Defense response to bacterium
A3	1.7E-02	1.8	Response to external biotic stimulus
A3	1.4E-02	1.8	Biological proc. involved in interspecies interaction between organisms
A25	1.3E-02	36.6	Reg. of myofibroblast differentiation
A25	7.1E-22	6.3	Detection of chemical stimulus involved in sensory perception of smell
A25	1.5E-11	2.9	G protein-coupled receptor signaling pathway
A25	1.8E-11	2.7	Nervous system proc.
A25	4.4E-06	1.7	Response to chemical
A61	3.2E-03	11.5	Natural killer cell activation involved in immune response
A61	8.6E-14	5.3	Detection of chemical stimulus involved in sensory perception of smell
A61	8.6E-14	5.2	Sensory perception of smell
A25 ∩ A61	2.5E-02	81.9	Neurotransmitter receptor transport postsynaptic endosome to lysosome
A25 ∩ A61	1.2E-08	8.8	Sensory perception of smell
A25 ∩ A61	2.2E-02	5.7	Response to molecule of bacterial origin
A25 ∩ A61	3.4E-03	4.5	Response to bacterium
A61 ∩ A3	5.5E-06	7.1	Sensory perception of smell

## Sheet: Immune Genes
Genes	Description	A3	A25	A61
IL8	Interleukin 8	277.167	892.157	367.564
S100a9	S100 calcium binding protein a9	119.371	718.367	46.489
MYH9	Myosin heavy chain 9	52.2019	521.38	0
MIR122	Microrna 122	0	423.286	8.75658
Lcp2	Lymphocyte cytosolic protein 2	52.9603	321.826	0
NFKBIA	Nfkb inhibitor alpha	43.6075	284.203	0
Apcs	Amyloid p component, serum	28.05	251.076	0
Plaur	Plasminogen activator, urokinase receptor	19.1495	226.207	30.1741
IRAK2	Interleukin 1 receptor associated kinase 2	8.87287	203.59	0
CLEC6A	C-type lectin domain containing 6a	41.8634	201.484	134.467
IFITM1	Interferon induced transmembrane protein 1	17.5799	176.49	0
ARF6	Arf gtpase 6	14.815	165.896	0
Adam17	Adam metallopeptidase domain 17	38.1163	155.086	246.168
TRIM49	Tripartite motif containing 49	18.2997	154.536	189.202
Isg15	Isg15 ubiquitin like modifier	18.3084	151.776	164.71
Was	Wasp actin nucleation promoting factor	17.3721	151.393	17.7408
Il1a	Interleukin 1 alpha	18.0644	147.944	71.8773
TNFRSF13B	Tnf receptor superfamily member 13b	45.225	142.695	0
Siglec5	Sialic acid binding ig like lectin 5	33.8745	132.601	0
Pros1	Protein s	12.9395	125.673	0
IFITM2	Interferon induced transmembrane protein 2	41.4805	122.161	0
PSMA7	Proteasome 20s subunit alpha 7	26.0953	119.567	0
Rb1	Rb transcriptional corepressor 1	6.09574	115.45	0
IFNA2	Interferon alpha 2	1.9182	112.517	0
CYBB	Cytochrome b-245 beta chain	8.16153	98.6091	0
CD300E	Cd300e molecule	20.6796	92.32	106.072
Sdc4	Syndecan 4	29.2147	88.1272	0
Gnai2	G protein subunit alpha i2	9.35512	85.1678	0
GNB2L1	Receptor for activated c kinase 1	38.4827	83.841	0
Clec9a	C-type lectin domain containing 9a	0	83.3648	0
ITGB1	Integrin subunit beta 1	9.15301	79.8043	49.964
Gbp2	Guanylate binding protein 2	17.8207	77.8982	56.1025
Ppp4c	Protein phosphatase 4 catalytic subunit	10.5535	76.7857	0
BCL2A1	Bcl2 related protein a1	13.2473	73.7195	8.99792
VASP	Vasodilator stimulated phosphoprotein	12.9047	71.434	0
RANBP9	Ran binding protein 9	4.8681	68.5991	0
HLA-E	Major histocompatibility complex, class i, e	8.8045	67.4532	0
IFI6	Interferon alpha inducible protein 6	2.59451	66.9263	0
Mrc1	Mannose receptor c-type 1	20.398	60.5149	0
Khsrp	Kh-type splicing regulatory protein	18.5164	58.8282	48.2787
Tyrobp	Transmembrane immune signaling adaptor tyrobp	7.82961	58.129	0
CEACAM8	Cea cell adhesion molecule 8	3.36318	57.0315	0
Tgfb1	Transforming growth factor beta 1	45.2934	52.6494	50.5797
Fgf7	Fibroblast growth factor 7	32.8099	50.6678	0
SOCS3	Suppressor of cytokine signaling 3	42.6673	49.6871	0
EPOR	Erythropoietin receptor	17.9088	48.6796	0
Il25	Interleukin 25	9.41573	48.4045	0
PRKRA	Protein activator of interferon induced protein kinase eif2ak2	0	46.1567	49.2989
Cxcl1	C-x-c motif chemokine ligand 1	7.78514	44.4147	0
IL1B	Interleukin 1 beta	8.98023	43.7823	0
TNFRSF1B	Tnf receptor superfamily member 1b	41.5258	43.5818	0
Hsp90b1	Heat shock protein 90 beta family member 1	49.6832	41.9929	65.8387
CASP4	Caspase 4	10.5063	41.2953	57.9854
Adrb2	Adrenoceptor beta 2	8.57298	40.8523	109.762
Gsk3a	Glycogen synthase kinase 3 alpha	23.4818	40.2779	0
DR1	Down-regulator of transcription 1	9.29518	40.2123	0
MALT1	Malt1 paracaspase	6.71912	38.7264	0
Clec1b	C-type lectin domain family 1 member b	3.12749	38.6928	0
FCN1	Ficolin 1	6.87783	37.1121	0
PTMA	Prothymosin alpha	76.3122	35.6974	0
Pura	Purine rich element binding protein a	4.13666	35.4547	0
Klf4	Klf transcription factor 4	18.651	35.2564	0
Zfp36	Zfp36 ring finger protein	35.3504	34.223	0
Sharpin	Shank associated rh domain interactor	0	33.3757	0
Dusp10	Dual specificity phosphatase 10	6.79129	32.5268	0
Edil3	Egf like repeats and discoidin domains 3	3.97231	31.9474	30.2275
PPARG	Peroxisome proliferator activated receptor gamma	3.03433	31.7429	0
Irf1	Interferon regulatory factor 1	9.34566	31.4188	0
Ppp3r1	Protein phosphatase 3 regulatory subunit b, alpha	16.7449	30.8801	0
Pla2g4a	Phospholipase a2 group iva	2.02874	30.2343	145.624
CR2	Complement c3d receptor 2	18.2056	29.7054	0
PRKDC	Protein kinase, dna-activated, catalytic subunit	8.45592	29.0428	30.2695
Ifnar1	Interferon alpha and beta receptor subunit 1	5.44889	28.7993	110.364
FFAR2	Free fatty acid receptor 2	19.1192	28.3588	0
Birc3	Baculoviral iap repeat containing 3	5.58443	27.5993	0
Fstl1	Follistatin like 1	18.7257	27.3816	0
Tbk1	Tank binding kinase 1	2.2545	26.949	0
PTK2B	Protein tyrosine kinase 2 beta	5.04768	25.6057	51.1304
TRIM38	Tripartite motif containing 38	4.91989	25.5681	0
HIF1AN	Hypoxia inducible factor 1 subunit alpha inhibitor	18.876	25.3951	29.1705
TLR6	Toll like receptor 6	4.20263	25.2729	0
DDX3X	Dead-box helicase 3 x-linked	6.6591	23.9815	24.0607
HDAC2	Histone deacetylase 2	4.36919	23.683	0
IRF6	Interferon regulatory factor 6	19.0174	23.0985	69.7774
CSF2RB	Colony stimulating factor 2 receptor subunit beta	8.91444	22.939	0
CD63	Cd63 molecule	9.07041	22.3735	0
Ubqln1	Ubiquilin 1	1.43334	20.779	0
Aco1	Aconitase 1	3.98039	20.7526	50.8985
Rictor	Rptor independent companion of mtor complex 2	5.56626	20.2102	37.3217
Serpinb2	Serpin family b member 2	10.4088	20.1596	0
Map3k8	Mitogen-activated protein kinase kinase kinase 8	1.9805	19.6923	0
HIF1A	Hypoxia inducible factor 1 subunit alpha	10.5836	19.6601	27.2676
RCOR1	Rest corepressor 1	3.80095	19.5502	0
Coro2a	Coronin 2a	10.8459	19.5183	0
TRIM6	Tripartite motif containing 6	3.43869	19.3808	0
TRIM25	Tripartite motif containing 25	40.4918	19.3641	0
Fer	Fer tyrosine kinase	2.33451	19.3261	0
RNF5	Ring finger protein 5	7.50601	19.325	0
Cftr	Cf transmembrane conductance regulator	4.37744	18.6876	0
ETS1	Ets proto-oncogene 1, transcription factor	6.74398	18.6284	0
MSR1	Macrophage scavenger receptor 1	8.8777	17.4674	0
Kdm4a	Lysine demethylase 4a	4.63593	17.4484	127.498
TP63	Tumor protein p63	3.81261	17.3558	0
IL18R1	Interleukin 18 receptor 1	3.0009	16.9237	0
STAT5A	Signal transducer and activator of transcription 5a	6.95216	16.8225	0
Bnip3l	Bcl2 interacting protein 3 like	1.40825	16.4483	6.64335
Il1rl1	Interleukin 1 receptor like 1	5.16566	16.237	0
Irak3	Interleukin 1 receptor associated kinase 3	10.2748	16.2323	0
Scaf11	Sr-related ctd associated factor 11	9.44833	15.8437	2.73455
Psen2	Presenilin 2	11.4133	15.6928	0
Xiap	X-linked inhibitor of apoptosis	1.66997	15.6227	0
Nfe2l2	Nfe2 like bzip transcription factor 2	5.4531	15.1677	36.3297
Trib2	Tribbles pseudokinase 2	7.16687	14.6864	15.9208
MAP2K4	Mitogen-activated protein kinase kinase 4	2.57553	14.6511	0
CEBPB	Ccaat enhancer binding protein beta	9.7881	14.634	54.3672
Zc3h12a	Zinc finger ccch-type containing 12a	7.10633	13.8884	0
Cltc	Clathrin heavy chain	7.36031	13.847	0
IGF1R	Insulin like growth factor 1 receptor	5.98857	13.8338	0
TPP2	Tripeptidyl peptidase 2	1.59124	13.3539	0
CD274	Cd274 molecule	2.62942	13.084	25.912
IFITM3	Interferon induced transmembrane protein 3	9.46173	12.8459	0
Tax1bp1	Tax1 binding protein 1	2.75203	12.7482	0
INSIG1	Insulin induced gene 1	1.85717	12.4058	0
ANKRD17	Ankyrin repeat domain 17	2.61678	12.0208	0
PPARGC1A	Pparg coactivator 1 alpha	1.9411	11.5711	0
MAP3K4	Mitogen-activated protein kinase kinase kinase 4	3.16138	11.2416	0
Pten	Phosphatase and tensin homolog	3.17451	11.1619	0
Itpr3	Inositol 1,4,5-trisphosphate receptor type 3	6.47385	10.9122	0
Rxra	Retinoid x receptor alpha	11.682	10.8582	0
Tufm	Tu translation elongation factor, mitochondrial	31.2674	10.2799	0
CALCOCO2	Calcium binding and coiled-coil domain 2	4.727	10.2544	0
SMARCA2	Swi/snf related baf chromatin remodeling complex subunit atpase 2	3.52313	10.1232	0
HSPA1A	Heat shock protein family a (hsp70) member 1a	7.44608	9.98096	0
Cnot4	Ccr4-not transcription complex subunit 4	3.60201	9.97292	0
Hspa1b	Heat shock protein family a (hsp70) member 1b	6.94726	9.62077	0
Stim1	Stromal interaction molecule 1	9.05686	9.04349	16.4424
Nox1	Nadph oxidase 1	1.4001	8.64724	0
Dicer1	Dicer 1, ribonuclease iii	3.12843	8.62483	0
CEACAM1	Cea cell adhesion molecule 1	3.84977	8.43376	59.3025
Stat6	Signal transducer and activator of transcription 6	2.8898	7.89254	44.0768
ARRB2	Arrestin beta 2	4.04628	7.89175	0
STAT3	Signal transducer and activator of transcription 3	3.66052	7.64633	0
RBCK1	Ranbp2-type and c3hc4-type zinc finger containing 1	5.97153	7.01145	0
NUP153	Nucleoporin 153	3.56064	6.68895	0
PIAS2	Protein inhibitor of activated stat 2	1.55428	6.66042	0
KAT2B	Lysine acetyltransferase 2b	5.43637	6.60488	0
Ctsb	Cathepsin b	4.20125	6.4064	7.34041
IKBKG	Inhibitor of nuclear factor kappa b kinase regulatory subunit gamma	2.228	6.38976	0
Atm	Atm serine/threonine kinase	1.6728	6.3524	34.8235
Il1r1	Interleukin 1 receptor type 1	1.84096	5.8678	91.4773
PARD3	Par-3 family cell polarity regulator	1.18536	4.85771	0
IKBKE	Inhibitor of nuclear factor kappa b kinase subunit epsilon	4.07829	4.27732	57.7852
Srebf2	Sterol regulatory element binding transcription factor 2	5.32953	4.13006	19.5706
MAPK9	Mitogen-activated protein kinase 9	1.84996	4.04529	40.6878
Ppargc1b	Pparg coactivator 1 beta	4.9572	3.87386	27.6046
Ctnnd1	Catenin delta 1	1.49532	3.83167	0
PRKCA	Protein kinase c alpha	11.0462	3.70332	0
MAFB	Maf bzip transcription factor b	13.9005	3.58536	0
IL13RA1	Interleukin 13 receptor subunit alpha 1	2.94844	3.03682	58.1141
KIAA0226	Rubicon autophagy regulator	3.35359	2.98952	33.8879
PTK2	Protein tyrosine kinase 2	1.18655	2.9775	66.3786
NLRP1	Nlr family pyrin domain containing 1	5.93927	1.91972	0
Il1rap	Interleukin 1 receptor accessory protein	1.68845	1.88794	63.1604
Zbtb20	Zinc finger and btb domain containing 20	1.12131	1.58004	46.9677
Itch	Itchy e3 ubiquitin protein ligase	0.848352	1.56506	0
TRIM5	Tripartite motif containing 5	3.94136	1.40512	13.6562
Traf2	Tnf receptor associated factor 2	9.52332	1.12119	0
Lrrfip2	Lrr binding flii interacting protein 2	0.511732	0.93023	0
RUNX3	Runx family transcription factor 3	5.82084	0.525617	0
RNF135	Ring finger protein 135	6.83022	0.184134	0
RAD21	Rad21 cohesin complex component	11.503	0	155.817
Ccl17	C-c motif chemokine ligand 17	47.0088	0	155.771
Ripk3	Receptor interacting serine/threonine kinase 3	25.1005	0	122.072
Sqstm1	Sequestosome 1	18.7488	0	92.6972
Pdcd1	Programmed cell death 1	13.0167	0	75.5994
Sema3a	Semaphorin 3a	2.36041	0	72.7129
Ace2	Angiotensin converting enzyme 2	23.3061	0	71.8348
Rpl19	Ribosomal protein l19	73.9831	0	65.7909
MIR517C	Microrna 517c	34.9633	0	65.1662
TRIM71	Tripartite motif containing 71	22.9377	0	58.9834
GJA1	Gap junction protein alpha 1	13.9689	0	54.4076
ULK1	Unc-51 like autophagy activating kinase 1	21.8685	0	52.2939
Myo18a	Myosin xviiia	13.0685	0	50.1885
Tyk2	Tyrosine kinase 2	22.5955	0	50.0167
CCR4	C-c motif chemokine receptor 4	45.6239	0	49.7054
Rab8a	Rab8a, member ras oncogene family	22.305	0	47.592
Ifnb1	Interferon beta 1	9.63114	0	46.2817
Tnfrsf13c	Tnf receptor superfamily member 13c	10.5361	0	46.1751
Dhcr7	7-dehydrocholesterol reductase	14.2952	0	45.6506
C3	Complement c3	30.4456	0	45.3731
Il2rb	Interleukin 2 receptor subunit beta	27.0152	0	44.3049
NLRP9	Nlr family pyrin domain containing 9	11.2786	0	42.2985
Impdh2	Inosine monophosphate dehydrogenase 2	12.6148	0	42.1269
Cxcl2	C-x-c motif chemokine ligand 2	33.0614	0	41.9806
Cd81	Cd81 molecule	12.2155	0	41.7782
ATG9A	Autophagy related 9a	13.6787	0	38.1208
Anxa1	Annexin a1	28.2641	0	37.7084
Dusp1	Dual specificity phosphatase 1	76.2307	0	35.2892
Aimp1	Aminoacyl trna synthetase complex interacting multifunctional protein 1	8.59939	0	35.2875
Krt16	Keratin 16	21.1817	0	34.9246
Il17a	Interleukin 17a	11.8808	0	33.8435
Olfm4	Olfactomedin 4	8.3525	0	33.5759
MASP1	Mbl associated serine protease 1	8.80271	0	33.3995
LILRA4	Leukocyte immunoglobulin like receptor a4	5.13309	0	32.7379
NXN	Nucleoredoxin	4.81259	0	32.6402
C9	Complement c9	12.1049	0	32.5038
Stub1	Stip1 homology and u-box containing protein 1	15.6965	0	32.3145
Wdfy1	Wd repeat and fyve domain containing 1	15.8728	0	32.1542
Cd40	Cd40 molecule	8.54426	0	31.9899
SIGLEC15	Sialic acid binding ig like lectin 15	3.07173	0	31.5089
ELF4	E74 like ets transcription factor 4	4.85236	0	31.3666
Il13	Interleukin 13	20.7281	0	30.6784
PROCR	Protein c receptor	6.89848	0	30.5725
MIR29A	Microrna 29a	15.9456	0	30.1071
TRIM66	Tripartite motif containing 66	7.03523	0	29.2662
TNFRSF18	Tnf receptor superfamily member 18	10.0915	0	29.2475
S100a10	S100 calcium binding protein a10	37.2546	0	29.0723
Dhx58	Dexh-box helicase 58	9.1394	0	28.7983
MAP2K2	Mitogen-activated protein kinase kinase 2	15.1438	0	28.7022
Trpm5	Transient receptor potential cation channel subfamily m member 5	11.7879	0	28.0188
CCNA2	Cyclin a2	7.98478	0	27.7674
Ireb2	Iron responsive element binding protein 2	8.77782	0	27.5674
CMA1	Chymase 1	20.2154	0	27.3128
Cxcr3	C-x-c motif chemokine receptor 3	3.73838	0	27.2156
SELK	Selenoprotein k	16.2274	0	26.8239
Treml4	Triggering receptor expressed on myeloid cells like 4	18.8497	0	26.4164
Tnfrsf1a	Tnf receptor superfamily member 1a	36.5386	0	26.3367
Fadd	Fas associated via death domain	20.4632	0	26.1216
MIR208B	Microrna 208b	46.3857	0	25.9909
TLR10	Toll like receptor 10	2.24122	0	25.7978
SFTPA2	Surfactant protein a2	3.54537	0	25.4381
Padi4	Peptidyl arginine deiminase 4	42.1339	0	24.6886
WNT2B	Wnt family member 2b	12.7787	0	24.6658
CYTIP	Cytohesin 1 interacting protein	19.1764	0	24.6417
APOBEC3B	Apolipoprotein b mrna editing enzyme catalytic subunit 3b	7.38435	0	24.078
Anxa2	Annexin a2	15.8372	0	23.9846
RPS6KA5	Ribosomal protein s6 kinase a5	8.32627	0	23.961
Vldlr	Very low density lipoprotein receptor	3.58563	0	23.8254
Ticam1	Tir domain containing adaptor molecule 1	16.834	0	23.4122
MTA1	Metastasis associated 1	21.6864	0	22.9381
Icam1	Intercellular adhesion molecule 1	17.3391	0	22.7499
DEFB103B	Defensin beta 103b	17.4082	0	22.7202
Xbp1	X-box binding protein 1	8.24593	0	21.8228
Mmp9	Matrix metallopeptidase 9	25.1704	0	21.572
Daglb	Diacylglycerol lipase beta	8.01184	0	21.5397
TRIM28	Tripartite motif containing 28	15.9967	0	21.3611
TRIM65	Tripartite motif containing 65	3.28949	0	21.3212
XRCC5	X-ray repair cross complementing 5	7.76266	0	21.3163
LRRFIP1	Lrr binding flii interacting protein 1	0.378227	0	21.2424
Cops5	Cop9 signalosome subunit 5	12.5418	0	21.1212
MIR146A	Microrna 146a	5.83706	0	20.8434
TRAFD1	Traf-type zinc finger domain containing 1	13.9768	0	20.6808
Ip6k1	Inositol hexakisphosphate kinase 1	5.16556	0	20.58
F2RL1	F2r like trypsin receptor 1	32.7985	0	20.4145
FZD1	Frizzled class receptor 1	9.80892	0	20.3876
CSK	C-terminal src kinase	14.4788	0	20.1719
Zfpm2	Zinc finger protein, fog family member 2	5.20323	0	19.6567
IL2RG	Interleukin 2 receptor subunit gamma	13.6445	0	19.5637
PIAS3	Protein inhibitor of activated stat 3	21.0944	0	19.4031
Ido1	Indoleamine 2,3-dioxygenase 1	14.9627	0	18.7634
NCKAP1L	Nck associated protein 1 like	15.5325	0	18.7239
Nlrp12	Nlr family pyrin domain containing 12	6.97261	0	18.7166
Neu1	Neuraminidase 1	2.18966	0	18.5054
C4B	Complement c4b (chido/rodgers blood group)	6.57224	0	18.3753
PLA2G2A	Phospholipase a2 group iia	4.58896	0	18.0075
C5AR1	Complement c5a receptor 1	20.858	0	17.9773
Atf4	Activating transcription factor 4	25.9729	0	17.8951
CD22	Cd22 molecule	14.2346	0	17.8072
MIR1275	Microrna 1275	9.43592	0	17.5433
CD209	Cd209 molecule	3.46793	0	17.2693
Pcbp2	Poly(rc) binding protein 2	3.83139	0	17.1748
Ahr	Aryl hydrocarbon receptor	3.96685	0	17.1415
Ccl2	C-c motif chemokine ligand 2	13.7058	0	17.1397
UCP2	Uncoupling protein 2	15.0188	0	16.9187
FCN3	Ficolin 3	11.0467	0	16.7319
Cebpe	Ccaat enhancer binding protein epsilon	75.1862	0	16.7025
Defb1	Defensin beta 1	21.5113	0	16.4985
Srxn1	Sulfiredoxin 1	17.6954	0	16.381
Zc3hav1	Zinc finger ccch-type containing, antiviral 1	7.54407	0	16.2363
STAT5B	Signal transducer and activator of transcription 5b	5.81934	0	16.1753
Pacsin1	Protein kinase c and casein kinase substrate in neurons 1	12.8321	0	16.0155
CAMP	Cathelicidin antimicrobial peptide	8.61214	0	15.9241
Cxcl5	C-x-c motif chemokine ligand 5	14.209	0	15.8782
AIP	Ahr interacting hsp90 co-chaperone	5.09333	0	15.843
SMAD7	Smad family member 7	5.21529	0	15.7174
Mapkapk2	Mapk activated protein kinase 2	23.5251	0	15.7007
Fscn1	Fascin actin-bundling protein 1	13.4066	0	15.6338
Serpine1	Serpin family e member 1	19.0314	0	15.6262
Il27	Interleukin 27	58.2166	0	15.4134
TP73	Tumor protein p73	2.43814	0	15.1293
Ace	Angiotensin i converting enzyme	5.02317	0	15.0874
Chat	Choline o-acetyltransferase	3.05001	0	14.9874
Bcl11b	Bcl11 transcription factor b	4.12358	0	14.913
SIGIRR	Single ig and tir domain containing	1.84897	0	14.8527
PARK2	Parkin rbr e3 ubiquitin protein ligase	7.88086	0	14.7697
MIR141	Microrna 141	8.75242	0	14.4264
AICDA	Activation induced cytidine deaminase	23.8256	0	14.383
Cd86	Cd86 molecule	3.82947	0	14.3545
Birc2	Baculoviral iap repeat containing 2	3.61997	0	14.2823
Ybx1	Y-box binding protein 1	32.3389	0	14.2404
Cebpa	Ccaat enhancer binding protein alpha	2.87629	0	14.1743
Sf3a1	Splicing factor 3a subunit 1	12.3811	0	14.078
MUL1	Mitochondrial e3 ubiquitin protein ligase 1	24.1735	0	14.0647
SPI1	Spi-1 proto-oncogene	17.6329	0	13.9687
Sarm1	Sterile alpha and tir motif containing 1	22.3963	0	13.8308
DUOX1	Dual oxidase 1	14.8224	0	13.7445
STAP2	Signal transducing adaptor family member 2	2.69442	0	13.4742
NLRP14	Nlr family pyrin domain containing 14	4.11455	0	13.3828
Il17re	Interleukin 17 receptor e	4.09685	0	12.8209
Il20ra	Interleukin 20 receptor subunit alpha	4.86632	0	12.7519
FCGR2A	Fc gamma receptor iia	10.5033	0	12.4972
TBKBP1	Tbk1 binding protein 1	3.61658	0	12.4679
C4BPA	Complement component 4 binding protein alpha	3.99522	0	12.0516
THRB	Thyroid hormone receptor beta	1.5099	0	12.0377
TOMM70A	Translocase of outer mitochondrial membrane 70a	10.4037	0	12.0255
March5	Membrane associated ring-ch-type finger 5	5.64007	0	11.983
Psmb8	Proteasome 20s subunit beta 8	4.34723	0	11.7835
GOPC	Golgi associated pdz and coiled-coil motif containing	2.92144	0	11.6415
TET2	Tet methylcytosine dioxygenase 2	2.85557	0	11.4884
UCHL1	Ubiquitin c-terminal hydrolase l1	14.8414	0	11.2921
Smpdl3b	Sphingomyelin phosphodiesterase acid like 3b	6.95496	0	11.2896
Mapk1	Mitogen-activated protein kinase 1	4.24115	0	11.2688
RCAN1	Regulator of calcineurin 1	2.77668	0	11.1517
Nlrp6	Nlr family pyrin domain containing 6	7.07711	0	11.1411
Cxcr4	C-x-c motif chemokine receptor 4	6.63253	0	11.1291
Mfn2	Mitofusin 2	1.85613	0	10.8867
NFKBIZ	Nfkb inhibitor zeta	7.07101	0	10.7586
Irf7	Interferon regulatory factor 7	1.72359	0	10.7051
JUN	Jun proto-oncogene, ap-1 transcription factor subunit	12.6231	0	10.4679
PQBP1	Polyglutamine binding protein 1	4.09917	0	10.2473
CTCF	Ccctc-binding factor	4.82801	0	10.243
SCARF1	Scavenger receptor class f member 1	3.14198	0	10.219
PIAS1	Protein inhibitor of activated stat 1	4.5317	0	10.1787
C1qc	Complement c1q c chain	15.223	0	10.0487
NKIRAS1	Nfkb inhibitor interacting ras like 1	1.84703	0	9.87465
Gata4	Gata binding protein 4	2.38908	0	9.70647
Jak2	Janus kinase 2	5.13421	0	9.68305
CTSK	Cathepsin k	23.7007	0	9.57444
TNIP3	Tnfaip3 interacting protein 3	3.17672	0	9.54139
Calm1	Calmodulin 1	10.2322	0	9.50161
ABCG1	Atp binding cassette subfamily g member 1	5.03645	0	9.494
Ifngr1	Interferon gamma receptor 1	9.36177	0	9.43325
Ddx21	Dexd-box helicase 21	10.2424	0	9.42128
Il12b	Interleukin 12b	9.85587	0	9.32723
Angpt1	Angiopoietin 1	7.34912	0	9.32508
FLI1	Fli-1 proto-oncogene, ets transcription factor	2.67902	0	9.22985
PGLYRP1	Peptidoglycan recognition protein 1	13.786	0	9.12126
F2RL3	F2r like thrombin or trypsin receptor 3	6.11102	0	9.0997
PDE12	Phosphodiesterase 12	7.28568	0	9.01428
MASP2	Mbl associated serine protease 2	7.85076	0	9.00566
TNFRSF12A	Tnf receptor superfamily member 12a	9.13974	0	8.94291
DHX33	Deah-box helicase 33	3.64586	0	8.70477
NUP214	Nucleoporin 214	3.44041	0	8.64412
SIGLEC9	Sialic acid binding ig like lectin 9	7.33895	0	8.64164
Tlr9	Toll like receptor 9	16.5196	0	8.53464
LY86	Lymphocyte antigen 86	8.19721	0	8.48506
Elf1	E74 like ets transcription factor 1	4.25218	0	8.46319
PIK3CA	Phosphatidylinositol-4,5-bisphosphate 3-kinase catalytic subunit alpha	3.94378	0	8.42032
PIK3CB	Phosphatidylinositol-4,5-bisphosphate 3-kinase catalytic subunit beta	2.21048	0	8.39916
PTPN2	Protein tyrosine phosphatase non-receptor type 2	2.66697	0	8.31725
IRAK1	Interleukin 1 receptor associated kinase 1	3.61627	0	8.17799
Ptges2	Prostaglandin e synthase 2	7.51078	0	8.11543
IL22RA2	Interleukin 22 receptor subunit alpha 2	3.55528	0	8.10349
Tslp	Thymic stromal lymphopoietin	4.93689	0	8.09494
OTUB2	Otu deubiquitinase, ubiquitin aldehyde binding 2	5.10037	0	7.92092
Nfil3	Nuclear factor, interleukin 3 regulated	11.1642	0	7.89557
MFN1	Mitofusin 1	7.15699	0	7.79102
WDR34	Dynein 2 intermediate chain 2	6.9886	0	7.72869
ELAVL1	Elav like rna binding protein 1	5.25146	0	7.60034
CXCL12	C-x-c motif chemokine ligand 12	3.55925	0	7.53778
F2RL2	Coagulation factor ii thrombin receptor like 2	4.91445	0	7.53472
Dhx15	Deah-box helicase 15	15.469	0	7.52386
CXCL9	C-x-c motif chemokine ligand 9	12.9525	0	7.45002
CALCA	Calcitonin related polypeptide alpha	2.75057	0	7.37781
Zfpm1	Zinc finger protein, fog family member 1	19.3193	0	7.36398
MAP3K3	Mitogen-activated protein kinase kinase kinase 3	2.61941	0	7.31677
WNT9B	Wnt family member 9b	4.65112	0	7.28468
Irf5	Interferon regulatory factor 5	4.47359	0	7.2779
Tnfsf11	Tnf superfamily member 11	10.2777	0	7.25762
E2f1	E2f transcription factor 1	21.9785	0	7.25546
MIR499A	Microrna 499a	2.50763	0	7.25453
Pglyrp2	Peptidoglycan recognition protein 2	7.30957	0	7.11307
Cbl	Cbl proto-oncogene	25.0572	0	7.10569
DDX58	Rna sensor rig-i	11.6518	0	7.01867
TRIM58	Tripartite motif containing 58	15.8219	0	6.83582
Itpr1	Inositol 1,4,5-trisphosphate receptor type 1	1.74417	0	6.73269
CYLD	Cyld lysine 63 deubiquitinase	1.40174	0	6.72491
Pglyrp4	Peptidoglycan recognition protein 4	10.4608	0	6.69056
CD180	Cd180 molecule	7.73363	0	6.66971
TLR4	Toll like receptor 4	2.78087	0	6.60141
Mir135b	Microrna 135b	17.4698	0	6.59699
Slc11a1	Solute carrier family 11 member 1	2.10344	0	6.53894
CTSS	Cathepsin s	5.6002	0	6.49241
Nlrc4	Nlr family card domain containing 4	2.19786	0	6.4452
HMGN2	High mobility group nucleosomal binding domain 2	22.9273	0	6.44124
XRCC6	X-ray repair cross complementing 6	7.14452	0	6.43408
TLR3	Toll like receptor 3	2.89968	0	6.39157
TRIM56	Tripartite motif containing 56	14.687	0	6.33852
MIR23B	Microrna 23b	8.2727	0	6.28915
SNX27	Sorting nexin 27	3.9565	0	6.27422
Nfatc4	Nuclear factor of activated t cells 4	1.85488	0	6.04409
IL7R	Interleukin 7 receptor	4.28475	0	5.95564
TNFSF10	Tnf superfamily member 10	4.56059	0	5.88376
Nod2	Nucleotide binding oligomerization domain containing 2	4.02123	0	5.86003
IKBKB	Inhibitor of nuclear factor kappa b kinase subunit beta	2.67648	0	5.85578
Cd36	Cd36 molecule (cd36 blood group)	1.59686	0	5.84125
CD37	Cd37 molecule	9.76133	0	5.71901
PIAS4	Protein inhibitor of activated stat 4	19.2419	0	5.68657
IFNGR2	Interferon gamma receptor 2	6.67262	0	5.67079
Tecpr1	Tectonin beta-propeller repeat containing 1	9.72091	0	5.58067
IFI27	Interferon alpha inducible protein 27	3.40154	0	5.57719
IL6ST	Interleukin 6 cytokine family signal transducer	2.4365	0	5.56135
RELA	Rela proto-oncogene, nf-kb subunit	7.26193	0	5.52562
MX1	Mx dynamin like gtpase 1	2.60964	0	5.5088
NLRP2	Nlr family pyrin domain containing 2	0.945816	0	5.45188
Abca1	Atp binding cassette subfamily a member 1	1.76574	0	5.41622
Ccr6	C-c motif chemokine receptor 6	8.20168	0	5.32488
Ube2i	Ubiquitin conjugating enzyme e2 i	2.65036	0	5.25137
ZBTB16	Zinc finger and btb domain containing 16	4.92281	0	5.05207
F2R	Coagulation factor ii thrombin receptor	16.1866	0	5.01453
Foxo3	Forkhead box o3	4.73653	0	4.91489
OTUB1	Otu deubiquitinase, ubiquitin aldehyde binding 1	7.96991	0	4.86695
Cd200	Cd200 molecule	1.05464	0	4.8447
ECSIT	Ecsit signaling integrator	2.89149	0	4.83388
BCL10	Bcl10 immune signaling adaptor	4.24903	0	4.76512
Stat4	Signal transducer and activator of transcription 4	2.87015	0	4.67501
BST2	Bone marrow stromal cell antigen 2	17.3547	0	4.57618
IRF9	Interferon regulatory factor 9	25.6917	0	4.53006
Fancc	Fa complementation group c	1.74682	0	4.51417
Casp2	Caspase 2	5.50712	0	4.44042
MID1	Midline 1	1.45527	0	4.43375
MOV10	Mov10 rna helicase	4.33651	0	4.34491
C4A	Complement c4a (chido/rodgers blood group)	2.83283	0	4.34121
Kdr	Kinase insert domain receptor	14.9793	0	4.25778
CNPY3	Canopy fgf signaling regulator 3	3.1753	0	4.23056
IRAK1BP1	Interleukin 1 receptor associated kinase 1 binding protein 1	0.892762	0	4.15209
Rgmb	Repulsive guidance molecule bmp co-receptor b	20.3833	0	4.14194
Adar	Adenosine deaminase rna specific	3.62118	0	4.13321
P2RX7	Purinergic receptor p2x 7	1.69018	0	4.10387
IL4R	Interleukin 4 receptor	3.19838	0	4.09688
FCGR1A	Fc gamma receptor ia	3.80173	0	4.08847
ASCC3	Activating signal cointegrator 1 complex subunit 3	4.44598	0	4.087
Glrx	Glutaredoxin	3.58085	0	4.08239
RNASEL	Ribonuclease l	10.5964	0	3.95321
Pklr	Pyruvate kinase l/r	1.72039	0	3.91723
Mb21d1	Cyclic gmp-amp synthase	5.08846	0	3.89501
Mfge8	Milk fat globule egf and factor v/viii domain containing	2.82346	0	3.77027
C1QBP	Complement c1q binding protein	26.1007	0	3.76624
GAB1	Grb2 associated binding protein 1	2.52684	0	3.74215
Nfkb2	Nuclear factor kappa b subunit 2	5.66959	0	3.71307
Tnfsf4	Tnf superfamily member 4	5.13335	0	3.70274
Eps8	Egfr pathway substrate 8, signaling adaptor	3.01554	0	3.69257
ACHE	Acetylcholinesterase (yt blood group)	3.99487	0	3.66583
VDR	Vitamin d receptor	6.17902	0	3.60588
FXR1	Fmr1 autosomal homolog 1	1.42874	0	3.60242
Cd46	Cd46 molecule	1.83774	0	3.53194
Gp2	Glycoprotein 2	3.59	0	3.53193
TREM1	Triggering receptor expressed on myeloid cells 1	5.28296	0	3.50532
BIRC5	Baculoviral iap repeat containing 5	4.33876	0	3.42272
REST	Re1 silencing transcription factor	2.26175	0	3.33179
IRF2	Interferon regulatory factor 2	7.4819	0	3.24449
Nrip1	Nuclear receptor interacting protein 1	1.74873	0	3.19201
IL32	Interleukin 32	3.21707	0	3.16848
SLAMF9	Slam family member 9	4.48817	0	3.13624
PDCD1LG2	Programmed cell death 1 ligand 2	1.31305	0	3.12644
IL1RAPL1	Interleukin 1 receptor accessory protein like 1	5.41516	0	3.0845
Jam3	Junctional adhesion molecule 3	5.02444	0	3.06459
TLR5	Toll like receptor 5	0.824594	0	3.0023
LAT	Linker for activation of t cells	3.70053	0	2.94124
CCDC88A	Coiled-coil domain containing 88a	0.961154	0	2.92398
Rad23a	Rad23 nucleotide excision repair protein a	10.3991	0	2.87913
Casp7	Caspase 7	2.22222	0	2.79732
SMAD6	Smad family member 6	5.88929	0	2.78406
TLR8	Toll like receptor 8	2.02344	0	2.72936
DAB2IP	Dab2 interacting protein	1.99582	0	2.62779
Muc1	Mucin 1, cell surface associated	1.13062	0	2.62519
Nlrx1	Nlr family member x1	1.98762	0	2.61262
IFI16	Interferon gamma inducible protein 16	1.93943	0	2.60498
SIGLEC6	Sialic acid binding ig like lectin 6	2.37663	0	2.52176
Tsc1	Tsc complex subunit 1	3.11449	0	2.48329
Cd5l	Cd5 molecule like	5.97372	0	2.45653
Il7	Interleukin 7	2.23197	0	2.42429
NLRP4	Nlr family pyrin domain containing 4	6.98929	0	2.38309
P2ry14	Purinergic receptor p2y14	1.20532	0	2.33309
TRIM27	Tripartite motif containing 27	2.17583	0	2.17448
Casp8	Caspase 8	1.33624	0	2.11339
TRIM15	Tripartite motif containing 15	1.17271	0	2.10918
Plec	Plectin	1.11475	0	2.0894
Camkk2	Calcium/calmodulin dependent protein kinase kinase 2	1.27741	0	2.05098
IFIT5	Interferon induced protein with tetratricopeptide repeats 5	3.794	0	2.04153
PTX3	Pentraxin 3	25.2267	0	1.99189
SOCS6	Suppressor of cytokine signaling 6	1.71967	0	1.89727
NLRP11	Nlr family pyrin domain containing 11	1.78685	0	1.84941
SKP2	S-phase kinase associated protein 2	3.61259	0	1.72685
Spag11a	Sperm associated antigen 11a	4.7661	0	1.65146
IFNG	Interferon gamma	2.64072	0	1.61664
SOCS2	Suppressor of cytokine signaling 2	0.885379	0	1.58774
Usp25	Ubiquitin specific peptidase 25	1.64697	0	1.55552
Jak3	Janus kinase 3	8.73306	0	1.42079
USP2	Ubiquitin specific peptidase 2	3.14676	0	1.35592
KLK1	Kallikrein 1	8.97454	0	1.3559
TRPV2	Transient receptor potential cation channel subfamily v member 2	1.27497	0	1.28122
Hspa14	Heat shock protein family a (hsp70) member 14	7.64438	0	1.28009
ATF2	Activating transcription factor 2	0.533346	0	1.18729
UBE2V2	Ubiquitin conjugating enzyme e2 v2	1.41981	0	1.14336
Rora	Rar related orphan receptor a	1.37661	0	1.05438
KIR3DL2	Killer cell immunoglobulin like receptor, three ig domains and long cytoplasmic tail 2	0.839464	0	1.01864
LGALS8	Galectin 8	4.79543	0	1.01114
MAP3K7	Mitogen-activated protein kinase kinase kinase 7	3.52817	0	1.00153
ITGAV	Integrin subunit alpha v	1.04414	0	0.819694
MLST8	Mtor associated protein mlst8	0.832013	0	0.756924
Nr1h3	Nuclear receptor subfamily 1 group h member 3	1.17634	0	0.515879
Cflar	Casp8 and fadd like apoptosis regulator	1.05191	0	0.444772
G3BP1	G3bp stress granule assembly factor 1	2.46588	0	0.398579
Numb	Numb endocytic adaptor protein	0.852017	0	0.363586
RETNLB	Resistin like beta	94.7987	0	0
HSP90AA1	Heat shock protein 90 alpha family class a member 1	69.306	0	0
LGALS4	Galectin 4	65.8849	0	0
RPS19	Ribosomal protein s19	62.3859	0	0
DEFA1	Defensin alpha 1	55.8821	0	0
DEFA3	Defensin alpha 3	53.1365	0	0
Gabarap	Gaba type a receptor-associated protein	47.3627	0	0
CDK9	Cyclin dependent kinase 9	46.0828	0	0
Sftpd	Surfactant protein d	46.0406	0	0
DEFA6	Defensin alpha 6	44.1791	0	0
CTSG	Cathepsin g	42.2052	0	0
Unc5cl	Unc-5 family c-terminal like	40.5478	0	0
Cryab	Crystallin alpha b	39.8831	0	0
CARD6	Caspase recruitment domain family member 6	39.5678	0	0
RSAD2	Radical s-adenosyl methionine domain containing 2	39.0245	0	0
CCR7	C-c motif chemokine receptor 7	36.0497	0	0
Hmox1	Heme oxygenase 1	35.3071	0	0
MAP3K14	Mitogen-activated protein kinase kinase kinase 14	35.2244	0	0
Lcn2	Lipocalin 2	34.1163	0	0
Mir328	Microrna 328	33.8143	0	0
SLX4	Slx4 structure-specific endonuclease subunit	33.6283	0	0
C7	Complement c7	32.3521	0	0
IL23A	Interleukin 23 subunit alpha	32.1899	0	0
C1R	Complement c1r	32.1474	0	0
BCL3	Bcl3 transcription coactivator	31.8018	0	0
NLRP5	Nlr family pyrin domain containing 5	31.6846	0	0
S100A12	S100 calcium binding protein a12	31.0745	0	0
C1qa	Complement c1q a chain	30.8577	0	0
Il20rb	Interleukin 20 receptor subunit beta	30.3443	0	0
GNB2	G protein subunit beta 2	30.282	0	0
Adrbk1	G protein-coupled receptor kinase 2	30.0393	0	0
Tyro3	Tyro3 protein tyrosine kinase	29.5817	0	0
Aqp3	Aquaporin 3 (gill blood group)	29.3958	0	0
S100a8	S100 calcium binding protein a8	28.8089	0	0
MIR124-1	Microrna 124-1	28.745	0	0
Crp	C-reactive protein	28.5856	0	0
Rgs2	Regulator of g protein signaling 2	28.1758	0	0
TRIM8	Tripartite motif containing 8	27.8636	0	0
DEFB103A	Defensin beta 103a	27.6336	0	0
Il5	Interleukin 5	27.5936	0	0
Mir497	Microrna 497	27.4073	0	0
EGR1	Early growth response 1	26.4996	0	0
TRAIP	Traf interacting protein	26.2164	0	0
Orai1	Orai calcium release-activated calcium modulator 1	25.7603	0	0
Il19	Interleukin 19	25.4659	0	0
NFKBIE	Nfkb inhibitor epsilon	24.9476	0	0
RNF31	Ring finger protein 31	24.923	0	0
Ddx1	Dead-box helicase 1	24.8772	0	0
SIGLEC8	Sialic acid binding ig like lectin 8	24.8637	0	0
Marco	Macrophage receptor with collagenous structure	24.8459	0	0
DCD	Dermcidin	24.5244	0	0
WFDC12	Wap four-disulfide core domain 12	23.9681	0	0
Nos2	Nitric oxide synthase 2	23.9021	0	0
Cxcl10	C-x-c motif chemokine ligand 10	23.8868	0	0
DEFA5	Defensin alpha 5	23.8097	0	0
Socs1	Suppressor of cytokine signaling 1	23.4745	0	0
POLR2F	Rna polymerase ii, i and iii subunit f	23.4275	0	0
Sod1	Superoxide dismutase 1	23.2333	0	0
Pik3c3	Phosphatidylinositol 3-kinase catalytic subunit type 3	22.5341	0	0
Bnip3	Bcl2 interacting protein 3	22.4972	0	0
SMARCE1	Swi/snf related baf chromatin remodeling complex subunit e1	22.2141	0	0
PLK1	Polo like kinase 1	22.1953	0	0
Pcbp1	Poly(rc) binding protein 1	22.0241	0	0
Treml2	Triggering receptor expressed on myeloid cells like 2	21.8754	0	0
DHCR24	24-dehydrocholesterol reductase	21.2848	0	0
MRGPRX2	Mas related gpr family member x2	21.2535	0	0
AAMP	Angio associated migratory cell protein	21.0325	0	0
CLEC4E	C-type lectin domain family 4 member e	21.001	0	0
DEFA4	Defensin alpha 4	20.8375	0	0
WNT3A	Wnt family member 3a	20.4817	0	0
GSTP1	Glutathione s-transferase pi 1	20.0742	0	0
TRIM22	Tripartite motif containing 22	19.9997	0	0
VTRNA2-1	Vault rna 2-1	19.8855	0	0
CAMK2A	Calcium/calmodulin dependent protein kinase ii alpha	19.5764	0	0
Plcg2	Phospholipase c gamma 2	19.4051	0	0
TIFA	Traf interacting protein with forkhead associated domain	19.1448	0	0
Tollip	Toll interacting protein	18.8606	0	0
Scarb1	Scavenger receptor class b member 1	18.8386	0	0
JMJD6	Jumonji domain containing 6, arginine demethylase and lysine hydroxylase	18.7066	0	0
CYBA	Cytochrome b-245 alpha chain	18.6299	0	0
Dlk1	Delta like non-canonical notch ligand 1	18.2415	0	0
CCL1	C-c motif chemokine ligand 1	18.2265	0	0
Id2	Inhibitor of dna binding 2	18.1799	0	0
CD53	Cd53 molecule	17.9277	0	0
TRIM62	Tripartite motif containing 62	17.7345	0	0
Hdac1	Histone deacetylase 1	17.6667	0	0
Itgax	Integrin subunit alpha x	17.6593	0	0
Tnfaip8l2	Tnf alpha induced protein 8 like 2	17.657	0	0
Yy1	Yy1 transcription factor	17.6391	0	0
Unc93b1	Unc-93b1 regulator of tlr signaling	17.5328	0	0
Egfr	Epidermal growth factor receptor	17.3249	0	0
Osm	Oncostatin m	17.2743	0	0
SYP	Synaptophysin	16.4371	0	0
XDH	Xanthine dehydrogenase	16.3733	0	0
TRADD	Tnfrsf1a associated via death domain	16.265	0	0
Ptges	Prostaglandin e synthase	16.2158	0	0
TRIM63	Tripartite motif containing 63	16.0652	0	0
Stmn1	Stathmin 1	15.9281	0	0
PPIA	Peptidylprolyl isomerase a	15.909	0	0
Notch1	Notch receptor 1	15.8725	0	0
Myc	Myc proto-oncogene, bhlh transcription factor	15.7821	0	0
MIR16-2	Microrna 16-2	15.778	0	0
HAVCR2	Hepatitis a virus cellular receptor 2	15.7234	0	0
C5	Complement c5	15.6311	0	0
Gpr33	G protein-coupled receptor 33	15.4654	0	0
CTSD	Cathepsin d	15.459	0	0
TMEM173	Stimulator of interferon response cgamp interactor 1	15.3082	0	0
Ifit2	Interferon induced protein with tetratricopeptide repeats 2	14.9196	0	0
NLRP13	Nlr family pyrin domain containing 13	14.8872	0	0
BDKRB2	Bradykinin receptor b2	14.3983	0	0
LTB4R	Leukotriene b4 receptor	14.3466	0	0
VEGFA	Vascular endothelial growth factor a	14.1921	0	0
Mir212	Microrna 212	13.7826	0	0
ITGB3	Integrin subunit beta 3	13.6257	0	0
MAP1LC3C	Microtubule associated protein 1 light chain 3 gamma	13.5439	0	0
Inpp5d	Inositol polyphosphate-5-phosphatase d	13.4461	0	0
Csf1r	Colony stimulating factor 1 receptor	13.2076	0	0
TXNIP	Thioredoxin interacting protein	13.1106	0	0
Ltbr	Lymphotoxin beta receptor	13.0822	0	0
CISH	Cytokine inducible sh2 containing protein	12.966	0	0
Kcnj8	Potassium inwardly rectifying channel subfamily j member 8	12.9427	0	0
MAP2K7	Mitogen-activated protein kinase kinase 7	12.9282	0	0
IRF2BP1	Interferon regulatory factor 2 binding protein 1	12.8199	0	0
APOBEC3A	Apolipoprotein b mrna editing enzyme catalytic subunit 3a	12.8197	0	0
CXCR1	C-x-c motif chemokine receptor 1	12.7984	0	0
SELE	Selectin e	12.7219	0	0
Relb	Relb proto-oncogene, nf-kb subunit	12.6694	0	0
Chga	Chromogranin a	12.5166	0	0
NLRP8	Nlr family pyrin domain containing 8	12.3988	0	0
MAP2K1	Mitogen-activated protein kinase kinase 1	12.376	0	0
Tph1	Tryptophan hydroxylase 1	12.3187	0	0
Fcrl5	Fc receptor like 5	12.3041	0	0
Baiap2l1	Bar/imd domain containing adaptor protein 2 like 1	12.2213	0	0
ITGA3	Integrin subunit alpha 3	12.1225	0	0
Eif4ebp2	Eukaryotic translation initiation factor 4e binding protein 2	12.0406	0	0
C1S	Complement c1s	11.9737	0	0
DHX9	Dexh-box helicase 9	11.9206	0	0
Pltp	Phospholipid transfer protein	11.8955	0	0
IFIH1	Interferon induced with helicase c domain 1	11.8524	0	0
Cfh	Complement factor h	11.8155	0	0
Tlr7	Toll like receptor 7	11.7772	0	0
MEFV	Mefv innate immunity regulator, pyrin	11.7353	0	0
SPON2	Spondin 2	11.7324	0	0
TNK1	Tyrosine kinase non receptor 1	11.505	0	0
Hspbp1	Hspa (hsp70) binding protein 1	11.4942	0	0
CRKL	Crk like proto-oncogene, adaptor protein	11.424	0	0
Pglyrp3	Peptidoglycan recognition protein 3	11.4032	0	0
Cxcr6	C-x-c motif chemokine receptor 6	11.358	0	0
USP7	Ubiquitin specific peptidase 7	11.2103	0	0
LGALS2	Galectin 2	11.202	0	0
Foxa2	Forkhead box a2	11.1365	0	0
RNF125	Ring finger protein 125	10.7844	0	0
ANXA4	Annexin a4	10.7176	0	0
SIAH2	Siah e3 ubiquitin protein ligase 2	10.7069	0	0
IFNA1	Interferon alpha 1	10.7038	0	0
Pin1	Peptidylprolyl cis/trans isomerase, nima-interacting 1	10.6681	0	0
Keap1	Kelch like ech associated protein 1	10.6031	0	0
GLI1	Gli family zinc finger 1	10.5012	0	0
Mertk	Mer proto-oncogene, tyrosine kinase	10.4988	0	0
PRMT1	Protein arginine methyltransferase 1	10.3397	0	0
HNRNPL	Heterogeneous nuclear ribonucleoprotein l	10.157	0	0
Thbs1	Thrombospondin 1	10.1082	0	0
Ern1	Endoplasmic reticulum to nucleus signaling 1	9.96814	0	0
Cd8a	Cd8 subunit alpha	9.96049	0	0
Cd48	Cd48 molecule	9.9419	0	0
Flt4	Fms related receptor tyrosine kinase 4	9.91715	0	0
COX5B	Cytochrome c oxidase subunit 5b	9.87795	0	0
Cxcl16	C-x-c motif chemokine ligand 16	9.79063	0	0
Abl1	Abl proto-oncogene 1, non-receptor tyrosine kinase	9.76606	0	0
Gas6	Growth arrest specific 6	9.69229	0	0
Oas2	2'-5'-oligoadenylate synthetase 2	9.57112	0	0
Aire	Autoimmune regulator	9.29704	0	0
SMAD4	Smad family member 4	9.24805	0	0
IFIT3	Interferon induced protein with tetratricopeptide repeats 3	9.23154	0	0
SOCS5	Suppressor of cytokine signaling 5	9.21777	0	0
Hrh4	Histamine receptor h4	9.20893	0	0
APOBEC3G	Apolipoprotein b mrna editing enzyme catalytic subunit 3g	9.07959	0	0
Bcl2	Bcl2 apoptosis regulator	9.02023	0	0
VENTX	Vent homeobox	8.98902	0	0
Anpep	Alanyl aminopeptidase, membrane	8.95151	0	0
AMFR	Autocrine motility factor receptor	8.94309	0	0
TRIM21	Tripartite motif containing 21	8.90116	0	0
Ddx41	Dead-box helicase 41	8.74199	0	0
Rheb	Ras homolog, mtorc1 binding	8.66469	0	0
SIGLEC11	Sialic acid binding ig like lectin 11	8.49614	0	0
Snca	Synuclein alpha	8.48617	0	0
FCN2	Ficolin 2	8.38149	0	0
CARD16	Caspase recruitment domain family member 16	8.38035	0	0
Prl	Prolactin	8.37631	0	0
SRC	Src proto-oncogene, non-receptor tyrosine kinase	8.34759	0	0
TRAF1	Tnf receptor associated factor 1	8.29437	0	0
TRIM60	Tripartite motif containing 60	8.28393	0	0
PTGS2	Prostaglandin-endoperoxide synthase 2	8.2276	0	0
HMGB2	High mobility group box 2	8.15991	0	0
PKN1	Protein kinase n1	8.12007	0	0
C8A	Complement c8 alpha chain	7.96871	0	0
Senp2	Sumo specific peptidase 2	7.9567	0	0
Duox2	Dual oxidase 2	7.91296	0	0
UBE2N	Ubiquitin conjugating enzyme e2 n	7.912	0	0
Mir342	Microrna 342	7.89537	0	0
Grn	Granulin precursor	7.88141	0	0
Nampt	Nicotinamide phosphoribosyltransferase	7.80883	0	0
Cdkn1a	Cyclin dependent kinase inhibitor 1a	7.76774	0	0
Tacr1	Tachykinin receptor 1	7.71282	0	0
Arhgap15	Rho gtpase activating protein 15	7.70944	0	0
Rac1	Rac family small gtpase 1	7.70248	0	0
Tbx21	T-box transcription factor 21	7.66544	0	0
Ntn1	Netrin 1	7.63028	0	0
Rac2	Rac family small gtpase 2	7.62633	0	0
GRK5	G protein-coupled receptor kinase 5	7.61991	0	0
Tmed7	Transmembrane p24 trafficking protein 7	7.59471	0	0
MMP7	Matrix metallopeptidase 7	7.52599	0	0
Atf3	Activating transcription factor 3	7.42968	0	0
Gsk3b	Glycogen synthase kinase 3 beta	7.40749	0	0
SIVA1	Siva1 apoptosis inducing factor	7.35493	0	0
C8G	Complement c8 gamma chain	7.2294	0	0
Pik3ap1	Phosphoinositide-3-kinase adaptor protein 1	7.17976	0	0
Plxna4	Plexin a4	7.14021	0	0
Ptpn6	Protein tyrosine phosphatase non-receptor type 6	7.09741	0	0
Rag1	Recombination activating 1	7.05977	0	0
Lgmn	Legumain	7.03495	0	0
PRKACA	Protein kinase camp-activated catalytic subunit alpha	7.00713	0	0
IL10	Interleukin 10	6.99043	0	0
Cfp	Complement factor properdin	6.9586	0	0
C3ar1	Complement c3a receptor 1	6.95494	0	0
PRTN3	Proteinase 3	6.94872	0	0
CXCL14	C-x-c motif chemokine ligand 14	6.94475	0	0
RAB11A	Rab11a, member ras oncogene family	6.91981	0	0
Irf8	Interferon regulatory factor 8	6.87635	0	0
C8B	Complement c8 beta chain	6.84643	0	0
Ahsg	Alpha 2-hs glycoprotein	6.83411	0	0
FPR1	Formyl peptide receptor 1	6.82759	0	0
CCNT1	Cyclin t1	6.78321	0	0
Il21	Interleukin 21	6.73727	0	0
Lgr4	Leucine rich repeat containing g protein-coupled receptor 4	6.71002	0	0
COLEC12	Collectin subfamily member 12	6.70301	0	0
OAS3	2'-5'-oligoadenylate synthetase 3	6.61303	0	0
NUMBL	Numb like endocytic adaptor protein	6.60897	0	0
Usp4	Ubiquitin specific peptidase 4	6.57775	0	0
Spink5	Serine peptidase inhibitor kazal type 5	6.55188	0	0
Nr4a3	Nuclear receptor subfamily 4 group a member 3	6.49793	0	0
Axl	Axl receptor tyrosine kinase	6.4339	0	0
Hp	Haptoglobin	6.42482	0	0
Avp	Arginine vasopressin	6.41131	0	0
JAK1	Janus kinase 1	6.28259	0	0
SAMHD1	Sam and hd domain containing deoxynucleoside triphosphate triphosphohydrolase 1	6.27424	0	0
Itgb2	Integrin subunit beta 2	6.13892	0	0
TNFAIP3	Tnf alpha induced protein 3	6.1176	0	0
Drd2	Dopamine receptor d2	6.07333	0	0
Il15	Interleukin 15	6.05502	0	0
CAPRIN1	Cell cycle associated protein 1	6.05232	0	0
Ccl5	C-c motif chemokine ligand 5	6.04829	0	0
Rel	Rel proto-oncogene, nf-kb subunit	6.00758	0	0
Tnfrsf9	Tnf receptor superfamily member 9	6.00392	0	0
LEP	Leptin	6.00096	0	0
TRIM67	Tripartite motif containing 67	5.97351	0	0
YJEFN3	Yjef n-terminal domain containing 3	5.968	0	0
Mir132	Microrna 132	5.84996	0	0
Hrg	Histidine rich glycoprotein	5.8191	0	0
SPP1	Secreted phosphoprotein 1	5.81747	0	0
Sirpa	Signal regulatory protein alpha	5.80715	0	0
C1qb	Complement c1q b chain	5.79643	0	0
WDR62	Wd repeat domain 62	5.76985	0	0
Mbl2	Mannose binding lectin 2	5.76433	0	0
TRIM42	Tripartite motif containing 42	5.75965	0	0
ADAM10	Adam metallopeptidase domain 10	5.75232	0	0
Nfatc3	Nuclear factor of activated t cells 3	5.74623	0	0
TRIM9	Tripartite motif containing 9	5.70547	0	0
Nlrc3	Nlr family card domain containing 3	5.69592	0	0
RORC	Rar related orphan receptor c	5.64726	0	0
OTUD7B	Otu deubiquitinase 7b	5.6347	0	0
MAVS	Mitochondrial antiviral signaling protein	5.62678	0	0
ACAP1	Arfgap with coiled-coil, ankyrin repeat and ph domains 1	5.57164	0	0
HMGB1	High mobility group box 1	5.46774	0	0
ARG1	Arginase 1	5.44478	0	0
ILF3	Interleukin enhancer binding factor 3	5.42745	0	0
TRIM61	Tripartite motif containing 61	5.40343	0	0
Hspd1	Heat shock protein family d (hsp60) member 1	5.39207	0	0
RNASE7	Ribonuclease a family member 7	5.36377	0	0
Vegfc	Vascular endothelial growth factor c	5.33476	0	0
Zbp1	Z-dna binding protein 1	5.32281	0	0
Gbp1	Guanylate binding protein 1	5.32174	0	0
TRIM47	Tripartite motif containing 47	5.31022	0	0
Il18	Interleukin 18	5.2974	0	0
Idi1	Isopentenyl-diphosphate delta isomerase 1	5.1961	0	0
ING4	Inhibitor of growth family member 4	5.18582	0	0
Trpm2	Transient receptor potential cation channel subfamily m member 2	5.16962	0	0
Adipoq	Adiponectin, c1q and collagen domain containing	5.15053	0	0
ELMOD2	Elmo domain containing 2	5.14413	0	0
MAP2K3	Mitogen-activated protein kinase kinase 3	5.09324	0	0
CLEC4C	C-type lectin domain family 4 member c	5.08207	0	0
Nr1h4	Nuclear receptor subfamily 1 group h member 4	5.06886	0	0
YWHAE	Tyrosine 3-monooxygenase/tryptophan 5-monooxygenase activation protein epsilon	5.05011	0	0
Akt1	Akt serine/threonine kinase 1	5.04987	0	0
BTN3A3	Butyrophilin subfamily 3 member a3	4.99464	0	0
Cd300a	Cd300a molecule	4.97465	0	0
S1pr1	Sphingosine-1-phosphate receptor 1	4.97346	0	0
Traf3	Tnf receptor associated factor 3	4.96661	0	0
Myd88	Myd88 innate immune signal transduction adaptor	4.95277	0	0
Hsf1	Heat shock transcription factor 1	4.94806	0	0
SREBF1	Sterol regulatory element binding transcription factor 1	4.94659	0	0
Mapk3	Mitogen-activated protein kinase 3	4.90502	0	0
Tirap	Tir domain containing adaptor protein	4.88149	0	0
MX2	Mx dynamin like gtpase 2	4.85612	0	0
TRIM45	Tripartite motif containing 45	4.84631	0	0
TRIM32	Tripartite motif containing 32	4.8407	0	0
HDAC11	Histone deacetylase 11	4.83879	0	0
TNF	Tumor necrosis factor	4.81684	0	0
KPNA1	Karyopherin subunit alpha 1	4.78705	0	0
Dusp16	Dual specificity phosphatase 16	4.72768	0	0
EFTUD2	Elongation factor tu gtp binding domain containing 2	4.72342	0	0
CASP10	Caspase 10	4.68145	0	0
PELI3	Pellino e3 ubiquitin protein ligase family member 3	4.67367	0	0
Cxcr2	C-x-c motif chemokine receptor 2	4.67244	0	0
Itgam	Integrin subunit alpha m	4.66423	0	0
SERPING1	Serpin family g member 1	4.63158	0	0
BECN1	Beclin 1	4.63113	0	0
Serpinb9	Serpin family b member 9	4.61781	0	0
Reg3g	Regenerating family member 3 gamma	4.59958	0	0
MAP3K12	Mitogen-activated protein kinase kinase kinase 12	4.58788	0	0
CFB	Complement factor b	4.57198	0	0
SLC22A3	Solute carrier family 22 member 3	4.55685	0	0
Prkcd	Protein kinase c delta	4.53423	0	0
Trib3	Tribbles pseudokinase 3	4.5063	0	0
Clec4d	C-type lectin domain family 4 member d	4.44656	0	0
GPSM1	G protein signaling modulator 1	4.41102	0	0
MID2	Midline 2	4.40156	0	0
Prdm1	Pr/set domain 1	4.3863	0	0
Cav1	Caveolin 1	4.34606	0	0
ADCY8	Adenylate cyclase 8	4.33458	0	0
CD1D	Cd1d molecule	4.31542	0	0
SCN5A	Sodium voltage-gated channel alpha subunit 5	4.29864	0	0
RUSC1	Run and sh3 domain containing 1	4.28277	0	0
Peli1	Pellino e3 ubiquitin protein ligase 1	4.26971	0	0
[truncated: 195 more rows]
