# Supplementary material for: Pseudomonas aeruginosa adaptation and persistence in the aspergilloma microbiome revealed by integrated multi-omics
Source: G3 (Bethesda). 2026 Mar 17;16(5):jkag063. doi: 10.1093/g3journal/jkag063 (PMC13148400; doi:10.1093/g3journal/jkag063)
Supplement: jkag063_Supplementary_Data [file jkag063_supplementary_data.zip › Supplemental_Table_4_G3-2026-406553.xlsx]

## Sheet: Metabolome_all
Supplementary Table 4. Integrated list of metabolites identified in the untargeted metabolomic analysis mapped to P. aeruginosa, Aspergillus fumigatus, and human host origins.
Metabolites	Function	A3	A25	A61
(1R,4R,5R)-2-methyl-5-[(2S)-6-methylhept-5-en-2-yl]cyclohex-2-ene-1,4-diol	Alcohols	7508292.34	16767707.36	22271100.99
(20S)-Cholesta-5-ene-3beta,17,20-triol	Alcohols	824794.54	706124.03	2322976.67
(24S)-Cholest-5-ene-3beta,7alpha,24-triol	Alcohols	83986.91	131800.52	163143.01
(3beta,5alpha,6alpha,7alpha,22E,24R)-5,6-Epoxyergosta-8,14,22-triene-3,7-diol	Alcohols	955845.71	4662849.11	692926.97
13'-Hydroxy-gamma-tocotrienol	Alcohols	9238.87	957738.29	102692.89
17a,20a-Dihydroxycholesterol	Alcohols	215634.94	0	18953.47
1-Amino-propan-2-ol	Alcohols	2650797.09	10428793.08	2236320.01
1-Hydroxylamino-2-phenylethane	Alcohols	664965944.1	592910933.55	782776815.34
25-Methyl-21-tritriacontene-1,9,11-triol	Alcohols	131618646.53	192153460.26	172210680.5
2-Amino-1-phenylethanol	Alcohols	11674557396.85	13003450233.07	3391608693.55
3-(All-trans-octaprenyl)benzene-1,2-diol	Alcohols	19037646.6	5322759.74	38461443.77
4,4-Dimethyl-5alpha-cholesta-8,14,24-trien-3beta-ol	Alcohols	1639998.11	830092.88	1966408.25
5alpha-Androstan-3beta-ol	Alcohols	2066640.29	117340754.13	29663302.68
5beta-Cholestan-3alpha,7alpha,26-triol	Alcohols	6479714.05	2265783.1	807832.79
7a,12a-Dihydroxy-5b-cholestan-3-one	Alcohols	42681295.39	56604932.71	50037088.92
7alpha,12alpha-Dihydroxy-5alpha-cholestan-3-one	Alcohols	51506264.27	402070081.23	153260487.46
7alpha,12alpha-Dihydroxy-5beta-cholestan-3-one	Alcohols	626526.31	1378472.72	1161176.26
alpha-Methylene-gamma-butyrolactone	Alcohols	3885501.2	3748182.13	3996685.71
Austidiol	Alcohols	18384173.52	20098906.5	24908558.87
Avocadyne 4-acetate	Alcohols	57478485.67	1360344.24	5783241.98
Betaine aldehyde hydrate	Alcohols	8024751.52	14219487.66	18675661.33
Butyrolactone	Alcohols	3.47657e+06	1.88039e+06	6.19569e+06
Ergocalciferol	Alcohols	28379259.43	37381046.53	54281701.92
Furfuryl alcohol	Alcohols	1222717.26	1928100.71	1496289.29
Hexaethylene glycol	Alcohols	65291458.54	7871533.46	26972859.85
Isopropyl methyl sulfide	Alcohols	17976876.22	19311108.48	11613228.67
N,N-Dimethylaniline N-oxide	Alcohols	83835941.46	74285331.43	87015299.11
NCGC00386033-01_C24H38O12_3-Buten-2-one, 4-[4-hydroxy-2,2,6-trimethyl-6-[[6-O-[(2S,3R,4R)-tetrahydro-3,4-dihydroxy-4-(hydroxymethyl)-2-furanyl]-beta-D-glucopyranosyl]oxy]cyclohexylidene]-	Alcohols	36301749.74	8380976.48	16179689.71
Stigmasta-4,22-dien-3-one	Alcohols	12788959.69	1508786.47	1597063.02
Tetraethylene glycol	Alcohols	964005.55	1563058.08	2965828.24
Triethylene glycol monomethyl ether	Alcohols	94935187.63	21206124.7	5590745.09
Tyramine	Alcohols	0	334299.32	0
Vomifoliol 9-[xylosyl-(1->6)-glucoside]	Alcohols	1197175.12	2822536.84	2018079.93
Ergosterol	LIPIDS	2.83793e+07	3.7381e+07	5.42817e+07
2-Dodecenal	Miscellaneous	1754403.11	2865923.93	673282.1
3beta-Hydroxy-22(30)-hopen-29-al	Miscellaneous	13809611.37	11927943.86	17929276.87
9-Octadecenal	Miscellaneous	777851.01	1183229.22	3125046.63
Gyromitrin	Miscellaneous	20149979.16	7823211.23	24542202.73
7-Ethyl-10-(4-N-aminopentanoic acid)-1-piperidino)carbonyloxycamptothecin	Miscellaneous	2029384.51	14536437.2	13108622.08
Carnitine C16:0	Miscellaneous	4412346.67	12292254.06	14318976.67
Ergotaman-3',6',18-trione, 12'-hydroxy-2'-methyl-5'-(phenylmethyl)-, (5'alpha)-	Miscellaneous	0	12093475.07	52737779.84
Harmine	Miscellaneous	6602220.36	3394925.99	4566805.38
Palmitoylcarnitine	Miscellaneous	145025294.6	60479888.07	91983562.8
Tetrahydroharmine	Miscellaneous	114710306.5	272622013.34	9957267.27
(2R)-2-Hydroxy-2-methylbutanenitrile	Miscellaneous	14551107.06	20058443.39	15201100.68
13-Docosenamide	Miscellaneous	39407220.62	123338864.29	122246458.03
1-Methylnicotinamide	Miscellaneous	97653313.4	157193121.92	169435920.26
2-Amino-2-methyl-1,3-propanediol	Miscellaneous	61195462.72	67005986.44	73352595.18
4-Aminobutyraldehyde	Miscellaneous	6902289.14	7210633.57	1933034.04
4-Hydroxycyclophosphamide	Miscellaneous	42323909.34	21787557.77	24716278.82
Adrenoyl ethanolamide	Miscellaneous	0	829656.26	1310035.42
Cyclohexylamine	Miscellaneous	8682010.91	6141219.84	2403497.57
Diethanolamine	Miscellaneous	8412665.24	11950613.89	12291519.56
Dihomo-gamma-linolenoylethanolamide	Miscellaneous	14725397.57	5088963.7	9016029.88
Dimethylurea	Miscellaneous	47363704.14	14055492.54	15919844.78
Ethanolamine	Miscellaneous	21665532.31	20231250.06	52112453.21
Hexadecylamine	Miscellaneous	0	2874712.27	23973903.53
Hexamethylphosphoramide	Miscellaneous	0	18282781.39	15799552.2
Linoleylethanolamide	Miscellaneous	2918836.61	5805319.07	0
L-Tryptophanamide	Miscellaneous	113702498.55	23422088.0	15844521.43
N-(13-Methyltetradecyl)acetamide	Miscellaneous	935706.72	922307.75	138219.16
n,n,n-Trimethylethenaminium	Miscellaneous	1956302885.98	2908574332.34	2522699098.05
N,N-dimethylsphingosine	Miscellaneous	5611236.66	2252151.08	0
N1,N12-Diacetylspermine	Miscellaneous	14535753.63	50184350.55	40955869.73
N-Cyclohexylformamide	Miscellaneous	0	8323275.06	8484259.76
N-Ethylacetamide	Miscellaneous	32235725.06	137214073.27	34189993.63
Niacinamide	Miscellaneous	185796184.02	321677193.0	172205083.5
n-Oleoylethanolamine	Miscellaneous	7668019.73	2144621.47	3193362.08
Octadecanamide	Miscellaneous	473334.83	950307.95	252464.65
Octadecylamine	Miscellaneous	0	5346569.29	14810031.58
Octylamine	Miscellaneous	2555029.0	440196742.91	334541065.1
p-Anisidine	Miscellaneous	43595325.47	60493169.08	48292740.57
S-(2-carboxypropyl)-Cysteamine	Miscellaneous	78884287.53	23625742.09	18902950.58
Stearoylethanolamide	Miscellaneous	3527222.08	1927324.36	2659060.31
Triethanolamine	Miscellaneous	747358.42	4437995.15	748855.65
δ-Valerolactam	Miscellaneous	92588959.08	129671874.13	161030394.84
(2S,4S)-2-amino-5-(carbamoylamino)-4-hydroxypentanoic acid	Amino acids and derivatives	29503544.66	44724751.91	51615259.4
(Z,Z)-4-((1-Oxo-9,12-octadecadienyl)amino)butanoic acid	Amino acids and derivatives	10015071.47	5597792.51	4155025.42
1H-Indole-2-carboxylic acid, 1-[(2S)-2-[[(1S)-1-(ethoxycarbonyl)-3-phenylpropyl]amino]-1-oxopropyl]octahydro-, (2S,3aR,7aS)-	Amino acids and derivatives	51432388.61	52795096.61	57839992.03
2-Amino-4-oxopentanoate	Amino acids and derivatives	8681056.3	3463214.12	5200168.35
3-Methyl-L-histidine	Amino acids and derivatives	22919723.1	3579572.69	13069642.39
4-(Aminomethyl)benzoic acid	Amino acids and derivatives	378609856.51	419741491.76	341987157.51
4-Hydroxy-L-threonine	Amino acids and derivatives	24759929.57	33818603.15	27678174.67
4-Hydroxyproline	Amino acids and derivatives	10531797.4	78727935.79	97495999.62
5-Aminolevulinic acid	Amino acids and derivatives	5306338.85	7236166.89	6245864.25
Acetyl-N-formyl-5-methoxykynurenamine	Amino acids and derivatives	28817850.03	34355652.53	44209519.45
Ala-His	Amino acids and derivatives	228333648.09	44955725.09	82194612.68
APGPR Enterostatin	Amino acids and derivatives	59418418.43	20809692.3	25847593.19
Arg-Thr	Amino acids and derivatives	45648419.97	34715707.99	28476107.85
Carnosine	Amino acids and derivatives	249246154.01	211981880.65	184866413.86
Cichorine+A4A2:A27	Amino acids and derivatives	2.46477e+06	8.63033e+06	3.0378e+06
Cystathionine	Amino acids and derivatives	10634457.11	4107265.47	4275454.91
Dimethylglycine	Amino acids and derivatives	106303649.24	51820070.16	70469029.42
Isonicotinylglycine	Amino acids and derivatives	7689708.57	8313013.25	723676.4
Kynurenic acid	Amino acids and derivatives	3471060.09	876938.96	138823.78
L-2-Aminoadipic acid	Amino acids and derivatives	137172770.35	141281639.91	154700374.35
L-Argininosuccinic acid	Amino acids and derivatives	14945698.77	7818074.37	0
L-Aspartate-semialdehyde	Amino acids and derivatives	2104246.7	18815079.32	7143705.55
L-cystathionine	Amino acids and derivatives	20398527.72	28836880.03	20433185.94
L-Cysteinesulfinic acid	Amino acids and derivatives	7398407.97	2916560.32	6131655.41
L-Deoxyalliin	Amino acids and derivatives	20259140.98	15611961.29	24282580.91
L-Glutamic gamma-semialdehyde	Amino acids and derivatives	614903.76	1374602.43	1046053.83
L-methionine sulfoxide	Amino acids and derivatives	50370380.01	77094767.44	52842264.1
Methionine sulfoxide	Amino acids and derivatives	72350243.16	122502536.66	72308026.93
N8-Acetylspermidine	Amino acids and derivatives	3216320.31	10367164.57	0
N-Acetyl-DL-tryptophan	Amino acids and derivatives	74685829.61	252693937.94	224796480.7
N-Acetyl-L-alanine	Amino acids and derivatives	29385922.62	82004485.34	94489535.31
N-Acetyl-L-arginine	Amino acids and derivatives	4111705.58	6998690.25	1181542.78
N-Acetyl-L-phenylalanine	Amino acids and derivatives	163303707.4	136866348.71	215902817.69
N-Acetylproline	Amino acids and derivatives	13254626.85	28717689.61	14474905.49
Nagaba	Amino acids and derivatives	1274534.13	262681.63	183685.56
N-Isovaleroylglycine	Amino acids and derivatives	1189958.43	0	1125916.76
N-Methylalanine	Amino acids and derivatives	23098053.69	46292059.02	30619094.51
N-oleoylglycine	Amino acids and derivatives	216118800.14	283335668.53	318391775.7
N-Palmitoylglycine	Amino acids and derivatives	1207123.69	1521004.49	562829.49
N-Phenylacetylglycine	Amino acids and derivatives	2464769.78	8630332.68	3037796.42
O-Acetyl-L-homoserine	Amino acids and derivatives	0	1185910.52	535993.79
Phenylacetylglutamine	Amino acids and derivatives	2976125115.97	1155977191.41	1666928284.08
Selenocysteine	Amino acids and derivatives	5834646.56	26947933.0	47508041.38
Selenomethionine	Amino acids and derivatives	588489677.02	148950504.22	205546045.75
Suberylglycine	Amino acids and derivatives	58070309.13	45386105.33	37846142.28
Tetragastrin	Amino acids and derivatives	5748842.54	6293481.52	8657250.95
Tiglylglycine	Amino acids and derivatives	6240749.11	21635842.7	21917789.39
Tyrosyl-Methionine	Amino acids and derivatives	312759329.08	99637871.77	107791417.56
γ-Aminobutyric Acid	Amino acids and derivatives	51306090.76	60364588.53	68414323.55
(r)-3-Amino-4-methylpentanoic acid	Amino acids and derivatives	775237.39	1804817.44	0
2,3-Diaminopropionic acid	Amino acids and derivatives	3233856.94	41756053.29	10831072.04
2-amino-3-(1H-pyrazol-1-yl)propanoic acid	Amino acids and derivatives	220925320.72	210621858.59	188107399.05
3-Amino-4-phenylbutanoic acid	Amino acids and derivatives	4718563.4	3520915.36	839724.33
4-Amino-3-phenylbutanoic acid	Amino acids and derivatives	3480112.78	2200269.09	549508.84
Acetamidopropanal	Amino acids and derivatives	2839379.44	6145838.71	0
alpha-Methylphenylalanine	Amino acids and derivatives	77259390.08	53954645.16	52637182.56
Aminoethoxyacetic acid	Amino acids and derivatives	20613813.01	31850216.84	27860880.84
Arginine	Amino acids and derivatives	23505760.3	287843173.72	205366859.57
Asparagine	Amino acids and derivatives	8537204.33	1215157.33	0
Betaine	Amino acids and derivatives	12002941.71	22974535.49	29120452.82
Carnitine	Amino acids and derivatives	1469139.36	8836050.25	6697460.85
Citrulline	Amino acids and derivatives	353669467.72	413913701.41	236250469.37
D-Homocysteine	Amino acids and derivatives	1691551.82	1776849.81	0
D-Kynurenine	Amino acids and derivatives	95181046.28	152623784.09	110019402.33
DL-Arginine	Amino acids and derivatives	364373.84	27070301.19	15812532.39
DL-Citrulline	Amino acids and derivatives	122823087.85	227164840.71	149293837.05
DL-Glutamine	Amino acids and derivatives	1225529.02	1115280.94	0
DL-Homoserine	Amino acids and derivatives	18886854.04	9024995.33	7898367.45
DL-Leucine	Amino acids and derivatives	41117537.44	69570935.8	37702436.31
DL-Methionine	Amino acids and derivatives	475626863.76	890484926.12	341766591.84
DL-Ornithine	Amino acids and derivatives	654154434.77	1046567152.37	913636756.97
D-Ornithine	Amino acids and derivatives	254085619.76	233791205.6	281065139.93
D-phenylalanine	Amino acids and derivatives	45938234.61	50386569.01	54606240.19
D-Proline	Amino acids and derivatives	381559035.59	73886059.94	63615305.07
D-Pyroglutamic acid	Amino acids and derivatives	17589714.6	33222893.56	49732848.81
D-Serine	Amino acids and derivatives	3540557.89	318109.67	1370470.65
D-threonine	Amino acids and derivatives	11546724.68	10704576.6	30028642.73
Glutamine	Amino acids and derivatives	26081406.14	134118661.31	45641075.74
Glycocyamine	Amino acids and derivatives	39873959.38	56986090.25	46894082.51
L-Alanine	Amino acids and derivatives	167378334.57	194985974.05	162331401.85
L-Allothreonine	Amino acids and derivatives	28875645.38	43268090.37	7386935.91
L-Carnitine	Amino acids and derivatives	229722928.17	186633374.04	154683698.56
L-Glutamic acid	Amino acids and derivatives	125434321.76	85123615.96	87587771.55
L-Histidine	Amino acids and derivatives	484644725.01	549004439.27	1075045258.38
L-Homoarginine	Amino acids and derivatives	6842829.85	5380337.86	8206930.85
L-Homoserine	Amino acids and derivatives	457161.97	33063724.02	28885258.35
L-Isoleucine	Amino acids and derivatives	132545332.87	213000160.01	126659787.68
L-Kynurenine	Amino acids and derivatives	6643103.79	1499200.44	1994375.84
L-Leucine	Amino acids and derivatives	657240189.7	2356027.78	490981901.61
L-Lysine	Amino acids and derivatives	16557347.4	8060258.99	15657224.25
L-Norleucine	Amino acids and derivatives	918554691.55	1274038950.88	1023450198.79
L-Phenylalanine	Amino acids and derivatives	112455658.43	305461386.17	264550103.48
L-Proline	Amino acids and derivatives	402959336.89	697832444.28	524939346.23
L-Saccharopine	Amino acids and derivatives	20604114.7	10117316.01	8280281.56
L-Serine	Amino acids and derivatives	34211769.77	67482867.55	63870087.64
L-Threonine	Amino acids and derivatives	66193218.61	231570034.61	145190913.94
L-Tryptophan	Amino acids and derivatives	1750803019.24	3035245239.16	2511992926.4
L-Tyrosine	Amino acids and derivatives	527501232.06	1175471617.71	989232057.57
L-Valine	Amino acids and derivatives	2899714109.15	3991143291.95	3408076796.53
Methionine	Amino acids and derivatives	384948210.37	556947110.77	350644177.56
Norvaline	Amino acids and derivatives	7456417.19	18603093.17	10754237.74
Ornithine	Amino acids and derivatives	74968853.05	88378596.11	57368160.82
o-Tyrosine	Amino acids and derivatives	779450015.49	429718003.18	683311765.41
Phe-Pro	Amino acids and derivatives	328217434.53	280953673.22	729782102.15
Salsolinol	Amino acids and derivatives	76760772.96	153212835.94	197551814.35
Sarcosine	Amino acids and derivatives	26333906.44	31227130.92	31903098.27
Taurine	Amino acids and derivatives	32754243.65	68502076.33	89016925.52
(2S,3E,6R)-3,7-Dimethyl-3-octene-1,2,6,7-tetrol	Miscellaneous	5375452.25	5100885.34	5174650.82
(2S,3S,4S,5R,6R)-6-[[(3S,4aR,6aR,6bS,8R,8aR,12aS,14aR,14bR)-8a-carboxy-8-hydroxy-4,4,6a,6b,11,11,14b-heptamethyl-1,2,3,4a,5,6,7,8,9,10,12,12a,14,14a-tetradecahydropicen-3-yl]oxy]-3,5-dihydroxy-4-[(2S,3R,4S,5S,6R)-3,4,5-trihydroxy-6-(hydroxymethyl)oxan-2-yl]oxyoxane-2-carboxylic acid	Miscellaneous	85436820.19	63091742.54	38009949.22
(S)-2-Propylpiperidine	Miscellaneous	17325549.64	3533941.88	7001922.28
[2-(3,5-Dimethoxy-4-hydroxycinnamoyloxy)ethyl]trimethylaminium	Miscellaneous	3226086.62	12252960.11	732366.37
1,5-Naphthalenediamine	Miscellaneous	113835338.01	230370591.17	335372234.6
11-(Dansylamino)undecanoic acid	Miscellaneous	214646574.65	24699788.37	82163968.66
11-Aminoundecanoic acid	Miscellaneous	24013833.15	1049899.96	241625.29
1-Benzylimidazole	Miscellaneous	32456410.5	33085438.91	39713122.73
1-Naphthylamine	Miscellaneous	170314808.84	207901777.15	188570936.96
1-Phenylethanol	Miscellaneous	7539216.39	6017972.71	4878697.04
2-(((2-Ethylhexyl)oxy)carbonyl)benzoic acid	Miscellaneous	2947595.46	1265355.39	1188255.39
2,3,4,5-Tetrachloro-6-(3-hydroxy-2,4,5,7-tetraiodo-6-oxo-xanthen-9-yl)benzoic acid	Miscellaneous	20060998.68	12093337.8	7694954.17
2,3-Dihydrobenzofuran	Miscellaneous	33549078.96	25141418.32	30429498.27
2,3-Dimethoxy-5-methyl-6-(3-methylbut-2-enyl)benzene-1,4-diol	Miscellaneous	2113578.82	436050.46	704037.88
2,5-Dihydroxybenzoic acid	Miscellaneous	4094270.16	706548.98	5505815.18
2,6-Di-tert-butylhydroquinone	Miscellaneous	432430.13	948693.61	2406722.49
2-Carboxymethyl-3-hexylmaleic acid anhydride	Miscellaneous	3.47729e+06	4.11845e+06	9.46307e+06
2-Hydroxybenzaldehyde	Miscellaneous	5530790.02	26167601.36	16437249.71
2-Methylbenzenethiol	Miscellaneous	138516041.14	26881383.45	15820178.06
2-Methylbenzoic acid	Miscellaneous	15815950.16	7646473.22	28468057.73
2-Phenylacetamide	Miscellaneous	101691224.8	68744932.91	79723280.69
2-Propylpyridine	Miscellaneous	96865309.95	57488382.77	77586217.24
3-[(E)-1-[4-[2-(methylamino)ethoxy]phenyl]-2-phenylbut-1-enyl]phenol	Miscellaneous	17879174.21	33110462.95	6434209.82
3-Hydroxybenzoic acid	Miscellaneous	43906901.96	38071565.85	37810096.74
3-Hydroxybenzyl alcohol	Miscellaneous	723397.86	673872.47	16555204.51
4-Chloroaniline	Miscellaneous	9903680.57	28532110.35	11878318.22
4-Hydroxybenzaldehyde	Miscellaneous	40716387.64	91057754.07	117485249.55
4-Methoxybenzaldehyde	Miscellaneous	40131147.64	31929822.72	19239064.88
4-Phenyl-2-butanol	Miscellaneous	7077819.46	14270290.17	10113893.85
4-Propylphenol	Miscellaneous	155971774.72	163941015.64	85484222.73
5,6-Dimethylbenzimidazole	Miscellaneous	161829570.73	103839912.48	172103698.84
5-Phenyl-1,3-pentadiyne	Miscellaneous	9441809.18	15073926.28	8948063.94
7-Ethoxy-4-methylcoumarin	Miscellaneous	240991.47	71140.38	0
7-Methoxycoumarin	Miscellaneous	29071066.44	13891767.8	12251084.98
Americine	Miscellaneous	6861392.13	806722.53	162281.72
Amphibine H	Miscellaneous	0	3277198.99	4043507.16
Androstenedione	Miscellaneous	0	4290042.03	402921.29
Angiotensin III	Miscellaneous	620527.91	1141992.49	2954081.43
Angiotensin IV	Miscellaneous	8389285.63	17335982.13	4267667.45
Arenarin C	Miscellaneous	2.78869e+08	6.64167e+07	1.31663e+08
Azacyclonol	Miscellaneous	50689519.69	0	0
Benzaldehyde	Miscellaneous	136150318.52	208163590.15	180162195.82
Benzidine	Miscellaneous	6005756.85	10410614.49	4938076.2
Benzoic acid	Miscellaneous	66294650.37	82093490.34	93082705.94
Benzyl alcohol	Miscellaneous	216362815.31	333190693.62	76775555.0
Benzyl methyl disulfide	Miscellaneous	55925760.75	82814194.28	226986191.59
BW-A868C	Miscellaneous	41417593.11	5923636.44	19727852.0
Cetaben	Miscellaneous	692073.7	473912.27	181205.91
Coniferin	Miscellaneous	1728108.47	16589528.52	31599215.92
Cuminaldehyde	Miscellaneous	2428118.06	8009072.99	5321937.7
Dibutyl phthalate	Miscellaneous	3538146.62	7726788.44	7957863.37
Diisobutyl phthalate	Miscellaneous	25088115.95	21054749.06	103911162.83
DL-3,4-Dihydroxyphenyl glycol	Miscellaneous	29598630.91	51442407.21	63890089.71
Emetan, 6',7',10,11-tetramethoxy-	Miscellaneous	27354619.3	35025525.3	34392525.75
Endoxifen	Miscellaneous	28744593.14	31015898.97	21700637.39
E-Norendoxifen	Miscellaneous	8723719.52	4811408.82	2928572.77
Ephedrine	Miscellaneous	1742017.94	3432568.89	2720828.65
Ethyl 3,4,5-trimethoxybenzoate	Miscellaneous	3477285.7	4118452.7	9463066.86
Fluorobenzene	Miscellaneous	3370739.04	4215182.12	12986393.24
Gallic acid	Miscellaneous	8532170.9	18853611.33	26483707.79
Goshonoside F6	Miscellaneous	24792144.0	11038069.33	11135552.0
Hemimellitene	Miscellaneous	9078619.67	10622696.58	15404697.18
Isoetharine	Miscellaneous	0	3257675.18	3324669.94
Lavendustin c	Miscellaneous	16805401.84	26960192.49	34095473.22
Lidocaine	Miscellaneous	104581350.27	692993385.78	398712235.99
Macamide B	Miscellaneous	337298.32	98233.04	22099.21
Mandelonitrile	Miscellaneous	67470342.58	86225152.28	97081495.59
Matairesinol	Miscellaneous	535166.73	535119.97	1748018.3
Methamphetamine	Miscellaneous	962460.1	525369.29	574095.23
Methyl cinnamate	Miscellaneous	0	3377343.48	3642149.55
Monoethylglycinexylidide	Miscellaneous	9630191.65	109766855.05	63457584.39
m-Xylene	Miscellaneous	11678575.88	9435260.49	4283437.61
N,N'-Diphenyl-p-phenylenediamine	Miscellaneous	8500467.54	29808550.6	20553344.12
N-[1-[4-[(2,4-dimethoxyphenyl)methyl]-5-(2-phenylethyl)-1,2,4-triazol-3-yl]-2-(1H-indol-3-yl)ethyl]pyridine-2-carboxamide	Miscellaneous	15296031.71	11219637.27	5146394.3
N-Methylbenzylamine	Miscellaneous	13596739.9	19415271.71	27222013.5
P-Dichlorobenzene	Miscellaneous	4120509.58	6072627.29	9063876.62
Phenethylamine	Miscellaneous	12405978.98	8072475.67	9915265.51
Phenylethylmalonamide	Miscellaneous	1504158.91	3980707.15	5253593.65
Phenylpropanolamine	Miscellaneous	0	644916.53	0
Prunasin	Miscellaneous	104853961.75	54104916.29	74733719.1
Pseudoephedrine	Miscellaneous	2234005.84	719794.17	0
p-Xylene	Miscellaneous	0	258743.85	0
Pyranonigrin K	Miscellaneous	1.0278e+07	7.08597e+06	2.22258e+07
Sdccgsbi-0051046.P002	Miscellaneous	300303984.3	276140490.16	303718776.5
Sulfamethazine	Miscellaneous	1051712.36	1525348.28	918392.43
Tetrahydroharman-3-carboxylic acid	Miscellaneous	24449207.91	16935741.57	11027766.39
Thiabendazole	Miscellaneous	1132797.07	0	72991.3
Triton X-100	Miscellaneous	249169105.06	207143386.02	245193602.28
VERBENONE	Miscellaneous	4429040.28	5659653.81	240873.94
3Alpha,7Alpha,12Alpha-trihydroxy-5Beta-cholestan-26-oic acid	Miscellaneous	2259865.94	145896.19	515119.86
Cholic acid	Miscellaneous	37810130.95	15639145.19	23791043.36
Deoxycholic acid glycine conjugate	Miscellaneous	16019649.38	10259281.62	14819183.22
Glycochenodeoxycholic acid	Miscellaneous	5889611.87	2946880.11	5020900.24
Glycocholic acid	Miscellaneous	3223695.99	0	3541591.62
Glycoursodeoxycholic acid	Miscellaneous	13867395.23	1661191.99	31491472.45
Lithocholic acid	Miscellaneous	109692603.33	139423497.66	83691356.76
Sodium glycocholate	Miscellaneous	57557919.88	92288196.85	86300316.74
Taurochenodeoxycholic acid	Miscellaneous	1323908794.52	803834071.9	1102659913.21
Tauroursodeoxycholic acid	Miscellaneous	6317055.11	17509219.89	12660884.96
tetraHCA	Miscellaneous	9604477.31	18409935.06	17486265.14
Trilostane	Miscellaneous	2578541.27	2517201.01	20003596.21
Arachidyl carnitine	LIPIDS	1853500.9	1507539.23	1467252.79
Carnitine C12:0	LIPIDS	6324969.28	8599157.93	6578969.98
Carnitine C16:1	LIPIDS	4357089.68	9589220.41	12633785.79
Carnitine C17:0	LIPIDS	1741468.5	1194376.84	4656525.32
Carnitine C18:1	LIPIDS	200946139.26	89379199.34	79192150.63
Carnitine C18:2	LIPIDS	29559153.27	13167938.92	20876035.32
Carnitine C4:0	LIPIDS	6536626.19	1492532.55	2749310.13
Carnitine C5:0	LIPIDS	7498239.88	32003595.84	1700041.59
Carnitine C6:0	LIPIDS	3642579.85	21254518.71	18488983.74
Carnitine C8:1	LIPIDS	1201313.84	26127143.1	31492305.74
Carnitine isoC4:0	LIPIDS	306385061.29	289108744.55	146838055.49
Carnitine C9:1-OH	LIPIDS	5398914.33	12339794.62	16272843.74
Carnitine-2-methyl-C4	LIPIDS	0	16583560.88	0
Clupanodonyl carnitine	LIPIDS	5544979.41	1562440.96	1637327.74
L-Octanoylcarnitine	LIPIDS	9428355.53	31986483.69	32407941.76
O-Decanoyl-L-carnitine	LIPIDS	7451111.9	44059001.41	34540430.04
Stearoylcarnitine	LIPIDS	61360644.72	40789004.97	70922228.99
Tetradecanoylcarnitine	LIPIDS	17193237.32	8010306.51	7086127.85
2-(Hydroxymethyl)-6-(propan-2-yloxy)oxane-3,4,5-triol	Miscellaneous	3221632.97	774304.71	3504435.33
Galactosylglycerol	Miscellaneous	7248811.4	4109014.26	673727.56
Neomycin	Miscellaneous	32179010.86	24477431.35	31111250.52
Sialyl-Lewis X	Miscellaneous	0	0	1496944.05
2'-Apo-beta-carotenal	Miscellaneous	7603202.52	14285252.44	9891488.65
5,8-Epoxy-5,8-dihydro-3-hydroxy-8'-apo-b,y-carotenal	Miscellaneous	139640224.13	135132024.95	304202961.53
CerP(d18:0/16:0)	Miscellaneous	814107.12	1614863.82	1027982.96
N-(2R-Hydroxyhexadecanoyl)-2S-amino-9-methyl-4E,8E-octadecadiene-1,3R-diol	Miscellaneous	22937327.05	70867873.58	50014130.99
Chalcone	Miscellaneous	805133.61	871221.84	0
Phloretin	Miscellaneous	10858129.54	2167829.21	899784.53
Choline	Miscellaneous	2177039.72	2634073.98	1682594.1
25-Hydroxyvitamin D2	Miscellaneous	19872376.23	12582991.18	15163735.54
2-Aminobenzoic acid	Miscellaneous	9033837.05	2662049.69	2691360.66
4a-Formyl-5a-cholesta-8,24-dien-3b-ol	Miscellaneous	0	1655764.47	2753288.57
Biocytin	Miscellaneous	36252093.38	8653327.69	19270893.23
Biotin	Miscellaneous	595400992.1	162110950.25	644259475.99
Etonogestrel	Miscellaneous	6572104.37	10208209.76	6640205.99
gamma-Tocopherol	Miscellaneous	754969.8	257332.45	332133.13
Isocyathisterol	Miscellaneous	1.32425e+07	1.02897e+08	1.01306e+07
Pantothenic acid	Miscellaneous	18901298.4	16306485.66	10352417.24
trans-Crotonyl CoA	Miscellaneous	7292066.83	9303988.77	9467266.04
Trigonelline	Miscellaneous	4863826.72	57036873.95	36117145.28
Ubiquinone-2	Miscellaneous	757205.4	1662741.04	853094.83
Vitamin E	Miscellaneous	4099562.9	9301313.07	7267246.15
Vitamin K	Miscellaneous	1280044.73	2041741.01	1210586.66
(2S)-3-hydroxypropane-1,2-diyl didecanoate	LIPIDS	31249127.44	5245850.14	4511992.98
[(2S)-1-decanoyloxy-3-hydroxypropan-2-yl] tetradecanoate	LIPIDS	1032940.99	0	581895.82
1-(5Z,8Z,11Z,14Z,17Z-eicosapentaenoyl)-2-(13Z-docosenoyl)-sn-glycerol	LIPIDS	1314358.2	917187.38	478854.49
1,2-Dilauroyl-sn-glycerol	LIPIDS	8031663.94	393381.28	1865140.61
1,2-Dioctanoyl-sn-glycerol	LIPIDS	0	783286.91	5955369.16
1,3-Dilaurin	LIPIDS	2676604.86	455970.87	366387.27
1-Eicosenoyl-2-vaccenoyl-sn-glycerol	LIPIDS	0	3628498.99	302922.61
1-Oleoyl-2-myristoleoyl-sn-glycerol	LIPIDS	53578.8	96093609.19	115949445.26
1-Palmitoleoyl-2-myristoleoyl-sn-glycerol	LIPIDS	113521360.42	23122312.63	5285170.7
1-Palmitoyl-2-vernoloyl-phosphatidylcholine	LIPIDS	1194597.75	1064224.64	6512614.98
2-Palmitoyl-rac-glycerol	LIPIDS	4102389.8	2500433.49	2362844.58
3-Palmitoyl-sn-glycerol	LIPIDS	18142982.1	17775867.92	21478841.53
DG(15:0/18:4(6Z,9Z,12Z,15Z)/0:0)	LIPIDS	646095.81	5527727.65	1541043.37
DG(18:2(9Z,12Z)/22:5(7Z,10Z,13Z,16Z,19Z)/0:0)	LIPIDS	1443137.46	657269.26	748949.94
DG(18:3(6Z,9Z,12Z)/18:3(6Z,9Z,12Z)/0:0)	LIPIDS	1842738.23	0	0
DG(18:3(6Z,9Z,12Z)/20:2(11Z,14Z)/0:0)	LIPIDS	1143485.22	613611.32	3737821.72
DG(18:4(6Z,9Z,12Z,15Z)/14:0/0:0)	LIPIDS	164090.06	537759.75	365517.23
DG(18:4(6Z,9Z,12Z,15Z)/18:3(6Z,9Z,12Z)/0:0)	LIPIDS	302455.65	31566.09	158048.8
DG(18:4(6Z,9Z,12Z,15Z)/22:5(4Z,7Z,10Z,13Z,16Z)/0:0)	LIPIDS	2860129.65	176793.16	502658.07
DG(20:4(5Z,8Z,11Z,14Z)/20:2(11Z,14Z)/0:0)	LIPIDS	3865237.39	604125.11	6537638.9
DG(20:5(5Z,8Z,11Z,14Z,17Z)/20:3(5Z,8Z,11Z)/0:0)	LIPIDS	3996204.62	0	0
DG(20:5(5Z,8Z,11Z,14Z,17Z)/20:5(5Z,8Z,11Z,14Z,17Z)/0:0)	LIPIDS	1112490.63	0	0
MAG(16:1)	LIPIDS	13911962.09	3171513.36	1032082.56
MG(0:0/16:0/0:0)	LIPIDS	405744.59	213093.46	259601.32
MG(16:0/0:0/0:0)	LIPIDS	877008.2	2071846.28	1638445.44
Lyciumoside VII	Miscellaneous	7905894.22	38604905.5	35158437.0
Teprenone	Miscellaneous	0	1662786.38	453806.57
(-)-Bornyl acetate	Miscellaneous	2303571.17	4308002.56	4468169.83
(3R,3aR,7aS)-3-Butylhexahydro-1(3H)-isobenzofuranone	Miscellaneous	30299695.36	18132665.51	17465687.06
19,20-DiHDPA	Miscellaneous	25567782.05	31553414.65	33345691.29
1-Stearoyl-2-myristoyl-sn-glycero-3-phosphocholine	Miscellaneous	2567491.36	634180.11	775510.84
26-(2-Glucosyl-6-acetylglucosyl]-1,3,11,22-tetrahydroxyergosta-5,24-dien-26-oate	Miscellaneous	24591328.76	6042683.76	9137808.15
26-Glucosyl-1,3,11,22-tetrahydroxyergosta-5,24-dien-26-oate	Miscellaneous	134230075.79	75883663.98	70458485.19
2-Azaniumylacetate	Miscellaneous	752992.87	3092123.34	9488434.61
Acetylcholine	Miscellaneous	487218886.73	173335465.48	249076813.2
all-trans-Carophyll yellow	Miscellaneous	3751008.81	12105666.69	15570376.24
Alpha-Linoleoylcholine	Miscellaneous	0	1850159.67	4709268.57
Annosquamosin A	Miscellaneous	0	279332.2	0
Artemisyl propionate	Miscellaneous	1586139.0	5026471.55	4371539.96
Behenic acid	Miscellaneous	26969541.59	74331797.61	72803834.43
Bis(2-ethylhexyl) adipate	Miscellaneous	1043995.67	3958719.22	11185019.05
Butyl octadecanoate	Miscellaneous	0	52909.4	74167.21
Butyl oleate sulfate	Miscellaneous	21262358.03	158679.81	167510.92
Colfosceril palmitate	Miscellaneous	0	71928742.32	47604951.28
Cucurbitacin B	Miscellaneous	5057870.71	1817088.98	1156236.42
Cycloartanyl ferulate	Miscellaneous	7225116.71	60793346.7	3623466.91
Dichlorvos	Miscellaneous	39480090.24	25027545.33	88939953.1
Dihydroactinidiolide	Miscellaneous	2999069.24	2644438.97	3656097.07
Disuccinimidyl suberate	Miscellaneous	1300461.17	6863795.37	4623403.63
Ethyl 2-methylpropanoate	Miscellaneous	83254024.78	375122985.01	292089964.97
Ethyl tetradecanoate	Miscellaneous	0	3259012.82	7072521.46
Fumagillin	Miscellaneous	5.83608e+07	5.29208e+06	2.68025e+07
Geranyl acetate	Miscellaneous	76343466.04	107206125.24	136524156.43
Glabrin D	Miscellaneous	10723548.37	2376957.05	2280897.4
Isopalmitic acid	Miscellaneous	1502351692.37	1380557277.92	1697697393.17
Isopropyl dodecylfluorophosphonate	Miscellaneous	9317257.53	13608522.07	1615512.62
Methylphenidate	Miscellaneous	17241455.71	144964291.48	116450265.53
Mycophenolate mofetil	Miscellaneous	27656147.78	28107741.9	32662264.83
Natamycin	Miscellaneous	6762006.32	11510098.43	20085014.12
NCGC00179767-02_C38H54O13_Estra-1,5-diene-3,11-dione, 17-[(1R,3E)-5-(acetyloxy)-1-hydroxy-1,5-dimethyl-2-oxo-3-hexen-1-yl]-2-(beta-D-glucopyranosyloxy)-16-hydroxy-4,4,9,14-tetramethyl-, (9beta,10alpha,17beta)-	Miscellaneous	5472783.76	7217668.88	2542191.9
Octahydro-2,5,5,8a-tetramethyl-7H-1-benzopyran-7-one	Miscellaneous	14273091.85	24566068.5	16550293.17
Triacetin	Miscellaneous	36471885.68	13744282.58	7039343.65
Triethyl citrate	Miscellaneous	4054975.91	2818672.88	1815897.18
Tsibulin 1	Miscellaneous	13693140.26	17859116.74	24038864.06
Tranexamic acid	LIPIDS	36693295.89	21116482.56	22412799.35
16-Hydroxyhexadecanoic acid	LIPIDS	23828258.74	7383847.77	3845439.38
2-Hydroxystearic acid	LIPIDS	1140859759.8	1037653452.3	1194163461.25
3-Hexenedioic acid	LIPIDS	42664931.12	111209446.15	39266397.88
5,8,11-Eicosatrienoic acid	LIPIDS	1011245.92	2050257.1	5167743.48
9-Hexadecenoic acid	LIPIDS	26723754.31	33066212.46	29303007.34
Dimethyl fumarate	LIPIDS	25456193.37	43885938.66	16265696.88
Docosatrienoic acid	LIPIDS	8492032.34	29228846.28	74543002.43
Dodecanedioic acid	LIPIDS	2098640.49	596821.52	223008.27
Dodecanoic acid	LIPIDS	83428957.63	69096983.14	74616870.68
Eicosadienoic acid	LIPIDS	133056.59	437718.53	1256206.22
Erucic acid	LIPIDS	870369.93	3613979.81	3596977.28
Ethyl alpha-linolenate	LIPIDS	9828754.03	8773018.04	10427639.39
FFA(18:2)	LIPIDS	0	3620648.56	6471650.34
gamma-Linolenic Acid	LIPIDS	8869840.03	481844.14	0
Hexadecanedioic acid	LIPIDS	319940.18	124545.03	0
Myristic acid	LIPIDS	105454552.94	100408430.55	106640169.55
N-Stearoyl Taurine	LIPIDS	544439.09	1656245.59	224783.83
Oleamide	LIPIDS	1137631.8	5903879.33	21499310.55
Oleoyltaurine	LIPIDS	68157.52	1370396.78	1180589.05
Pentadecanoic acid	LIPIDS	2686381.66	3620676.87	4433193.8
Sebacic acid	LIPIDS	2589149.8	5648249.44	6336583.2
Succinic acid semialdehyde	LIPIDS	2785682.64	5170587.06	12903760.01
Traumatic acid	LIPIDS	3488035.68	3149631.9	286541.76
1alpha,3beta,22R-Trihydroxyergosta-5,24E-dien-26-oic acid 3-O-b-D-glucoside 26-O-b-D-glucosyl ester	Miscellaneous	4578193.38	6705032.71	2531891.95
28-Glucosyl-19(29)-dehydroursolic acid 3-arabinoside	Miscellaneous	61270297.76	26395806.41	26584383.5
Gossypetin 8-glucuronide 3-sulfate	Miscellaneous	73976304.92	56773751.41	94896758.66
(–)-Fumigaclavine B	Miscellaneous	7651277	1.3065e+07	1.41745e+07
(+)-2,3-Dihydro-3-methyl-1H-pyrrole	Miscellaneous	32305829.43	120417566.14	26695108.84
(±)12-HEPE	Miscellaneous	1652667.17	562267.8	6032125.38
(2S)-N-[(2E,4E,6S,7R)-7-[(2S,3S,4R,5R)-3,4-dihydroxy-5-[(1E,3E,5E)-7-(4-hydroxy-1-methyl-2-oxopyridin-3-yl)-6-methyl-7-oxohepta-1,3,5-trienyl]oxolan-2-yl]-6-methoxy-5-methylocta-2,4-dienyl]-2-[(2R,3R,4R,6S)-2,3,4-trihydroxy-5,5-dimethyl-6-[(1E,3E)-penta-1,3-dienyl]oxan-2-yl]butanamide	Miscellaneous	1367228.05	377592.76	10653607.89
(3R,4S)-3-acetamido-4-(diaminomethylideneamino)-2-[(1R,2R)-1,2,3-trihydroxypropyl]-3,4-dihydro-2H-pyran-6-carboxylic acid	Miscellaneous	5871124.33	7536858.55	1785908.24
[(2S,6S,9R)-4,4,11,11-tetramethyl-3,5,7,10,12-pentaoxatricyclo[7.3.0.02,6]dodecan-6-yl]methyl sulfamate	Miscellaneous	3401237.82	16552111.33	41873415.0
1-(Ammoniomethyl)cycloheaxaneacetate	Miscellaneous	57908482.85	10113542.26	18242471.98
1,3,5-Trihydroxybenzene	Miscellaneous	24864104.27	12750258.58	20186074.23
1-{[4-Hydroxy-3-({6-methoxy-1-[(4-methoxyphenyl)methyl]-2-methyl-1,2,3,4-tetrahydroisoquinolin-7-yl}oxy)phenyl]methyl}-6-methoxy-2-methyl-1,2,3,4-tetrahydroisoquinolin-7-ol	Miscellaneous	156701733.44	201353688.5	309854607.23
1-Deoxynojirimycin	Miscellaneous	420767532.41	444671472.45	67761132.42
1-Furfurylpyrrole	Miscellaneous	23268065.07	31410978.75	6565323.17
2,3-Dimethylmaleic anhydride	Miscellaneous	29880382.04	97424341.03	18346574.49
2,8-Quinolinediol	Miscellaneous	131252450.07	82940724.97	77033373.88
2-[[3-[[2-(dimethylamino)phenyl]methyl]-2-pyridin-4-yl-1,3-diazinan-1-yl]methyl]-N,N-dimethylaniline	Miscellaneous	95496507.45	27172634.51	41039432.96
24-epi-Brassinolide	Miscellaneous	14885954.24	5271487.81	9308604.27
2-Hydroxydesipramine	Miscellaneous	218951740.03	259176808.73	244354945.08
2-Pyrrolidinone	Miscellaneous	35859389.68	26125691.46	30330120.11
3,4-Diethylthiophene	Miscellaneous	21239707.41	15377453.77	15037102.34
3-[(3S,5R,8R,9S,10R,11R,13R,14S,17R)-11,14-dihydroxy-10-(hydroxymethyl)-3-[(2R,4S,5S,6R)-4-hydroxy-6-methyl-5-[(2S,3R,4S,5S,6R)-3,4,5-trihydroxy-6-(hydroxymethyl)oxan-2-yl]oxyoxan-2-yl]oxy-13-methyl-1,2,3,4,5,6,7,8,9,11,12,15,16,17-tetradecahydrocyclopenta[a]phenanthren-17-yl]-2H-furan-5-one	Miscellaneous	3601384.69	10771596.03	16059834.11
3-[(4,5-dihydro-1H-imidazol-3-ium-2-ylmethyl)(4-methylphenyl)amino]phenolate	Miscellaneous	171542669.31	185763290.79	201751607.43
3-Aminoquinoline	Miscellaneous	16548747.29	6167378.99	6689609.67
3-Methoxyanthranilate	Miscellaneous	8567109.66	5913782.35	7576796.87
4-(Methylnitrosamino)-1-(3-pyridyl)-1-butanol	Miscellaneous	108811610.24	163552142.77	177096733.69
4-Amino-5-hydroxymethyl-2-methylpyrimidine	Miscellaneous	31879718.68	51280314.48	32353229.53
4-Hydroxydebrisoquine	Miscellaneous	65273373.23	24338462.06	14996107.8
5,5-Dimethyl-1-pyrroline N-oxide	Miscellaneous	11447989.81	10706609.34	12123425.47
5-Ethyl-2,4-dimethyloxazole	Miscellaneous	7832313.47	4734963.34	4735948.14
5-Hydroxymethyl-2-furancarboxaldehyde	Miscellaneous	6229026.8	13105721.35	6784277.27
6-Cyano-7-nitroquinoxaline-2,3-dione	Miscellaneous	34233714.88	60668796.37	39410797.54
7-Nitroindazole	Miscellaneous	39131165.13	35137762.88	42224203.35
9-Aminoacridine	Miscellaneous	6888838.25	1066356.69	4329594.84
Alliospiroside C	Miscellaneous	7090330.47	1683610.63	3596825.74
Carbazole	Miscellaneous	37463384.71	7836731.71	5694575.19
Citrinin	Miscellaneous	751112.47	2123242.48	1722193.0
Coumarin	Miscellaneous	46410624.37	46773492.32	56822592.28
Cysteamine	Miscellaneous	177711410.48	173102473.35	198914151.35
Decumbenone A	Miscellaneous	5.46981e+07	2.59562e+08	2.09294e+08
Diammonium ethylenebis(dithiocarbamate)	Miscellaneous	1324737348.1	1124876438.86	1451593966.83
Dihydroxyaflavinine	Miscellaneous	3.81795e+08	6.20327e+07	2.07083e+08
Dioctyltin bis(2-ethylhexyl thioglycolate)	Miscellaneous	1522555.57	2628884.82	5646673.87
Endomorphin 2	Miscellaneous	22214603.67	413212070.56	754318349.24
Endomorphin-1	Miscellaneous	2015485.03	1928271.5	4591627.4
Epsilon-caprolactam	Miscellaneous	4719389.21	1097956.63	354503.69
Erinacine C	Miscellaneous	108028395.44	6704913.63	1768789.79
Ethionamide	Miscellaneous	1239380.26	1099704.52	10073194.22
Firefly luciferin	Miscellaneous	154897887.65	202641604.6	217554786.52
Fluphenazine sulfoxide	Miscellaneous	19846569.68	34247860.39	9641123.84
Genipin	Miscellaneous	668467817.31	801475767.97	628843875.78
Gregatin B	Miscellaneous	2.0815e+06	1.77708e+06	2.17682e+06
Imidazolepropionic acid	Miscellaneous	35731651.77	14074583.5	14220462.71
Isobergapten	Miscellaneous	26007701.04	37691727.54	27179535.65
Isoniazid	Miscellaneous	37580836.49	16758765.76	0
Isoquinoline	Miscellaneous	202837463.9	170112795.53	242206865.45
Maltol	Miscellaneous	1.36839e+08	7.28611e+07	4.43094e+07
Melanostatin	Miscellaneous	244073611.11	69240568.23	0
Mesoporphyrin IX	Miscellaneous	1003206210.84	716061645.73	637195573.44
Mianserin	Miscellaneous	22216625.94	10449552.96	23361936.72
Mirtazapine N-Oxide	Miscellaneous	323700978.74	85669030.26	149816873.88
N-Desmethyl eletriptan	Miscellaneous	11783277.51	35812510.82	50922282.26
Neferine	Miscellaneous	17403884.65	9470426.76	2065583.77
Nevskin	Miscellaneous	1943684.12	8948728.5	1134274.56
Nicardipine	Miscellaneous	2209420.57	0	421294.1
Nifedipine	Miscellaneous	12440696.68	3199349.86	2044880.78
Nizatidine	Miscellaneous	22519661.52	23448792.72	17189140.56
N'-nitrosonornicotine	Miscellaneous	1689953.87	1374997.66	3119450.37
Normirtazapine	Miscellaneous	1387745.54	5739861.9	5385522.72
Ofloxacin	Miscellaneous	136951450.62	88824233.93	104345552.44
Ondansetron	Miscellaneous	2536736.18	1692299.13	0
Pectenotoxin 2	Miscellaneous	27683295.67	19475219.39	22743431.81
Pentoxifylline	Miscellaneous	45605953.79	50847268.28	60358562.3
Phenols	Miscellaneous	6818458.42	11033114.79	9138091.29
Physostigmine	Miscellaneous	30330840.52	93359276.72	77079774.73
Piperazine	Miscellaneous	117205063.95	177394948.54	156481438.23
Piperidine	Miscellaneous	119476628.26	172474959.75	142693684.85
Pirbuterol	Miscellaneous	18289993.18	14758332.26	10339323.49
Propantheline	Miscellaneous	10024117.07	17911869.79	3468999.13
protoporphyrin IX	Miscellaneous	4755265.51	4419831.14	5440040.3
psi-Pelletierine	Miscellaneous	33832860.53	26561905.09	31316906.29
Pyridine	Miscellaneous	116573428.58	93443878.14	172235980.0
Pyridoxal	Miscellaneous	6621072.09	6963871.07	6224482.15
Quinoline	Miscellaneous	36128280.88	60040900.47	50354078.2
Ranitidine	Miscellaneous	336248631.96	164587337.21	167687183.23
Repaglinide aromatic amine	Miscellaneous	146234453.52	68097527.26	92622890.92
Ricinine	Miscellaneous	21462954.01	17428546.36	24521766.47
Riesling acetal	Miscellaneous	21216794.06	33141918.18	41642627.16
Rifampicin	Miscellaneous	21769335.21	167639842.01	210752177.74
Rilmenidine	Miscellaneous	710593.78	160058.49	146894.38
Septacidin	Miscellaneous	22711718.35	14230583.07	24228519.29
Stizolamine	Miscellaneous	6545677.55	5535844.37	4278195.89
T863-(DGAT-3)	Miscellaneous	16334563.87	40588714.42	39702156.65
Theophylline	Miscellaneous	48883652.85	73761163.64	75016626.92
Thiamine	Miscellaneous	0	6785216.48	6998873.12
Thiotepa	Miscellaneous	0	8847037.05	7529216.53
Trans-Zeatin	Miscellaneous	48350325.15	51990220.53	44882965.12
Triaconazole	Miscellaneous	26753841.34	14221535.73	12959786.64
Triamterene	Miscellaneous	79110463.26	19105454.24	16924122.32
15-Deoxy-delta-12,14-prostaglandin J2	Hormones and hormone related compounds	4702394.06	3917979.13	2219424.46
15-keto-prostaglandin E2	Hormones and hormone related compounds	2680259.88	5399405.67	975037.15
17alpha-Estradiol	Hormones and hormone related compounds	42062714.31	15564786.54	4578156.14
21-Deoxycortisol	Hormones and hormone related compounds	1141898.27	1407090.21	2855984.02
24(S)-hydroxycholesterol	Hormones and hormone related compounds	25240990.29	5972420.51	2265695.39
25-Hydroxycholesterol	Hormones and hormone related compounds	8742708.7	8428598.09	8636510.48
27-Hydroxycholesterol	Hormones and hormone related compounds	0	1207008.33	0
4beta-Hydroxycholesterol	Hormones and hormone related compounds	8043670.01	13738126.01	26699797.32
6-Hydroxymelatonin	Hormones and hormone related compounds	1822827185.61	507130508.84	591625906.17
6-Keto-prostaglandin F1alpha	Hormones and hormone related compounds	49219516.83	33487712.76	11949404.02
7alpha-Hydroxy-5beta-cholestan-3-one	Hormones and hormone related compounds	0	17549532.63	3855330.49
7alpha-Hydroxycholesterol	Hormones and hormone related compounds	4299992.36	4674067.04	32133664.4
9alpha,11alpha,15R-Trihydroxy-17-phenyl-18,19,20-trinor-prost-5Z-en-1-oic acid, isopropyl ester	Hormones and hormone related compounds	10168983.72	5683694.19	9503910.82
Androsterone	Hormones and hormone related compounds	5122802.46	5941122.08	6157414.9
Cholest-4-en-3-one	Hormones and hormone related compounds	1808010.12	3546738.99	2086033.29
Cyclohexanol, 4-methyl-3-[(2E)-2-[(1R,3aS,7aR)-octahydro-7a-methyl-1-[(1R,2E,4R)-1,4,5-trimethyl-2-hexen-1-yl]-4H-inden-4-ylidene]ethylidene]-, (1S,3E,4S)-	Hormones and hormone related compounds	0	7979159.29	0
Desglymidodrine	Hormones and hormone related compounds	57525809.8	42786810.19	46133535.52
Ercalcitriol	Hormones and hormone related compounds	196793.38	1490085.58	875364.19
Estradiol	Hormones and hormone related compounds	274511.42	80232.14	187868.77
Estriol	Hormones and hormone related compounds	47419110.24	68537960.72	64112313.69
Hydrocortisone	Hormones and hormone related compounds	2142576.47	999311.01	733625.53
L-Metanephrine	Hormones and hormone related compounds	4596011.43	1529349.84	1521614.36
Metanephrine	Hormones and hormone related compounds	12310881.63	5674309.83	6233378.91
Pregnanediol	Hormones and hormone related compounds	30832.09	240342.36	960291.63
Progesterone	Hormones and hormone related compounds	520060.44	5856765.83	2714728.53
Prosta-5,13-dien-1-oic acid, 11-hydroxy-9,15-dioxo-, (5Z,8beta,11alpha,13E)-	Hormones and hormone related compounds	6731649.07	34955905.46	3045826.67
prostaglandin A2	Hormones and hormone related compounds	84040525.87	57346770.86	58453321.0
prostaglandin B2	Hormones and hormone related compounds	31250244.49	197770721.02	8852693.29
Prostaglandin D3	Hormones and hormone related compounds	9574410.19	14982006.16	2711585.22
Prostaglandin E2	Hormones and hormone related compounds	2.1345e+07	1.256e+07	1.99653e+07
Prostaglandin E2 Ethanolamide	Hormones and hormone related compounds	7453653.31	15018842.93	0
prostaglandin E3	Hormones and hormone related compounds	13757397.75	126161497.69	23394384.86
Prostaglandin F2α	Hormones and hormone related compounds	32605904.07	38242015.32	3656414.44
Testosterone	Hormones and hormone related compounds	8665794.92	3873302.68	1471638.17
Testosterone glucuronide	Hormones and hormone related compounds	21001757.23	0	0
thromboxane B2	Hormones and hormone related compounds	12723876.1	11967739.44	1590379.38
Thyrotropin releasing hormone	Hormones and hormone related compounds	15076668.13	19826073.81	24985040.57
(Z)-1,3-Octadiene	Miscellaneous	5321992.76	13358583.77	13400760.91
1-Hexacosene	Miscellaneous	22944692.64	12934176.67	26508169.58
Alantolactone	Miscellaneous	358835.59	3191534.04	8229884.78
ISOPRENE	Miscellaneous	19966946.56	12359790.3	34739482.07
Propane	Miscellaneous	104910570.16	82144908.5	55177033.53
Tetramethylsilane	Miscellaneous	7785032.81	25944163.74	28966824.11
1-Naphthylhydroxylamine	Miscellaneous	8188612.69	15356754.63	12687182.45
2-Butyl-1H-benzimidazole	Miscellaneous	35842006.98	37005764.59	41917610.22
5-Methoxyindoleacetate	Miscellaneous	75439297.06	42642789.64	52976706.33
Indole	Miscellaneous	1.23281e+08	9.95969e+07	1.34806e+08
Indole 3-Ethanol	Miscellaneous	18160557.08	16275254.6	13350848.28
Indole-3-acetamide	Miscellaneous	42588719.09	33484907.0	28629426.14
Indole-3-carboxaldehyde	Miscellaneous	8853351.42	3599188.08	4707013.53
Indole-3-lactic acid	Miscellaneous	99836856.31	165485716.89	166718886.16
Indoleacetaldehyde	Miscellaneous	0	8708316.01	5982225.22
(22E, 24x)-Ergosta-4,6,8,22-tetraen-3-one	Ketones	100139.68	1669620.93	361748.92
(25S)-26-Hydroxy-24-methylenecycloartan-3-one	Ketones	6634735.83	4736071.78	7821111.04
(2R,3S,5S,8R,9S,10S,13S,17R)-17-[(2S,3R,4R,5S)-3,4-dihydroxy-5,6-dimethylheptan-2-yl]-10,13-dimethyl-2,3,4,5,6,7,8,9,11,12,14,15,16,17-tetradecahydro-1H-cyclopenta[a]phenanthrene-2,3-diol	Ketones	25635475.96	15892346.5	29718869.3
(3'alpha,5'alpha,9'xi,10'beta)-O-(3-Hydroxy-7-drimen-11-yl)umbelliferone	Ketones	5022855.06	0	387856.39
(3beta,17alpha,23R)-17,23-Epoxy-3,29-dihydroxy-27-norlanost-8-ene-15,24-dione	Ketones	0	1031940.77	313232.8
[10]-Shogaol	Ketones	2914557.99	6218571.57	5806063.71
1,7-Diphenyl-4-hepten-3-one	Ketones	149171473.81	0	0
17alpha-Hydroxypregnenolone	Ketones	1123528.27	514160.11	277035.88
2-(n-Heptanoyl)thiophene	Ketones	0	5354155.94	402323.52
29-Norcycloartane-3,24-dione	Ketones	387779.85	1539731.01	1507295.51
2-Cyclohexen-1-one	Ketones	157519897.16	182978044.36	193381264.22
2-heptylquinolin-4(1H)-one	Ketones	402483646.35	2668818.87	5402354.29
2-Hexadecenal	Ketones	9102141.83	7015653.63	9714387.08
2-Undecanone	Ketones	9805295.11	15176790.8	21274954.73
3-Amino-2-oxazolidone	Ketones	161635785.92	134255199.43	130674591.81
3'-Deaminofusarochromanone	Ketones	0	1589597.64	599992.27
3-Hydroxy Anagrelide	Ketones	2819774.38	1989198.1	3010418.64
3-Hydroxy-8-methyl-8-azabicyclo[3.2.1]octane-2-carboxylic acid	Ketones	125042663.04	134641192.42	119528222.14
3-Methylcyclopentadecanone	Ketones	37663029.43	2160182.89	5566141.38
4-((2-Methyl-3-furyl)thio)-5-nonanone	Ketones	104489433.08	34253963.0	45456628.26
4-{[(5,5,8,8-Tetramethyl-5,6,7,8-tetrahydronaphthalen-2-yl)carbonyl]amino}benzoic acid	Ketones	567685.96	49447.06	8246465.41
4alpha-Formyl-4beta-methyl-5alpha-cholesta-8,24-dien-3beta-ol	Ketones	373855.77	68156.94	63012.13
4-Azaniumyl-4,5-dihydro-1,2-oxazol-3-olate	Ketones	364248434.3	1283884106.88	1047739140.98
4-Hydroperoxy-2-nonenal	Ketones	2219061.96	1984481.46	528499.44
4-Hydroxy-3-(16-methylheptadecyl)-2H-pyran-2-one	Ketones	600718.67	15639436.87	61895322.37
5alpha-Cholesta-8,24-dien-3-one	Ketones	7562921.23	2731992.87	3888093.58
5-alpha-Dihydrotestosterone glucuronide	Ketones	482736.42	1905842.93	2246083.67
6-Hydroxybuspirone	Ketones	12685517.97	27550955.2	2759369.09
6-Methyl-5-hepten-2-one	Ketones	6986648.82	7555608.8	3085610.85
7',8'-Dihydro-8'-hydroxyreticulataxanthin	Ketones	0	919021.71	346818.14
Acetoin	Ketones	9594241.55	9367754.31	7469357.38
Aldosterone	Ketones	39914775.94	17250621.03	13352490.14
alpha-Ionone	Ketones	8585189.73	17643583.38	18225071.41
Aminoacetone	Ketones	15825885.84	14973531.93	17980102.06
Asperbiphenyl	Ketones	1.07865e+07	30377516	3.94284e+06
Calusterone	Ketones	55203163.13	74234941.26	21201972.92
Canthaxanthin	Ketones	0	293029.27	1146568.62
Cathinone	Ketones	9651722.71	10465319.09	6127176.69
Conhydrinone	Ketones	9909218.99	7364647.1	6763158.04
Cyclohexanone	Ketones	487924.52	2247796.2	2182103.15
Desonide	Ketones	10085945.58	10706066.04	5091108.15
Donepezil	Ketones	263777909.68	38877707.76	53569456.12
Dronedarone	Ketones	11605327.31	33393613.39	11324091.5
Eplerenone	Ketones	10786484.07	30377516.0	3942839.29
Etiocholanolone glucuronide	Ketones	35661925.93	0	206466.51
Flavoglaucin	Ketones	2.7648e+06	0	0
gamma-Ionone	Ketones	57095829.27	49955565.62	41990487.32
Ganodosterone	Ketones	0	567870.07	316559.69
Helvolic acid	Ketones	3.31506e+08	2.60137e+08	2.12936e+08
Hexazinone	Ketones	1510854.94	571294.33	0
Iloperidone	Ketones	8258376.92	3021711.02	12354043.49
Lanosterol	Ketones	0	2.1619e+06	3.1223e+06
Metyrapone	Ketones	4135764.9	3727301.01	3667199.18
N,N-Dimethylformamide	Ketones	6457218.51	5906986.28	11844188.28
Nitrofurazone	Ketones	1793938.21	2811703.09	1321819.87
Noladin ether	Ketones	2087880.39	374077.82	222465.53
Tropine	Ketones	2967095.48	3814445.38	23646705.06
Vasicinone	Ketones	16329424.9	18191388.28	13890127.59
3-Hydroxycoumarin	Miscellaneous	22124756.49	26987054.52	21708978.43
6-Hydroxycoumarin	Miscellaneous	4667777.79	5565314.47	0
Umbelliferone	Miscellaneous	36155133.08	44317177.53	40393858.53
LPA(18:3(6Z,9Z,12Z)/0:0)	LIPIDS	0	704217.99	3015370.81
Octanoyl-glycerone 3-phosphate	LIPIDS	4079492.24	18758283.77	11126015.76
1-(9Z-octadecenoyl)-sn-glycero-3-phosphocholine	LIPIDS	11496443.01	25476216.77	34757846.08
1-Arachidonoyl-sn-glycero-3-phosphocholine	LIPIDS	3785218.26	12436549.77	21006960.41
1-Heptadecanoyl-sn-glycero-3-phosphocholine	LIPIDS	4558201.01	15659891.23	3907478.17
1-O-Octadecyl-SN-glycero-3-phosphocholine	LIPIDS	7503445.21	94731762.38	18843108.29
LPC(0:0/16:0)	LIPIDS	2664094.21	2797888.9	1719694.37
LPC(14:0/0:0)	LIPIDS	6166096.3	7808621.67	2468527.55
LPC(16:0/0:0)	LIPIDS	4486392.05	8142252.32	8821216.5
LPC(16:1/0:0)	LIPIDS	35225969.11	41566093.24	60391553.65
LPC(18:0/0:0)	LIPIDS	245872612.22	684674364.34	253480483.39
LPC(18:1/0:0)	LIPIDS	456090744.35	430768299.84	642447034.86
LPC(18:3/0:0)	LIPIDS	8916158.58	9598017.32	9247838.63
LPC(20:2/0:0)	LIPIDS	29252549.05	6836771.45	1717538.55
LPC(20:3/0:0)	LIPIDS	2386139.91	6571045.32	3521258.83
LPC(20:4/0:0)	LIPIDS	82015301.58	92872119.68	115356917.78
LPC(22:5/0:0)	LIPIDS	2943085.21	2454745.17	0
LPC(22:6/0:0)	LIPIDS	5138924.86	418244.12	465791.06
LPC(O-16:0/2:0)	LIPIDS	51065742.3	35752926.83	17565622.2
1-(1Z-octadecenyl)-sn-glycero-3-phosphocholine	LIPIDS	16949601.04	1094684706.81	30545972.46
LPC(15:0/0:0)	LIPIDS	69652574.69	489152486.95	58995856.91
LPE(0:0/20:4)	LIPIDS	9570049.79	4633777.43	3914698.04
LPE(0:0/24:6(6Z,9Z,12Z,15Z,18Z,21Z))	LIPIDS	17129191.48	15476747.94	13552793.18
LPE(16:0/0:0)	LIPIDS	151522040.86	201841718.54	48019170.68
LPE(18:0/0:0)	LIPIDS	48774711.68	51718519.09	42707497.11
LPE(18:1/0:0)	LIPIDS	42368306.69	21967959.98	29249460.0
LPE(18:4/0:0)	LIPIDS	21170829.5	2211301.23	1152189.19
LPE(20:4/0:0)	LIPIDS	23458268.47	48292774.22	48083608.1
1-Docosadienoyl-glycerol	LIPIDS	2596017.42	209079.96	1771362.81
1-Eicosanoyl-rac-glycerol	LIPIDS	1688455.32	715559.22	1403016.05
1-Erucoyl-glycerol	LIPIDS	2994991.67	0	145548.28
1-Vaccenoyl-glycerol	LIPIDS	8185979.08	4958101.24	3713533.69
2-Arachidonoylglycerol	LIPIDS	8060989.25	297034.65	346430.91
2-Monoolein	LIPIDS	22768944.45	7298939.96	11107327.29
3-(2-Heptenyloxy)-2-hydroxypropyl undecanoate	LIPIDS	27088848.48	895660.87	618282.69
Glyceryl arachidonate	LIPIDS	9120833.56	4908658.56	1641734.21
MG(0:0/18:2(9Z,12Z)/0:0)	LIPIDS	46733597.89	285572.36	346844.28
MG(18:0/0:0/0:0)	LIPIDS	1019199.62	1485339.94	953561.39
MG(18:1/0:0/0:0)	LIPIDS	17763788.77	1126819.04	1652817.82
MG(18:2/0:0/0:0)	LIPIDS	2497525.84	1964975.07	303779.38
Polyoxyethylene 40 monostearate	LIPIDS	103940823.16	96654541.02	88014209.97
1-Methyladenosine	Nucleotide and Its metabolites	0	706486.63	0
2'-Deoxyadenosine	Nucleotide and Its metabolites	16109059.67	547682.52	552200.6
2'-Deoxyuridine 5'-monophosphate	Nucleotide and Its metabolites	4424700.01	1791378.67	3904912.75
2-Hydroxy-6-Aminopurine	Nucleotide and Its metabolites	3483908.03	17912151.3	13407257.14
2'-O-Methyladenosine	Nucleotide and Its metabolites	120897345.67	253060982.36	178014410.58
3'-Adenylic acid	Nucleotide and Its metabolites	4469656.75	55996323.99	24837636.92
4R-[2-Amino-6-(cyclopropylamino)-9H-purin-9-yl]-2-cyclopentene-1S-methanol	Nucleotide and Its metabolites	39008194.61	57970058.24	43272004.88
5'-Deoxy-5'-(Methylthio) Adenosine	Nucleotide and Its metabolites	37221812.8	26566736.06	14230016.22
5'-Deoxyinosine	Nucleotide and Its metabolites	17528218.76	8358752.11	16045243.88
6-Benzylaminopurine	Nucleotide and Its metabolites	26877570.45	37549864.63	25884351.82
6-Dimethylaminopurine	Nucleotide and Its metabolites	1268451.87	1283120.3	636476.7
7-Methylguanosine	Nucleotide and Its metabolites	0	15094094.94	11902732.56
7-Methylxanthine	Nucleotide and Its metabolites	21095736.3	1548103.11	27450265.85
Adenine	Nucleotide and Its metabolites	1447203.92	0	0
Adenosine monophosphate	Nucleotide and Its metabolites	33433214.57	8604111.05	5319179.52
Allopurinol	Nucleotide and Its metabolites	870671.54	0	0
Cytarabine	Nucleotide and Its metabolites	102921460.04	74162557.02	29163956.18
Cytosine	Nucleotide and Its metabolites	87235125.04	120943759.11	153652088.36
Deoxycytidine	Nucleotide and Its metabolites	549330.47	125521.59	293807.61
Dihydrouracil	Nucleotide and Its metabolites	53200685.33	129550494.74	131313023.21
GDP-4-oxo-L-rhamnose	Nucleotide and Its metabolites	13668628.55	390500.56	3056507.09
Goyaglycoside c	Nucleotide and Its metabolites	20733556.73	3020251.8	7561538.52
Guanine	Nucleotide and Its metabolites	43941096.11	15349417.86	9183682.71
Guanosine	Nucleotide and Its metabolites	1029259.08	11819211.26	5858267.79
Guanosine-5'-monophosphate	Nucleotide and Its metabolites	236323.29	385749.99	0
Hypoxanthine	Nucleotide and Its metabolites	384944451.51	1157499013.4	710554980.86
Inosine	Nucleotide and Its metabolites	1917423.74	19505906.94	6317468.27
Inosine diphosphate	Nucleotide and Its metabolites	8575873.95	5243239.61	3913148.33
Mercaptopurine	Nucleotide and Its metabolites	530634307.26	555003870.4	620719599.06
Nelarabine	Nucleotide and Its metabolites	3840946.36	1358518.91	2102644.06
Purine, 2-amino-1,6-dihydro-7-methyl-6-oxo-9-beta-D-ribofuranosyl-	Nucleotide and Its metabolites	56909563.75	70010863.25	42230934.47
Ribavirin	Nucleotide and Its metabolites	32605792.78	100370264.87	69811013.05
Thymidine	Nucleotide and Its metabolites	34025163.47	46583115.34	32818850.35
Xanthine	Nucleotide and Its metabolites	16645530.56	10393209.26	2623443.93
(2E)-Decenoyl-ACP	Organic acid and Its derivatives	21074820.76	17530050.82	71176180.34
(2R)-piperidin-1-ium-2-carboxylate	Organic acid and Its derivatives	10677382.64	19915173.25	15562789.49
(2S)-2-[2-[(5R,6R,7S,9S,11R,16R,18S,19S)-19-acetamido-6-[(3S)-3,4-dicarboxybutanoyl]oxy-11,16,18-trihydroxy-5,9-dimethylicosan-7-yl]oxy-2-oxoethyl]butanedioic acid	Organic acid and Its derivatives	28081255.04	16587002.97	5402836.33
(3aR,4R,5R,6aS)-5-Hydroxy-4-((S,E)-3-hydroxyoct-1-en-1-yl)hexahydro-2H-cyclopenta[b]furan-2-one	Organic acid and Its derivatives	2732821.83	32067320.0	50400543.74
(5-{5,7-dihydroxy-4-oxo-6-[3,4,5-trihydroxy-6-(hydroxymethyl)oxan-2-yl]-8-(3,4,5-trihydroxyoxan-2-yl)-4H-chromen-2-yl}-2-hydroxyphenyl)oxidanesulfonic acid	Organic acid and Its derivatives	25180483.07	15869315.84	26047407.28
(S)-2-Hydrazino-3-(4-hydroxy-3-methoxyphenyl)-2-methylpropionic acid	Organic acid and Its derivatives	81600319.51	99835035.06	117334158.65
[(2S,3S,4S,5S,6R)-6-[(1R)-1,2-dihydroxyethyl]-3,4,5-trihydroxyoxan-2-yl] dihydrogen phosphate	Organic acid and Its derivatives	9716135.06	11544320.84	8524340.15
[2-(acetyloxy)-2-(9-{[(2E)-2-methylbut-2-enoyl]oxy}-2-oxo-2H,8H,9H-furo[2,3-h]chromen-8-yl)propoxy]sulfonic acid	Organic acid and Its derivatives	9173658.88	10522249.89	11425949.68
11-Carbonyl-beta-acetyl-boswellic-acid	Organic acid and Its derivatives	10269152.21	2849922.98	4515212.15
11-Hydroxy-9-(hydroxymethyl)-2,6a,6b,9,12a-pentamethyl-10-(3,4,5-trihydroxyoxan-2-yl)oxy-1,3,4,5,6,6a,7,8,8a,10,11,12,13,14b-tetradecahydropicene-2,4a-dicarboxylic acid	Organic acid and Its derivatives	0	0	4133007.08
1-Aminocyclopropane-1-carboxylic acid	Organic acid and Its derivatives	23564374.33	28684663.11	26529693.03
1-Isopropyl citrate	Organic acid and Its derivatives	341689.55	5318664.23	591679.63
1-Methylpyrrolidine-2-carboxylic acid	Organic acid and Its derivatives	25960467.94	114416992.14	37631136.58
2,4-didehydro-3-deoxy-L-rhamnonic acid	Organic acid and Its derivatives	2550090.18	2245845.28	5620954.48
2,5-Dioxopentanoate	Organic acid and Its derivatives	12041456.91	24781816.45	27470517.61
2-[(4-{2-[(4-Cyclohexylbutyl)(cyclohexylcarbamoyl)amino]ethyl}phenyl)sulfanyl]-2-methylpropanoic acid	Organic acid and Its derivatives	15744898.84	2662355.68	6429429.85
2-[2-[19-Acetamido-6-(3,4-dicarboxybutanoyloxy)-16,18-dihydroxy-5,9-dimethylicosan-7-yl]oxy-2-oxoethyl]butanedioic acid	Organic acid and Its derivatives	21427016.83	5108944.24	13619633.05
2-dehydro-3-deoxy-D-glucaric acid	Organic acid and Its derivatives	8085329.64	2966085.05	6086695.56
2-Hydroxy-4-(methylthio)butyric acid	Organic acid and Its derivatives	99913971.68	102325830.96	54829209.88
2-Hydroxy-4-oxo-5,12-heneicosadien-1-yl acetate	Organic acid and Its derivatives	2213434.09	795735.55	0
2-Keto-3-deoxy-6-phosphogluconate	Organic acid and Its derivatives	8407300.49	7971836.82	7473073.38
3,4-Dihydrocoumarin	Organic acid and Its derivatives	187171.57	988322.5	0
3-[4-Methyl-1-(2-methylpropanoyl)-3-oxocyclohexyl]butanoic acid	Organic acid and Its derivatives	158055247.23	615930.36	0
3beta-Acetoxy-11alpha-methoxy-12-ursen-28-oic acid	Organic acid and Its derivatives	50301.95	241801.95	1630184.2
3-Dehydroshikimate	Organic acid and Its derivatives	24890616.06	0	4970385.41
3-Hydroxy-alpha-methyl-DL-tyrosine	Organic acid and Its derivatives	95789414.58	111644615.49	121245014.07
3-Hydroxymethylglutaric acid	Organic acid and Its derivatives	9781661.7	13278527.65	7458526.67
3-Hydroxypalmitoylcarnitine	Organic acid and Its derivatives	2608306.91	1975379.82	1683862.86
3-Indoleacrylic acid	Organic acid and Its derivatives	86196980.38	71291711.05	51235715.63
3-Methacrylic acid	Organic acid and Its derivatives	13448108.83	125691055.37	52299262.65
3-Oxoadipic acid	Organic acid and Its derivatives	62314947.9	75336253.75	59542213.81
4-Acetamidobutanoic acid	Organic acid and Its derivatives	700432.55	0	0
4-Guanidinobutyric acid	Organic acid and Its derivatives	18813058.4	6927984.84	4893897.93
4-Oxoniocarbonylbenzoate	Organic acid and Its derivatives	9501048.66	1294320.61	6297858.64
4-Pentenoic acid	Organic acid and Its derivatives	62894925.06	177359150.15	60209857.42
5-Hydroxyindoleacetic acid	Organic acid and Its derivatives	3450767.37	2449916.42	1832468.42
5-Phenyl-1,3-oxazinane-2,4-dione	Organic acid and Its derivatives	21423382.72	23894789.85	22235852.94
6-Hydroxyhexanoic acid	Organic acid and Its derivatives	3020207.59	1197129.62	1001728.02
7-Chlorokynurenic acid	Organic acid and Its derivatives	78688991.96	84491634.6	87371783.51
8-Aminooctanoic acid	Organic acid and Its derivatives	4079465.86	516223.03	0
Aconitic acid	Organic acid and Its derivatives	24998385.4	38948489.79	193879195.64
Alendronic acid	Organic acid and Its derivatives	29627831.57	28298979.46	28429714.56
Allantoic acid	Organic acid and Its derivatives	98206630.54	109645132.52	131872623.1
Allodesmosine	Organic acid and Its derivatives	233983938.61	146449671.31	153256487.92
Allysine	Organic acid and Its derivatives	81979583.3	57465419.02	60704856.07
Aminosalicylic Acid	Organic acid and Its derivatives	42087341.76	60227151.98	76646775.94
Aspergiketal	Organic acid and Its derivatives	0	1652830	0
Aspinonene	Organic acid and Its derivatives	1722933	6.55691e+06	4.42767e+06
Azelaic acid	Organic acid and Its derivatives	1722933.0	6556905.64	4427668.16
Betulinic acid	Organic acid and Its derivatives	547060.5	0	0
But-1-ene-1,2,4-tricarboxylic acid	Organic acid and Its derivatives	25472753.76	29911874.83	22751966.4
Caffeic acid	Organic acid and Its derivatives	25218399.76	25905077.11	30143438.05
Cinnamic Acid	Organic acid and Its derivatives	146905604.04	81015054.99	40963661.92
Citric acid	Organic acid and Its derivatives	9.43945e+07	2.9479e+07	2.55055e+07
Creatine	Organic acid and Its derivatives	35711619.26	28481978.17	17817391.06
Creatinine	Organic acid and Its derivatives	123103276.41	84095193.84	50436408.03
Crocetin	Organic acid and Its derivatives	127694120.11	104505205.48	96364462.71
DL-2-Aminooctanoic acid	Organic acid and Its derivatives	3714195.02	1457576.66	0
Fasciculic acid C	Organic acid and Its derivatives	438373290.03	128588825.81	67221302.52
Fumonisin b2	Organic acid and Its derivatives	0	6922207.51	6241791.95
Ganoderic acid A	Organic acid and Its derivatives	477924.43	2555927.67	911616.39
Glycine, N-[imino(phosphonoamino)methyl]-N-methyl-	Organic acid and Its derivatives	35124915.61	28227893.16	33071446.28
Glycyrrhizinate	Organic acid and Its derivatives	88804120.35	42181250.67	85949726.08
Guanidinosuccinic acid	Organic acid and Its derivatives	71503362.14	53531200.44	42080853.51
Hypotaurine	Organic acid and Its derivatives	1642601.26	2482826.42	341413.31
Iminodiacetic acid	Organic acid and Its derivatives	7494602.52	31406326.43	22357333.44
Indoleacetic acid	Organic acid and Its derivatives	0	34841638.88	34744031.64
Isocitric acid	Organic acid and Its derivatives	50631985.79	66207590.75	50874427.42
Isonicotinic acid	Organic acid and Its derivatives	5050372.5	7083853.81	5008946.67
L-2,4-diaminobutyric acid	Organic acid and Its derivatives	150034073.5	113578674.38	174057490.19
L-Aspartic acid	Organic acid and Its derivatives	11211877.06	10951381.72	9280923.91
L-Homocysteic acid	Organic acid and Its derivatives	142737002.1	144860253.28	138099387.29
Lucidenic acid I	Organic acid and Its derivatives	2353351.85	7816956.59	6648145.89
Methylmalonic Acid	Organic acid and Its derivatives	138994991.28	279149151.58	245406779.67
N-(2-hydroxyethyl)icosanamide	Organic acid and Its derivatives	19578562.7	15437384.46	11675667.79
N4-Acetylaminobutanal	Organic acid and Its derivatives	20152377.19	26808100.38	21048032.69
Nicotinamide N-oxide	Organic acid and Its derivatives	15578822.98	594975.91	0
Nicotinic acid	Organic acid and Its derivatives	70636900.32	63525973.82	46150555.57
Oleanolic acid	Organic acid and Its derivatives	56973.63	0	0
oxalosuccinate	Organic acid and Its derivatives	4385989.25	15093200.38	9252934.55
Oxaluric acid	Organic acid and Its derivatives	96952644.9	91541301.09	56567308.19
Oxoadipic acid	Organic acid and Its derivatives	23401241.07	12926355.01	24119864.82
Phenazine-1-carboxylic acid	Organic acid and Its derivatives	1739943.96	1685082.23	470756.31
Phthalic acid	Organic acid and Its derivatives	3429203.54	28593680.94	27745464.98
Picolinic acid	Organic acid and Its derivatives	27562970.41	33710889.55	25096144.58
Pipecolic acid	Organic acid and Its derivatives	0	2709737.76	662294.01
Piperidine acid	Organic acid and Its derivatives	600298131.57	740550604.48	555621899.72
Quinolinic acid	Organic acid and Its derivatives	60816196.69	70012870.54	61441997.2
Spermidic acid	Organic acid and Its derivatives	654522266.77	252039316.16	269152420.51
Succinic acid	Organic acid and Its derivatives	1.38995e+08	2.79149e+08	2.45407e+08
Succinylacetone	Organic acid and Its derivatives	42066393.21	35048456.24	49804161.1
Symmetric dimethylarginine	Organic acid and Its derivatives	35583295.69	95748494.8	108206332.43
Thiodiglycolic acid	Organic acid and Its derivatives	10926586.27	10238976.9	10621611.11
Tiaprofenic acid	Organic acid and Its derivatives	569769.4	6069822.9	3288825.05
trans-Aconitic acid	Organic acid and Its derivatives	24286546.72	29413962.28	41335320.21
Tropate	Organic acid and Its derivatives	65415711.92	184561755.64	66407014.38
Urocanic acid	Organic acid and Its derivatives	19831690.89	5601619.08	20803706.9
Valeric acid	Organic acid and Its derivatives	8937215.12	16496511.35	13816134.68
Zoledronic acid	Organic acid and Its derivatives	0	0	2927433.75
(2R)-2-[(2R,3R,4S)-3,4-bis(2-hydroxyethoxy)oxolan-2-yl]-2-hydroxyethyl dodecanoate	Miscellaneous	7984060.65	11468385.99	9304732.68
(2RS)-Lotaustralin	Miscellaneous	52614984.76	20856147.97	32636960.84
(2S,4S)-1-Acetoxy-16-heptadecene-2,4-diol	Miscellaneous	156266040.48	7152959.98	10592315.01
(3R)-3-acetyloxy-3-[(1R,2R,5R,6R,7R,10S,11R,14S)-11-(furan-3-yl)-5-(2-hydroxypropan-2-yl)-2,6,10-trimethyl-3,13-dioxo-12,15-dioxatetracyclo[8.5.0.01,14.02,7]pentadecan-6-yl]propanoic acid	Miscellaneous	5253973.48	109202.57	1076174.32
(E)-3-Decenol	Miscellaneous	257916746.1	405713404.9	487418685.95
(E)-S-1-Propenyl thiosulfate	Miscellaneous	10904802.8	9002200.36	10151124.46
1-Isothiocyanatopentane	Miscellaneous	0	1591462.57	3590439.82
2,5-Dimethyl-1H-pyrrole	Miscellaneous	619365.92	4567114.57	5232525.13
2-Methyl-1-propenethiol	Miscellaneous	253912406.8	99093271.45	135314316.57
3,4,5-trihydroxy-2-[hydroxy(3,4,5-trihydroxyoxan-2-yl)methyl]-6-[3-(4-hydroxyphenyl)propanoyl]-4-[3,4,5-trihydroxy-6-(hydroxymethyl)oxan-2-yl]cyclohexa-2,5-dien-1-one	Miscellaneous	17803274.22	47692719.1	51860339.64
6'-Methoxycinchonan-9-ol	Miscellaneous	33765741.29	2756784.12	787706.62
beta-Casomorphin(1-6)	Miscellaneous	32747461.67	29221986.53	34321354.66
Cyclopentanethiol	Miscellaneous	117299108.24	98483374.0	92043346.79
Dipropyl sulfide	Miscellaneous	107318936.72	156322278.98	649557297.63
Docosanamide	Miscellaneous	0	58343460.68	11932049.99
Ethyl hexadecanoate	Miscellaneous	235953108.35	204878433.72	202004335.04
FFA(12:1)	Miscellaneous	32795103.74	22724351.54	21521757.11
Gingerglycolipid A	Miscellaneous	130551071.55	99515193.66	124149366.56
Heptane-1-thiol	Miscellaneous	3322119.78	1095119.69	1689154.74
Isocorydine	Miscellaneous	206797340.94	23314705.99	39849921.72
LPC(20:1/0:0)	Miscellaneous	86710525.99	221162200.07	73584260.36
methyl {3-oxo-2-[(2Z)-pent-2-en-1-yl]cyclopentyl}acetate	Miscellaneous	12813179.19	3820808.8	3241165.6
Methyl 10-undecenoate	Miscellaneous	93016.94	748677.44	603563.11
Methyl DL-Leucate	Miscellaneous	5190360.88	5914705.38	3272470.01
Methyl hexadecanoic acid	Miscellaneous	5571843.09	4794740.35	30830812.13
Methyl linoleate	Miscellaneous	1176272.78	143411473.37	38455684.07
N-(2-Hydroxyethyl)hexadec-9-enamide	Miscellaneous	75486348.48	74257323.86	86631609.56
N,N-Bis(2-hydroxyethyl)dodecanamide	Miscellaneous	2377715.1	0	116778.59
N-Cyclopropyl-trans-2-cis-6-nonadienamide	Miscellaneous	20560291.35	886359.62	1333222.06
Oleyl alcohol	Miscellaneous	9398420.4	40348531.51	38527241.8
Palmitic amide	Miscellaneous	540783.28	2433191.4	5513296.82
Palmitoleoyl Ethanolamide	Miscellaneous	1651055.76	2250933.29	4340687.94
Palmitoylethanolamide	Miscellaneous	7607820.2	844337.54	2814769.24
Phenothrin	Miscellaneous	15781264.57	12982813.52	25538137.62
Phytanic acid	Miscellaneous	0	0	1431429.4
Sorbitan, monohexadecanoate	Miscellaneous	1953978.15	176021.84	203653.29
Stigmastane-3,6-dione	Miscellaneous	5589504.18	3858114.06	16435930.98
Tetradecanal	Miscellaneous	101897498.99	47311583.35	45458934.27
(±)13-HpODE	LIPIDS	2914238.14	14425240.39	1802840.73
11beta-PGE2	LIPIDS	5768777.17	37193724.16	1275159.71
12(13)Ep-9-KODE	LIPIDS	6300957.52	3254059.03	1068321.35
12-HOME	LIPIDS	2792370.33	4141303.94	2945285.33
13,14-dihydro-15-keto PGD2	LIPIDS	107079553.68	34421851.65	11415874.44
13-L-Hydroperoxylinoleic acid	LIPIDS	27095078.08	12482419.28	4064085.06
13-OxoODE	LIPIDS	1876994.76	197310.93	93520.91
15-Oxoprostaglandin E1	LIPIDS	106542987.69	64189631.09	8393907.86
19-Hydroxy-PGE2	LIPIDS	13655597.98	8384340.49	7630407.05
19-Noretiocholanolone	LIPIDS	110462094.0	153149543.76	100106381.69
20-Carboxy-leukotriene B4	LIPIDS	17235164.62	7323166.16	3360982.76
20-hydroxyleukotriene B4	LIPIDS	322517.12	480237.89	94965.35
20-Hydroxy-PGE2	LIPIDS	16795422.57	40611741.05	5632588.64
5S-Hydroxy-6R-(S-gamma-glutamylcysteinyl)-7E,9E,11Z,14Z-eicosatetraenoic acid	LIPIDS	1585761.85	3879972.42	3490829.6
6-ketoprostaglandin E1	LIPIDS	34547580.84	37826444.0	8480792.32
7-[(1R,2S)-2-[(E)-3-hydroxyoct-1-enyl]-5-oxocyclopent-3-en-1-yl]heptanoic acid	LIPIDS	44323834.73	12033483.68	13101054.0
7-[(1S,2R,3R)-3-hydroxy-5-oxo-2-(3-oxooct-1-enyl)cyclopentyl]heptanoic acid	LIPIDS	0	644396.01	121813.6
8,15-Dihete	LIPIDS	13025396.38	41299688.99	10069622.14
9,10-Epoxystearic acid	LIPIDS	9657673.16	350829.8	282072.63
9,12-Octadecadiynoic Acid	LIPIDS	7991269.66	6993513.54	2114755.0
9alpha,15S-Dihydroxy-11-oxothromba-5Z,13E-dien-1-oic acid	LIPIDS	36995918.1	54916052.75	11460961.55
9-OxoODE	LIPIDS	38832862.61	3358273.34	574171.66
9S,11R-dihydroxy-15-oxo-5Z,13E-prostadienoic acid-cyclo[8S,12R]	LIPIDS	6429069.91	11472120.92	973151.48
Auda	LIPIDS	610459.37	1044841.78	573597.04
Colneleic acid	LIPIDS	609117.12	1161513.04	2347070.93
Corchorifatty acid F	LIPIDS	7615143.08	1151009.05	0
leukotriene C4	LIPIDS	0	10625075.65	17853559.49
leukotriene E4	LIPIDS	6907722.83	10511701.85	9497311.21
Lipoxin A4	LIPIDS	112372436.5	203463903.11	128352804.91
LTB4	LIPIDS	6173675.22	12868622.2	1995173.45
Misoprostol	LIPIDS	493604106.72	996666.74	3080941.55
prostaglandin D2	LIPIDS	11632943.42	31197692.52	2345122.43
Prostaglandin h2	LIPIDS	3856638.46	709602.76	94410.86
Stearidonic acid	LIPIDS	0	836530.76	3125856.33
TxB3	LIPIDS	68966394.4	152818940.92	27811902.31
[(2R)-2-(14-methylhexadecanoyloxy)-3-phosphonooxypropyl] icosanoate	LIPIDS	2559217.03	4912567.45	3578422.5
[(2R)-2-dodecanoyloxy-3-phosphonooxypropyl] 19-methylicosanoate	LIPIDS	1775886.89	386477.22	223764.69
1-(9Z-hexadecenoyl)-2-(9Z-tetradecenoyl)-glycero-3-phosphate	LIPIDS	1048944.98	890073.93	721242.14
1-(9Z-hexadecenoyl)-2-tetradecanoyl-glycero-3-phosphate	LIPIDS	17311809.19	1650131.69	4336654.7
1-Docosanoyl-2-tetradecanoyl-glycero-3-phosphate	LIPIDS	2909541.16	28261610.46	21141747.31
1-Octadecanoyl-cyclophosphatidic acid	LIPIDS	280136.99	565553.09	0
1-Octadecyl Lysophosphatidic Acid	LIPIDS	95778.69	1257889.38	1474182.41
1-pentadecanoyl-2-(9Z-tetradecenoyl)-glycero-3-phosphate	LIPIDS	53467730.17	4841558.26	12019754.13
PA(18:3(6Z,9Z,12Z)/16:0)	LIPIDS	608991.75	1179028.74	3101457.97
PA(18:3(9Z,12Z,15Z)/16:0)	LIPIDS	975842.27	2038571.0	5255658.72
PA(22:1(13Z)/19:2(10Z,13Z))	LIPIDS	1168177.65	4640161.42	2709151.06
[2-[(4E,7E,10E,13E,16E,19E)-docosa-4,7,10,13,16,19-hexaenoyl]oxy-3-hexadecoxypropyl] 2-(trimethylazaniumyl)ethyl phosphate	LIPIDS	1568290.36	2696935.55	2754606.88
[2-hydroxy-3-[(9Z,12Z)-octadeca-9,12-dienoyl]oxypropyl] 2-(trimethylazaniumyl)ethyl phosphate	LIPIDS	70804655.75	159370230.27	160434003.22
1-(11Z-eicosenoyl)-2-(9Z-hexadecenoyl)-glycero-3-phosphocholine	LIPIDS	0	0	1290686.02
1-(1Z-hexadecenyl)-sn-glycero-3-phosphocholine	LIPIDS	270311952.75	41600699.41	41834329.6
1-(1Z-octadecenyl)-2-(4Z,7Z,10Z,13Z,16Z,19Z-docosahexaenoyl)-sn-glycero-3-phosphocholine	LIPIDS	614578.93	6301599.59	1502477.46
1,2-di-[(11Z)-eicosenoyl]-sn-glycero-3-phosphocholine	LIPIDS	501545.56	188993.0	1058720.69
1,2-Dilinoleoyl-SN-glycero-3-phosphocholine	LIPIDS	1681559.21	62565.03	145408.07
1,2-Dimyristoleoyl-sn-glycero-3-phosphocholine	LIPIDS	1299406.56	0	0
1,2-Dipalmitoleoyl-sn-glycero-3-phosphocholine	LIPIDS	1373134.52	1999032.34	2527498.51
1,2-Dipentadecanoyl-sn-glycero-3-phosphocholine	LIPIDS	4550548.27	3715154.97	3673936.96
1-Docosanoyl-sn-glycero-3-phosphocholine	LIPIDS	5607013.09	396943.64	0
1-Eicosanoyl-sn-glycero-3-phosphocholine	LIPIDS	0	26759816.86	1300138.57
1-hexadecanoyl-2-(9Z,12Z-octadecadienoyl)-sn-glycero-3-phosphocholine	LIPIDS	119623.42	0	223587.39
1-octadecanoyl-2-(11Z,14Z-eicosadienoyl)-sn-glycero-3-phosphocholine	LIPIDS	1387547.69	11211095.54	8924922.52
1-octadecanoyl-2-(4Z,7Z,10Z,13Z,16Z,19Z-docosahexaenoyl)-sn-glycero-3-phosphocholine	LIPIDS	3345681.46	2298931.14	13515500.47
1-octadecanoyl-2-(9Z-octadecenoyl)-sn-glycero-3-phosphoserine	LIPIDS	3934511.13	699525.53	4003867.8
1-O-Hexadecyl-2-arachidonoyl-sn-glycero-3-phosphocholine	LIPIDS	1222826.9	2316533.29	56807237.44
1-Oleoyl-2-myristoyl-sn-glycero-3-phosphocholine	LIPIDS	3567906.69	3980669.07	3089706.28
1-Oleoyl-2-palmitoyl-sn-glycero-3-phosphocholine	LIPIDS	1726429.22	2810486.74	1020075.39
1-palmitoyl-2-(11Z-eicosenoyl)-sn-glycero-3-phosphocholine	LIPIDS	3481070.92	2417792.0	7720422.35
1-Palmitoyl-2-docosahexaenoyl-sn-glycero-3-phosphocholine	LIPIDS	1446034.8	887519.24	24641723.03
1-Palmitoyl-2-oleoyl-sn-glycero-3-phosphocholine	LIPIDS	185028.17	56426523.44	6017443.59
1-Stearoyl-2-arachidonoyl-sn-glycero-3-phosphocholine	LIPIDS	4311990.96	1472246.57	4546624.67
1-Stearoyl-2-docosahexanoyl-sn-glycero-3-phosphocholine	LIPIDS	3323915.58	411840.76	9266797.11
1-Stearoyl-2-vaccenoyl-sn-glycero-3-phosphocholine	LIPIDS	0	16766054.97	28193515.87
Choline Alfoscerate	LIPIDS	1231497.47	4035544.04	1317486.18
PC(16:1(9Z)/22:4(7Z,10Z,13Z,16Z))	LIPIDS	8744277.17	2544100.0	35393337.04
PC(18:1(11Z)/22:5(4Z,7Z,10Z,13Z,16Z))	LIPIDS	3118925.37	3143631.59	8545783.75
PC(18:1(9Z)/22:5(4Z,7Z,10Z,13Z,16Z))	LIPIDS	1525283.22	5814565.29	3844200.2
PC(18:2(9Z,12Z)/22:4(7Z,10Z,13Z,16Z))	LIPIDS	2332836.4	4776439.23	35306734.64
PC(20:1(11Z)/18:4(6Z,9Z,12Z,15Z))	LIPIDS	9896158.02	76426223.9	42251040.84
PC(20:1(11Z)/20:3(8Z,11Z,14Z))	LIPIDS	786018.5	0	0
PC(20:2(11Z,14Z)/18:3(6Z,9Z,12Z))	LIPIDS	2749876.16	11764578.04	3254151.27
PC(20:2(11Z,14Z)/18:3(9Z,12Z,15Z))	LIPIDS	4110981.72	5403180.83	6241396.46
PC(20:2(11Z,14Z)/18:4(6Z,9Z,12Z,15Z))	LIPIDS	6184564.65	34720253.62	34640456.24
PC(20:3(8Z,11Z,14Z)/18:3(6Z,9Z,12Z))	LIPIDS	9205842.77	1395014.05	40158773.71
PC(20:4(5Z,8Z,11Z,14Z)/20:4(5Z,8Z,11Z,14Z))	LIPIDS	16264550.23	2478142.24	29827352.54
PC(O-16:0/20:5(5Z,8Z,11Z,14Z,17Z))	LIPIDS	52161.77	35442956.69	13095860.54
PC(O-16:0/22:6(4Z,7Z,10Z,13Z,16Z,19Z))	LIPIDS	11861832.39	58197698.52	21174596.17
PE-NMe(16:1(9Z)/18:1(9Z))	LIPIDS	94789.35	353198.85	475925.18
PC(P-18:0/20:4(5Z,8Z,11Z,14Z))	LIPIDS	18652510.12	1985001.62	33776724.13
1-Eicosanoyl-2-tetradecanoyl-glycero-3-phosphoethanolamine	LIPIDS	1431743.79	43866929.37	2571945.96
1-hexadecanoyl-2-(9Z,12Z-octadecadienoyl)-sn-glycero-3-phosphoethanolamine	LIPIDS	623925.71	1789696.76	3389130.06
1-Palmitoyl-2-oleoyl-sn-glycero-3-phosphoethanolamine	LIPIDS	1008724.72	146059.24	183027.28
1-pentadecanoyl-2-(9Z-tetradecenoyl)-glycero-3-phosphoethanolamine	LIPIDS	15585745.13	1458296.47	7164255.14
1-Stearoyl-2-linoleoyl-sn-glycero-3-phosphoethanolamine	LIPIDS	8677173.27	20068598.13	0
2-Aminoethyl dihydrogen phosphate	LIPIDS	4861058.6	1797620.25	3075058.96
LPE(14:0/0:0)	LIPIDS	5760562.07	13948080.7	12053964.59
LPE(16:1/0:0)	LIPIDS	11039266.83	26293689.19	30466485.43
LPE(18:2/0:0)	LIPIDS	446817095.1	98333956.8	159758996.4
PC(18:1(9Z)/22:4(7Z,10Z,13Z,16Z))	LIPIDS	3045750.05	6128021.62	15483334.32
PC(20:1(11Z)/20:4(5Z,8Z,11Z,14Z))	LIPIDS	3831473.63	2544695.58	3962903.73
PE(14:0/18:3(6Z,9Z,12Z))	LIPIDS	146047670.27	8786967.47	41361118.33
PE(15:0/18:3(6Z,9Z,12Z))	LIPIDS	568676.88	371566.51	1579300.39
PE(16:1(9Z)/22:2(13Z,16Z))	LIPIDS	1796348.05	11518238.21	18041269.51
PE(18:3(9Z,12Z,15Z)/18:3(9Z,12Z,15Z))	LIPIDS	825411.78	0	307507.53
PE-NMe(14:0/14:1(9Z))	LIPIDS	4450953.49	154300.35	455910.96
PE-NMe(14:0/16:1(9Z))	LIPIDS	11160547.01	217080.9	671873.09
PE-NMe(14:1(9Z)/18:1(11Z))	LIPIDS	69215287.86	9364226.95	14729344.94
PE-NMe(15:0/18:0)	LIPIDS	1388488.26	524124.35	260833.74
PE-NMe(15:0/20:2(11Z,14Z))	LIPIDS	1090365.19	453725.88	2114078.99
PE-NMe(15:0/20:4(5Z,8Z,11Z,14Z))	LIPIDS	2652422.46	659759.12	2104775.75
PE-NMe(18:0/24:0)	LIPIDS	9460553.94	33948479.86	23801291.43
PE-NMe(18:4(6Z,9Z,12Z,15Z)/24:1(15Z))	LIPIDS	3141487.58	5801728.38	7391162.48
PE-NMe(20:2(11Z,14Z)/15:0)	LIPIDS	4526760.4	11667350.46	61581432.96
PE-NMe(20:5(5Z,8Z,11Z,14Z,17Z)/24:1(15Z))	LIPIDS	0	7102135.32	599225.46
PE-NMe2(14:0/20:1(11Z))	LIPIDS	14785693.18	2356252.39	16762521.11
PE-NMe2(14:1(9Z)/18:1(11Z))	LIPIDS	7251181.77	4110584.12	3199427.52
PE-NMe2(14:1(9Z)/22:2(13Z,16Z))	LIPIDS	3298916.81	429842.18	4786116.18
PE-NMe2(15:0/20:4(5Z,8Z,11Z,14Z))	LIPIDS	174613.77	148603.17	170798.05
PE-NMe2(15:0/20:4(8Z,11Z,14Z,17Z))	LIPIDS	9676736.17	1341180.19	3266585.28
PE-NMe2(16:0/20:3(5Z,8Z,11Z))	LIPIDS	18850982.78	12623953.68	20208727.83
PE-NMe2(18:2(9Z,12Z)/24:0)	LIPIDS	376825.13	2410398.59	2020439.21
PE-NMe2(18:3(6Z,9Z,12Z)/14:0)	LIPIDS	6861571.74	4481850.68	7337927.49
PE-NMe2(18:4(6Z,9Z,12Z,15Z)/14:0)	LIPIDS	347962.67	0	0
PE-NMe2(20:0/20:1(11Z))	LIPIDS	44635.55	1588379.67	550571.8
PE-NMe2(20:5(5Z,8Z,11Z,14Z,17Z)/22:4(7Z,10Z,13Z,16Z))	LIPIDS	4067559.52	3056553.71	4781985.16
1,2-di-(9Z-octadecenoyl)-sn-glycero-3-phospho-(1'-sn-glycerol)	LIPIDS	5297730.58	10852425.61	52927780.36
1,2-Dioctadecanoyl-sn-glycero-3-phospho-(1'-sn-glycerol)	LIPIDS	1801957.93	2674936.65	1663995.39
PG(a-13:0/i-14:0)	LIPIDS	944202.88	2666925.2	6833104.64
2-Hydroxycinnamic acid	Miscellaneous	65192251.36	182889746.9	160421782.72
4-Hydroxycinnamic acid	Miscellaneous	192853320.28	553403364.84	154023724.24
1-(4-Methoxyphenyl)-4-methylpentan-3-ol	Miscellaneous	19744588.18	32764071.86	38687648.9
1,2,3,4,5-Benzenepentol	Miscellaneous	3820935.07	4135508.05	5328194.95
4-Hydroxy-3-methoxycinnamaldehyde	Miscellaneous	836828.18	4043061.78	5552188.61
Enterodiol	Miscellaneous	1988779497.93	1867049248.24	2306416755.92
Normetanephrine	Miscellaneous	12843422.01	26901949.21	0
Oxepin	Miscellaneous	1.97485e+08	1.88642e+08	2.41127e+08
D-Glucose 6-Phosphate	Miscellaneous	13320242.14	8840657.13	11105778.28
Choline sulfate	Miscellaneous	3257296.77	12542315.96	6201626.63
Dimethylallyl diphosphate	Miscellaneous	3953028.29	33278195.83	41677520.31
heme O	Miscellaneous	5127981.2	9343764.85	2280966.74
Hydroxypyruvaldehyde phosphate	Miscellaneous	5142890.92	4108876.86	10842853.46
Isopentenyl pyrophosphate	Miscellaneous	286995708.82	247262999.95	309706918.88
Miltefosine	Miscellaneous	0	8640895.68	1313176.13
O-Phospho-DL-threonine	Miscellaneous	10040438.08	12186777.33	11673792.81
Phosphocholine	Miscellaneous	0	731174.24	0
Phosphoenolpyruvate	Miscellaneous	100325145.56	101169361.21	111819026.51
1-Octadecanoyl-sn-glycero-3-phospho-(1'-myo-inositol)	Miscellaneous	4492611.57	6650240.87	6707501.95
PE-NMe2(18:1(9Z)/18:1(9Z))	Miscellaneous	198452.22	284444.6	129826.33
Arecoline	Miscellaneous	71543278.0	214415145.98	116008970.89
5-Hydroxytryptophol	Miscellaneous	28201531.43	51183280.01	42643394.76
6-Hydroxydopamine	Miscellaneous	19927459.02	13862520.83	14813920.17
Agmatine	Miscellaneous	47171630.71	23002402.43	22188289.12
Beta-Aminopropionitrile	Miscellaneous	16010002.0	51559280.99	12331570.85
Dopamine	Miscellaneous	60396776.19	147831772.62	71394303.61
N-Acetylcadaverine	Miscellaneous	2483636.89	3386246.21	3698214.46
Octopamine	Miscellaneous	81990758.17	117248985.87	95901922.32
Pantetheine	Miscellaneous	315417367.66	433330979.26	416311750.51
Pantethine	Miscellaneous	3513294.63	10774061.4	11153471.41
Pyridoxine	Miscellaneous	44240956.14	29670590.48	33977064.98
Spermine	Miscellaneous	23384991.74	3102604.49	2282087.26
Ac-Ser-Asp-Lys-Pro	Miscellaneous	5998524.78	5002826.23	793732.6
alpha-Gliadin (43-49)	Miscellaneous	8494736.76	15306262.57	12981340.1
Gluten Exorphin C	Miscellaneous	17222065.11	14436545.75	10161144.34
Spinorphin	Miscellaneous	3456590.67	982703.17	3797413.62
1-(9Z,12Z-octadecadienoyl)-2-octadecanoyl-glycero-3-phosphoserine	Miscellaneous	2776938.33	15975443.41	93963813.51
1,2-Dimyristoyl-sn-glycero-3-phospho-l-serine	Miscellaneous	12703245.94	0	2046463.4
Methotrexate	Miscellaneous	0	1367034.69	3248436.82
Pterin	Miscellaneous	2417709.7	1240172.31	2725806.67
6-Methylnicotinamide	Miscellaneous	1784368.07	2525931.43	160911.33
Toxin FS2	Miscellaneous	64155974.91	187317551.74	128601842.69
C22 Sphingomyelin	LIPIDS	34432941.94	35786821.69	39485318.5
N-(9Z-octadecenoyl)-sphing-4-enine-1-phosphocholine	LIPIDS	886266.17	3795615.91	4209230.2
N-(dodecanoyl)-sphing-4-enine-1-phosphocholine	LIPIDS	1502839.12	572413.2	973656.72
N-[2-[[[[(2S,3R)-2-(Hexadecanoylamino)-3-hydroxy-4-octadecenyl]oxy]hydroxyphosphinyl]oxy]ethyl]trimethylaminium	LIPIDS	0	22690980.11	31713158.93
N-Palmitoylsphingomyelin	LIPIDS	0	39983564.6	242331946.89
Sphingosine 1-phosphate	LIPIDS	2849438.76	3149577.66	4016409.86
Deoxybrevianamide E	Miscellaneous	1.11449e+07	1.1496e+07	1.51655e+07
Taichunamide C	Miscellaneous	2.54273e+06	9.83291e+06	1.89135e+06
1-beta-D-Galactosylsphingosine	LIPIDS	34771196.82	82563929.87	59640236.98
(2R,3R)-2-Aminooctadecane-1,3-diol	LIPIDS	0	2771510.85	4312441.72
beta-D-glucosyl-N-(dodecanoyl)sphingosine	LIPIDS	4320347.86	12204709.8	10821526.56
Phytosphingosine	LIPIDS	11549325.45	38296021.68	4513212.12
Sphinganine	LIPIDS	18663523.32	24341773.25	49362679.57
2-Hydroxydiplopterol	Miscellaneous	971955	2.66526e+06	2.54524e+06
Digitoxigenin 3-[glucosyl-(1->6)-glucosyl-(1->4)-2,6-dideoxyribohexoside]	Miscellaneous	27796123.53	47150482.84	37755014.22
Ginsenoside RG2	Miscellaneous	0	2619547.37	3349622.54
Schleicheol 2	Miscellaneous	971954.73	2665261.93	2545239.4
Withaperuvin G	Miscellaneous	0	5096280.22	5386121.51
7alpha,24-Dihydroxycholest-4-en-3-one	Miscellaneous	3451911.04	2091244.61	2147302.02
Prosapogenin	Miscellaneous	51252607.34	33649384.38	34974758.61
Sarsasapogenin	Miscellaneous	56941.46	119695.15	111281.0
Glucosaminic acid	Miscellaneous	11060861.43	6491625.58	8300635.99
Glucuronic Acid	Miscellaneous	135750547.4	303142479.53	207139244.27
Erythritol	Miscellaneous	42473061.66	17380518.39	18258109.29
L-Arabitol	Miscellaneous	21170627.13	4019893.28	3771875.1
Sorbitol	Miscellaneous	18181093.74	9916592.59	10435852.98
Xylitol	Miscellaneous	17885133.17	28123652.85	18796898.33
(x)-2-Heptanol glucoside	Miscellaneous	2402757.26	2900537.08	1362652.93
beta-N-Acetylglucosamine	Miscellaneous	13256517.98	25632829.75	19240178.32
N-Acetyl-D-glucosamine	Miscellaneous	0	43709196.54	454463.64
Alpha-d-xylopyranose	Miscellaneous	676382.28	232604.56	0
D-fructofuranose	Miscellaneous	478837.22	4971942.77	4255445.75
L-glyceraldehyde	Miscellaneous	8016844.99	8446203.99	8209824.64
L-Gulose	Miscellaneous	17308129.68	33640237.94	20061350.85
Maltose	Miscellaneous	0	1043961.64	2058038.24
Geraniol	Miscellaneous	10675088.33	12939069.21	14355251.45
Polyporusterone A	Miscellaneous	320374.2	0	0
Sambutoxin	Miscellaneous	4266501.48	415877.15	0
Tricycloekasantalol	Miscellaneous	1377879.03	1058547.22	5210533.68
[(2S)-2-octadecanoyloxy-3-pentadecanoyloxypropyl] (4Z,7Z,10Z,13Z,16Z,19Z)-docosa-4,7,10,13,16,19-hexaenoate	LIPIDS	0	553396.7	1601310.95
Mangalkanyl glucoside	LIPIDS	876111680.58	13907556.06	61583438.92
TG(10:0/10:0/10:0)	LIPIDS	1139405.76	2081691.79	9721046.74
TG(10:0/16:0/i-13:0)	LIPIDS	0	3614482.67	11480494.12
TG(14:0/24:0/18:3(9Z,12Z,15Z))	LIPIDS	773947.55	1457258.95	113615.9
TG(14:1(9Z)/18:0/22:1(13Z))	LIPIDS	2597533.8	13009790.8	18289250.88
TG(14:1(9Z)/18:0/22:2(13Z,16Z))	LIPIDS	1724910.08	0	573196.62
TG(14:1(9Z)/18:0/24:1(15Z))	LIPIDS	190113.33	7448614.57	2212024.9
TG(15:0/18:4(6Z,9Z,12Z,15Z)/18:0)	LIPIDS	12286402.0	71717105.87	56964860.18
TG(15:0/18:4(6Z,9Z,12Z,15Z)/20:3(5Z,8Z,11Z))	LIPIDS	9954617.83	34026358.05	14324331.49
TG(15:0/22:6(4Z,7Z,10Z,13Z,16Z,19Z)/20:5(5Z,8Z,11Z,14Z,17Z))	LIPIDS	23113980.96	51032583.97	52173927.81
TG(18:4(6Z,9Z,12Z,15Z)/16:0/22:6(4Z,7Z,10Z,13Z,16Z,19Z))	LIPIDS	6741920.35	1041850.62	5782857.42
TG(18:4(6Z,9Z,12Z,15Z)/18:3(9Z,12Z,15Z)/22:6(4Z,7Z,10Z,13Z,16Z,19Z))	LIPIDS	2149994.36	920857.24	2670742.32
TG(8:0/8:0/8:0)	LIPIDS	0	13755689.68	18195026.82
TG(i-22:0/8:0/i-12:0)	LIPIDS	2657124.29	4017068.79	4050982.98
Tricaproin	LIPIDS	1665809.36	228886.14	659930.4
(2S,9R,13R,17S)-4,15-dimethoxy-2,6,14,17-tetramethyl-10-oxatetracyclo[7.7.1.02,7.013,17]heptadeca-4,14-diene-3,11,16-trione	Miscellaneous	7377365.08	13958997.14	4646373.09
Euscaphic acid	Miscellaneous	14562025.75	2213678.7	3109571.84
Ganoderic acid H	Miscellaneous	938595.92	0	339330.37
Phytolaccasaponin G	Miscellaneous	50871394.42	25534614.79	21424150.01
Pubesenolide	Miscellaneous	396671.97	3505453.69	1616354.23
AzI	Miscellaneous	3444521.66	2575680.43	8726996.24
Medicagenic acid 3-O-b-D-glucuronide	Miscellaneous	51035912.72	0	14692401.37
Vinaginsenoside R12	Miscellaneous	10195278.68	3143297.66	1431083.63
5-Methoxy-N,N-diisopropyltryptamine	Hormones and hormone related compounds	163606.76	189821.48	0
N-Acetylserotonin	Hormones and hormone related compounds	2141527.9	6356445.76	0
Serotonin	Hormones and hormone related compounds	14945606.1	21778821.4	19356346.67
5-Methoxytryptamine	Miscellaneous	83643344.7	18616172.37	35527531.56
Moschamine	Miscellaneous	10618114.09	1711592.98	2161043.91
Nb-Arachidoyltryptamine	Miscellaneous	1858447.52	806490.05	1794824.71
Tryptamine	Miscellaneous	11024227.96	224062.62	1453153.05
Epinephrine	Hormones and hormone related compounds	2113276.39	3020742.31	3470684.37
3,4-Dimethyl-5-pentyl-2-furandecanoic acid	LIPIDS	49329.54	6904508.02	11305467.74
3-Methyl-5-propyl-2-furantridecanoic acid	LIPIDS	0	1773780.53	4439546.4
4a-Methylzymosterol-4-carboxylic acid	LIPIDS	71742918.84	33767082.65	48207728.79
4-Methylzymosterol	LIPIDS	448124.11	552681.7	584930.82
Cholesterol	LIPIDS	359288.96	113672.34	329822.21
Ergosterol peroxide	LIPIDS	204419.71	579645.87	67227.47
Zymosterol	LIPIDS	4825490.41	108175.17	724447.94
7-Ketocholesterol	Miscellaneous	7588975.09	11632627.2	22158312.01
Cytochalasin Ppho	Miscellaneous	17333093.82	3062940.74	6459420.04
delta-Tocotrienol	Miscellaneous	25096139.11	6272840.47	11496467.0

## Sheet: P.aeruginosa
Genes	Function	Group	A3	A25	A61
Phenazine-1-carboxylic acid	Virulence Factor / Secondary Metabolite	P. aeruginosa	#N/A	#N/A	#N/A
2-heptylquinolin-4(1H)-one	Quorum Sensing Signal	P. aeruginosa	#N/A	#N/A	#N/A
Kynurenic acid	Metabolite	P. aeruginosa	#N/A	#N/A	#N/A
GDP-4-oxo-L-rhamnose	Virulence Factor / Biosurfactant	P. aeruginosa	#N/A	#N/A	#N/A
2,4-didehydro-3-deoxy-L-rhamnonic acid	Virulence Factor / Biosurfactant	P. aeruginosa	#N/A	#N/A	#N/A
Ornithine	Membrane Lipid	P. aeruginosa	#N/A	#N/A	#N/A
2-Amino-4-oxopentanoate	Metabolite	P. aeruginosa	#N/A	#N/A	#N/A
4-Hydroxy-L-threonine	Metabolite	P. aeruginosa	#N/A	#N/A	#N/A
L-Homoserine	Metabolite	P. aeruginosa	#N/A	#N/A	#N/A
Indole	Signaling Molecule	P. aeruginosa	#N/A	#N/A	#N/A

## Sheet: A. fumigatus
Genes	Function	Group	A3	A25	A61
Fumagillin	Mycotoxin / Secondary Metabolite	A. fumigatus	#N/A	#N/A	#N/A
Helvolic acid	Antibiotic / Mycotoxin	A. fumigatus	#N/A	#N/A	#N/A
Cytochalasin Ppho	Mycotoxins	A. fumigatus	#N/A	#N/A	#N/A
Cichorine	Phytotoxin	A. fumigatus	#N/A	#N/A	#N/A
Ergosterol	Membrane Sterol	A. fumigatus	#N/A	#N/A	#N/A
(–)-Fumigaclavine B	Ergot Alkaloid	A. fumigatus	#N/A	#N/A	#N/A
Pyranonigrin K	Secondary Metabolite	A. fumigatus	#N/A	#N/A	#N/A

## Sheet: Immune system
Genes	Function	Group	A3	A25	A61
25-Hydroxyvitamin D2	Vitamin / Hormone	Immune System	19872376.23	12582991.18	15163735.54
Ergocalciferol	Vitamin / Hormone	Immune System	28379259.43	37381046.53	54281701.92
25-Hydroxyvitamin D2	Vitamin D Metabolite	Immune System	19872376.23	12582991.18	15163735.54
Ercalcitriol	Vitamin D Metabolite	Immune System	196793.38	1490085.58	875364.19
Cholesterol	Lipid	Immune System	359288.96	113672.34	329822.21
7alpha-Hydroxycholesterol	Oxysterol	Immune System	4299992.36	4674067.04	32133664.4
24(S)-hydroxycholesterol	Oxysterol	Immune System	25240990.29	5972420.51	2265695.39
25-Hydroxycholesterol	Oxysterol	Immune System	8742708.7	8428598.09	8636510.48
27-Hydroxycholesterol	Oxysterol	Immune System	0	1207008.33	0
7-Ketocholesterol	Oxysterol	Immune System	7588975.09	11632627.2	22158312.01
Hydrocortisone	Corticosteroid Hormone	Immune System	2142576.47	999311.01	733625.53
Prostaglandin E2	Prostaglandin	Immune System	2.1345e+07	1.256e+07	1.99653e+07
Prostaglandin D2	Prostaglandin	Immune System	11632943.42	31197692.52	2345122.43
Prostaglandin F2α	Prostaglandin	Immune System	32605904.07	38242015.32	3656414.44
Thromboxane B2	Thromboxane Metabolite	Immune System	12723876.1	11967739.44	1590379.38
20-Carboxy-leukotriene B4	Leukotriene	Immune System	17235164.62	7323166.16	3360982.76
Leukotriene C4	Leukotriene	Immune System	0	10625075.65	17853559.49
Lipoxin A4	Lipoxin	Immune System	112372436.5	203463903.11	128352804.91
15-Deoxy-delta-12,14-prostaglandin J2	Prostaglandin	Immune System	4702394.06	3917979.13	2219424.46
Sphingosine 1-phosphate	Bioactive Lipid	Immune System	2849438.76	3149577.66	4016409.86
N,N-Dimethylsphingosine	Sphingolipid Metabolite	Immune System	5611236.66	2252151.08	0
Selenocysteine	Amino Acid	Immune System	5834646.56	26947933.0	47508041.38
Taurine	Amino Acid	Immune System	32754243.65	68502076.33	89016925.52
γ-Aminobutyric Acid	Neurotransmitter	Immune System	51306090.76	60364588.53	68414323.55
L-Tryptophan	Essential Amino Acid	Immune System	1750803019.24	3035245239.16	2511992926.4
Kynurenic Acid	Tryptophan Metabolite	Immune System	3471060.09	876938.96	138823.78
Choline	Nutrient	Immune System	2177039.72	2634073.98	1682594.1
Acetylcholine	Neurotransmitter	Immune System	487218886.73	173335465.48	249076813.2
Mycophenolate mofetil	Immunosuppressive Drug	Immune System	27656147.78	28107741.9	32662264.83
Niacinamide	Vitamin B3 Form	Immune System	185796184.02	321677193.0	172205083.5
Ubiquinone-2	Electron Carrier	Immune System	757205.4	1662741.04	853094.83
Vitamin E	Vitamin	Immune System	4099562.9	9301313.07	7267246.15
Biocytin	Vitamin	Immune System	36252093.38	8653327.69	19270893.23
Carnitine	Metabolic Intermediate	Immune System	1469139.36	8836050.25	6697460.85
Cholic Acid	Primary Bile Acid	Immune System	37810130.95	15639145.19	23791043.36
Glycocholic Acid	Conjugated Bile Acid	Immune System	3223695.99	0	3541591.62
